# Supplementary material for: A telomere-related signature for predicting prognosis and assessing immune microenvironment in osteosarcoma
Source: Front Pharmacol. 2025 Jan 27;15:1532610. doi: 10.3389/fphar.2024.1532610 (PMC11841432; doi:10.3389/fphar.2024.1532610)
Supplement: Supplementary file 1 [file DataSheet4.xlsx]

## Sheet: KEGG_High_TELscore
Table S4. The results of KEGG and GO enrichment analysis for Single cell sequencing.
ID	Description	BgRatio	pvalue	p.adjust	qvalue	geneID	Count
hsa04974	Protein digestion and absorption	103/8465	1.35878e-05	0.000421222	0.000286059	1277/1289/1291/1281	4
hsa05144	Malaria	50/8465	5.32025e-05	0.00082464	0.000560027	3820/3043/4035	3
hsa04512	ECM-receptor interaction	89/8465	0.000297758	0.00307684	0.00208953	3339/1277/1291	3
hsa04640	Hematopoietic cell lineage	99/8465	0.00971117	0.0531392	0.0360878	915/914	2
hsa04933	AGE-RAGE signaling pathway in diabetic complications	100/8465	0.00990079	0.0531392	0.0360878	1277/1281	2
hsa05146	Amoebiasis	102/8465	0.010285	0.0531392	0.0360878	1277/1281	2
hsa04611	Platelet activation	124/8465	0.0149399	0.0624044	0.0423799	1277/1281	2
hsa04926	Relaxin signaling pathway	129/8465	0.0161044	0.0624044	0.0423799	1277/1281	2
hsa04510	Focal adhesion	203/8465	0.0375181	0.107646	0.073104	1277/1291	2
hsa05415	Diabetic cardiomyopathy	203/8465	0.0375181	0.107646	0.073104	1277/1281	2
hsa05205	Proteoglycans in cancer	205/8465	0.0381969	0.107646	0.073104	3339/1277	2

## Sheet: KEGG_Low_TELscore
ID	Description	GeneRatio	BgRatio	pvalue	p.adjust	qvalue	geneID	Count
hsa05012	Parkinson disease	7/36	266/8465	0.000106785	0.0118531	0.00989166	203068/10376/84790/5693/518/7295/7345	7
hsa05171	Coronavirus disease - COVID-19	5/36	232/8465	0.00278971	0.111944	0.0934192	6231/6129/6156/9636/3627	5
hsa05132	Salmonella infection	5/36	249/8465	0.00378278	0.111944	0.0934192	203068/10376/84790/7295/4609	5
hsa03010	Ribosome	4/36	167/8465	0.00526265	0.111944	0.0934192	6231/29088/6129/6156	4
hsa05020	Prion disease	5/36	273/8465	0.00558833	0.111944	0.0934192	203068/10376/84790/5693/518	5
hsa04540	Gap junction	3/36	88/8465	0.00605102	0.111944	0.0934192	203068/10376/84790	3
hsa04814	Motor proteins	4/36	193/8465	0.0087241	0.124508	0.103904	203068/10376/84790/7169	4
hsa05016	Huntington disease	5/36	306/8465	0.00897355	0.124508	0.103904	203068/10376/84790/5693/518	5
hsa05219	Bladder cancer	2/36	41/8465	0.0129949	0.142706	0.119091	4609/1029	2
hsa05166	Human T-cell leukemia virus 1 infection	4/36	222/8465	0.0140555	0.142706	0.119091	5901/5902/4609/1029	4
hsa05022	Pathways of neurodegeneration - multiple diseases	6/36	476/8465	0.014142	0.142706	0.119091	203068/10376/84790/5693/518/7345	6
hsa05014	Amyotrophic lateral sclerosis	5/36	364/8465	0.0179945	0.166449	0.138905	203068/10376/84790/5693/518	5
hsa00270	Cysteine and methionine metabolism	2/36	52/8465	0.0204096	0.174267	0.145429	6723/3945	2
hsa05010	Alzheimer disease	5/36	384/8465	0.0221505	0.175622	0.14656	203068/10376/84790/5693/518	5
hsa00480	Glutathione metabolism	2/36	57/8465	0.0242425	0.179395	0.149708	6723/2950	2
hsa04145	Phagosome	3/36	152/8465	0.0262967	0.182434	0.152244	203068/10376/84790	3
hsa03250	Viral life cycle - HIV-1	2/36	63/8465	0.0291985	0.190649	0.1591	5478/5901	2
hsa05225	Hepatocellular carcinoma	3/36	168/8465	0.0339738	0.20189	0.168481	2950/4609/1029	3
hsa05230	Central carbon metabolism in cancer	2/36	70/8465	0.0354452	0.20189	0.168481	3945/4609	2
hsa04622	RIG-I-like receptor signaling pathway	2/36	71/8465	0.0363766	0.20189	0.168481	9636/3627	2
hsa01524	Platinum drug resistance	2/36	73/8465	0.0382678	0.202273	0.1688	2950/1029	2
hsa05220	Chronic myeloid leukemia	2/36	76/8465	0.041174	0.207742	0.173364	4609/1029	2
hsa00983	Drug metabolism - other enzymes	2/36	80/8465	0.045175	0.218018	0.18194	2950/4830	2

## Sheet: GO_High_TELscore
ONTOLOGY	ID	Description	BgRatio	pvalue	p.adjust	qvalue	geneID	Count
BP	GO:0030198	extracellular matrix organization	307/18800	1.42481e-05	0.00241413	0.00160854	COL1A1/FBLN1/COL5A1/COL3A1/LRP1	5
BP	GO:0043062	extracellular structure organization	308/18800	1.44736e-05	0.00241413	0.00160854	COL1A1/FBLN1/COL5A1/COL3A1/LRP1	5
BP	GO:0045229	external encapsulating structure organization	310/18800	1.49327e-05	0.00241413	0.00160854	COL1A1/FBLN1/COL5A1/COL3A1/LRP1	5
BP	GO:0030199	collagen fibril organization	62/18800	3.74101e-05	0.00453597	0.00302234	COL1A1/COL5A1/COL3A1	3
BP	GO:0071230	cellular response to amino acid stimulus	75/18800	6.62067e-05	0.00570713	0.00380269	COL1A1/COL6A1/COL3A1	3
BP	GO:0042060	wound healing	429/18800	7.06037e-05	0.00570713	0.00380269	COL1A1/FBLN1/COL5A1/HBB/COL3A1	5
BP	GO:0071229	cellular response to acid chemical	85/18800	9.61869e-05	0.00666438	0.00444051	COL1A1/COL6A1/COL3A1	3
BP	GO:0043200	response to amino acid	114/18800	0.000229614	0.0139203	0.00927519	COL1A1/COL6A1/COL3A1	3
BP	GO:0001101	response to acid chemical	129/18800	0.000330356	0.0178025	0.0118619	COL1A1/COL6A1/COL3A1	3
BP	GO:0034505	tooth mineralization	27/18800	0.000371423	0.018014	0.0120028	COL1A1/ASPN	2
BP	GO:0031589	cell-substrate adhesion	364/18800	0.000523876	0.0230982	0.0153904	COL1A1/FBLN1/COL3A1/EDIL3	4
BP	GO:0035909	aorta morphogenesis	36/18800	0.00066284	0.0267898	0.0178502	COL3A1/LRP1	2
BP	GO:0014002	astrocyte development	43/18800	0.00094584	0.0352871	0.023512	S100A9/LRP1	2
BP	GO:0035987	endodermal cell differentiation	46/18800	0.00108203	0.0365173	0.0243316	COL5A1/COL6A1	2
BP	GO:0032964	collagen biosynthetic process	47/18800	0.0011294	0.0365173	0.0243316	COL1A1/COL5A1	2
BP	GO:0010810	regulation of cell-substrate adhesion	217/18800	0.0014956	0.0392969	0.0261837	COL1A1/FBLN1/EDIL3	3
BP	GO:0001706	endoderm formation	55/18800	0.0015436	0.0392969	0.0261837	COL5A1/COL6A1	2
BP	GO:0007596	blood coagulation	221/18800	0.00157596	0.0392969	0.0261837	FBLN1/HBB/COL3A1	3
BP	GO:0060350	endochondral bone morphogenesis	57/18800	0.00165687	0.0392969	0.0261837	COL1A1/COL3A1	2
BP	GO:0050817	coagulation	226/18800	0.00168017	0.0392969	0.0261837	FBLN1/HBB/COL3A1	3
BP	GO:0007599	hemostasis	227/18800	0.00170151	0.0392969	0.0261837	FBLN1/HBB/COL3A1	3
BP	GO:0035904	aorta development	62/18800	0.00195687	0.0431402	0.0287445	COL3A1/LRP1	2
BP	GO:0010812	negative regulation of cell-substrate adhesion	66/18800	0.00221407	0.0463131	0.0308586	COL1A1/FBLN1	2
BP	GO:0071560	cellular response to transforming growth factor beta stimulus	252/18800	0.00229178	0.0463131	0.0308586	COL1A1/ASPN/COL3A1	3
BP	GO:0071559	response to transforming growth factor beta	258/18800	0.00245011	0.046716	0.0311271	COL1A1/ASPN/COL3A1	3
BP	GO:0061448	connective tissue development	260/18800	0.00250436	0.046716	0.0311271	COL1A1/COL5A1/COL3A1	3
BP	GO:0007492	endoderm development	78/18800	0.00307611	0.0527479	0.0351462	COL5A1/COL6A1	2
BP	GO:0048708	astrocyte differentiation	79/18800	0.003154	0.0527479	0.0351462	S100A9/LRP1	2
BP	GO:0048844	artery morphogenesis	79/18800	0.003154	0.0527479	0.0351462	COL3A1/LRP1	2
BP	GO:0043588	skin development	296/18800	0.00361135	0.0583835	0.0389012	COL1A1/COL5A1/COL3A1	3
BP	GO:0060349	bone morphogenesis	98/18800	0.00480714	0.074922	0.0499209	COL1A1/COL3A1	2
BP	GO:0098869	cellular oxidant detoxification	100/18800	0.00500002	0.074922	0.0499209	S100A9/HBB	2
BP	GO:0032963	collagen metabolic process	101/18800	0.00509779	0.074922	0.0499209	COL1A1/COL5A1	2
BP	GO:0060840	artery development	106/18800	0.00559983	0.0798799	0.0532244	COL3A1/LRP1	2
BP	GO:2000146	negative regulation of cell motility	361/18800	0.00628042	0.0845237	0.0563186	FBLN1/COL3A1/LRP1	3
BP	GO:0021782	glial cell development	115/18800	0.00655839	0.0845237	0.0563186	S100A9/LRP1	2
BP	GO:1990748	cellular detoxification	115/18800	0.00655839	0.0845237	0.0563186	S100A9/HBB	2
BP	GO:0007178	transmembrane receptor protein serine/threonine kinase signaling pathway	368/18800	0.00662248	0.0845237	0.0563186	ASPN/COL3A1/LRP1	3
BP	GO:0050878	regulation of body fluid levels	382/18800	0.00733972	0.0883506	0.0588684	FBLN1/HBB/COL3A1	3
BP	GO:0001704	formation of primary germ layer	123/18800	0.00746881	0.0883506	0.0588684	COL5A1/COL6A1	2
BP	GO:0097237	cellular response to toxic substance	123/18800	0.00746881	0.0883506	0.0588684	S100A9/HBB	2
BP	GO:0042542	response to hydrogen peroxide	128/18800	0.0080653	0.0895607	0.0596748	COL1A1/HBB	2
BP	GO:0040013	negative regulation of locomotion	396/18800	0.00810176	0.0895607	0.0596748	FBLN1/COL3A1/LRP1	3
BP	GO:0030168	platelet activation	130/18800	0.00830976	0.0895607	0.0596748	HBB/COL3A1	2
BP	GO:0042476	odontogenesis	130/18800	0.00830976	0.0895607	0.0596748	COL1A1/ASPN	2
BP	GO:0090101	negative regulation of transmembrane receptor protein serine/threonine kinase signaling pathway	135/18800	0.00893541	0.0920017	0.0613012	ASPN/LRP1	2
BP	GO:0001503	ossification	420/18800	0.00951422	0.0920017	0.0613012	COL1A1/ASPN/COL6A1	3
BP	GO:0032070	regulation of deoxyribonuclease activity	10/18800	0.01059	0.0920017	0.0613012	GZMA	1
BP	GO:0033197	response to vitamin E	10/18800	0.01059	0.0920017	0.0613012	COL1A1	1
BP	GO:0060346	bone trabecula formation	10/18800	0.01059	0.0920017	0.0613012	COL1A1	1
BP	GO:0070862	negative regulation of protein exit from endoplasmic reticulum	10/18800	0.01059	0.0920017	0.0613012	OS9	1
BP	GO:1905165	regulation of lysosomal protein catabolic process	10/18800	0.01059	0.0920017	0.0613012	LRP1	1
BP	GO:2000288	positive regulation of myoblast proliferation	10/18800	0.01059	0.0920017	0.0613012	MALAT1	1
BP	GO:2000647	negative regulation of stem cell proliferation	10/18800	0.01059	0.0920017	0.0613012	FBLN1	1
BP	GO:0098754	detoxification	150/18800	0.010935	0.0920017	0.0613012	S100A9/HBB	2
BP	GO:0032429	regulation of phospholipase A2 activity	11/18800	0.0116432	0.0920017	0.0613012	LRP1	1
BP	GO:0043589	skin morphogenesis	11/18800	0.0116432	0.0920017	0.0613012	COL1A1	1
BP	GO:0048251	elastic fiber assembly	11/18800	0.0116432	0.0920017	0.0613012	COL3A1	1
BP	GO:2001223	negative regulation of neuron migration	11/18800	0.0116432	0.0920017	0.0613012	COL3A1	1
BP	GO:0007009	plasma membrane organization	156/18800	0.0117854	0.0920017	0.0613012	S100A9/COL5A1	2
BP	GO:0052547	regulation of peptidase activity	456/18800	0.01189	0.0920017	0.0613012	S100A9/FBLN1/LRP1	3
BP	GO:0010642	negative regulation of platelet-derived growth factor receptor signaling pathway	12/18800	0.0126952	0.0920017	0.0613012	LRP1	1
BP	GO:0038063	collagen-activated tyrosine kinase receptor signaling pathway	12/18800	0.0126952	0.0920017	0.0613012	COL1A1	1
BP	GO:0060394	negative regulation of pathway-restricted SMAD protein phosphorylation	12/18800	0.0126952	0.0920017	0.0613012	LRP1	1
BP	GO:0070170	regulation of tooth mineralization	12/18800	0.0126952	0.0920017	0.0613012	ASPN	1
BP	GO:1904350	regulation of protein catabolic process in the vacuole	12/18800	0.0126952	0.0920017	0.0613012	LRP1	1
BP	GO:0010771	negative regulation of cell morphogenesis involved in differentiation	13/18800	0.0137462	0.0920017	0.0613012	FBLN1	1
BP	GO:0035437	maintenance of protein localization in endoplasmic reticulum	13/18800	0.0137462	0.0920017	0.0613012	OS9	1
BP	GO:0061430	bone trabecula morphogenesis	13/18800	0.0137462	0.0920017	0.0613012	COL1A1	1
BP	GO:0070486	leukocyte aggregation	13/18800	0.0137462	0.0920017	0.0613012	S100A9	1
BP	GO:1900025	negative regulation of substrate adhesion-dependent cell spreading	13/18800	0.0137462	0.0920017	0.0613012	FBLN1	1
BP	GO:0031214	biomineral tissue development	170/18800	0.0138792	0.0920017	0.0613012	COL1A1/ASPN	2
BP	GO:0110148	biomineralization	172/18800	0.0141907	0.0920017	0.0613012	COL1A1/ASPN	2
BP	GO:1901652	response to peptide	491/18800	0.0145028	0.0920017	0.0613012	COL1A1/COL3A1/LRP1	3
BP	GO:0035791	platelet-derived growth factor receptor-beta signaling pathway	14/18800	0.0147961	0.0920017	0.0613012	LRP1	1
BP	GO:0045059	positive thymic T cell selection	14/18800	0.0147961	0.0920017	0.0613012	CD3D	1
BP	GO:1904152	regulation of retrograde protein transport, ER to cytosol	14/18800	0.0147961	0.0920017	0.0613012	OS9	1
BP	GO:1905049	negative regulation of metallopeptidase activity	14/18800	0.0147961	0.0920017	0.0613012	LRP1	1
BP	GO:0015671	oxygen transport	15/18800	0.015845	0.0948745	0.0632153	HBB	1
BP	GO:0032905	transforming growth factor beta1 production	15/18800	0.015845	0.0948745	0.0632153	COL3A1	1
BP	GO:0072378	blood coagulation, fibrin clot formation	15/18800	0.015845	0.0948745	0.0632153	FBLN1	1
BP	GO:0010715	regulation of extracellular matrix disassembly	16/18800	0.0168928	0.0958708	0.0638792	LRP1	1
BP	GO:0017014	protein nitrosylation	16/18800	0.0168928	0.0958708	0.0638792	S100A9	1
BP	GO:0018119	peptidyl-cysteine S-nitrosylation	16/18800	0.0168928	0.0958708	0.0638792	S100A9	1
BP	GO:0051238	sequestering of metal ion	16/18800	0.0168928	0.0958708	0.0638792	S100A9	1
BP	GO:0007369	gastrulation	190/18800	0.0171293	0.0958708	0.0638792	COL5A1/COL6A1	2
BP	GO:0010952	positive regulation of peptidase activity	192/18800	0.0174707	0.0958708	0.0638792	S100A9/FBLN1	2
BP	GO:0002544	chronic inflammatory response	17/18800	0.0179396	0.0958708	0.0638792	S100A9	1
BP	GO:0038065	collagen-activated signaling pathway	17/18800	0.0179396	0.0958708	0.0638792	COL1A1	1
BP	GO:0072376	protein activation cascade	17/18800	0.0179396	0.0958708	0.0638792	FBLN1	1
BP	GO:0051216	cartilage development	195/18800	0.0179881	0.0958708	0.0638792	COL1A1/COL3A1	2
BP	GO:0007179	transforming growth factor beta receptor signaling pathway	200/18800	0.018865	0.0994515	0.066265	ASPN/COL3A1	2
BP	GO:0000302	response to reactive oxygen species	203/18800	0.0193998	0.0994872	0.0662888	COL1A1/HBB	2
BP	GO:0002523	leukocyte migration involved in inflammatory response	19/18800	0.0200299	0.0994872	0.0662888	S100A9	1
BP	GO:0009048	dosage compensation by inactivation of X chromosome	19/18800	0.0200299	0.0994872	0.0662888	XIST	1
BP	GO:0055093	response to hyperoxia	19/18800	0.0200299	0.0994872	0.0662888	COL1A1	1
BP	GO:1905146	lysosomal protein catabolic process	19/18800	0.0200299	0.0994872	0.0662888	LRP1	1
BP	GO:0035313	wound healing, spreading of epidermal cells	20/18800	0.0210735	0.0994872	0.0662888	COL5A1	1
BP	GO:0042953	lipoprotein transport	20/18800	0.0210735	0.0994872	0.0662888	LRP1	1
BP	GO:0070293	renal absorption	20/18800	0.0210735	0.0994872	0.0662888	HBB	1
BP	GO:1900221	regulation of amyloid-beta clearance	20/18800	0.0210735	0.0994872	0.0662888	LRP1	1
BP	GO:0007549	dosage compensation	21/18800	0.022116	0.0994872	0.0662888	XIST	1
BP	GO:0015669	gas transport	21/18800	0.022116	0.0994872	0.0662888	HBB	1
BP	GO:0032069	regulation of nuclease activity	21/18800	0.022116	0.0994872	0.0662888	GZMA	1
BP	GO:0044872	lipoprotein localization	21/18800	0.022116	0.0994872	0.0662888	LRP1	1
BP	GO:0045056	transcytosis	21/18800	0.022116	0.0994872	0.0662888	LRP1	1
BP	GO:2000291	regulation of myoblast proliferation	21/18800	0.022116	0.0994872	0.0662888	MALAT1	1
BP	GO:0010001	glial cell differentiation	218/18800	0.0221688	0.0994872	0.0662888	S100A9/LRP1	2
BP	GO:0051651	maintenance of location in cell	219/18800	0.022359	0.0994872	0.0662888	OS9/S100A9	2
BP	GO:0045061	thymic T cell selection	22/18800	0.0231575	0.101184	0.0674191	CD3D	1
BP	GO:0070269	pyroptosis	22/18800	0.0231575	0.101184	0.0674191	GZMA	1
BP	GO:0060348	bone development	225/18800	0.0235144	0.101826	0.0678469	COL1A1/COL3A1	2
BP	GO:0048705	skeletal system morphogenesis	228/18800	0.0241012	0.102052	0.0679977	COL1A1/COL3A1	2
BP	GO:0007039	protein catabolic process in the vacuole	23/18800	0.0241979	0.102052	0.0679977	LRP1	1
BP	GO:0010640	regulation of platelet-derived growth factor receptor signaling pathway	23/18800	0.0241979	0.102052	0.0679977	LRP1	1
BP	GO:0019835	cytolysis	24/18800	0.0252372	0.103607	0.0690337	GZMA	1
BP	GO:0048143	astrocyte activation	24/18800	0.0252372	0.103607	0.0690337	LRP1	1
BP	GO:0048745	smooth muscle tissue development	24/18800	0.0252372	0.103607	0.0690337	COL3A1	1
BP	GO:0031579	membrane raft organization	25/18800	0.0262755	0.103607	0.0690337	CD2	1
BP	GO:0035821	modulation of process of another organism	25/18800	0.0262755	0.103607	0.0690337	S100A9	1
BP	GO:0051450	myoblast proliferation	25/18800	0.0262755	0.103607	0.0690337	MALAT1	1
BP	GO:0060343	trabecula formation	25/18800	0.0262755	0.103607	0.0690337	COL1A1	1
BP	GO:1905048	regulation of metallopeptidase activity	25/18800	0.0262755	0.103607	0.0690337	LRP1	1
BP	GO:0001649	osteoblast differentiation	241/18800	0.0267139	0.104486	0.0696194	COL1A1/COL6A1	2
BP	GO:0036296	response to increased oxygen levels	26/18800	0.0273128	0.105974	0.0706108	COL1A1	1
BP	GO:0006898	receptor-mediated endocytosis	246/18800	0.0277484	0.106583	0.0710171	HSPG2/LRP1	2
BP	GO:0009636	response to toxic substance	247/18800	0.0279572	0.106583	0.0710171	S100A9/HBB	2
BP	GO:0010875	positive regulation of cholesterol efflux	27/18800	0.028349	0.106583	0.0710171	LRP1	1
BP	GO:0070861	regulation of protein exit from endoplasmic reticulum	27/18800	0.028349	0.106583	0.0710171	OS9	1
BP	GO:0001958	endochondral ossification	28/18800	0.0293842	0.108789	0.0724864	COL1A1	1
BP	GO:0036075	replacement ossification	28/18800	0.0293842	0.108789	0.0724864	COL1A1	1
BP	GO:0001773	myeloid dendritic cell activation	29/18800	0.0304183	0.109406	0.0728976	CD2	1
BP	GO:0030970	retrograde protein transport, ER to cytosol	29/18800	0.0304183	0.109406	0.0728976	OS9	1
BP	GO:1903513	endoplasmic reticulum to cytosol transport	29/18800	0.0304183	0.109406	0.0728976	OS9	1
BP	GO:0030217	T cell differentiation	263/18800	0.0313856	0.109406	0.0728976	CD3D/CD2	2
BP	GO:0042744	hydrogen peroxide catabolic process	30/18800	0.0314513	0.109406	0.0728976	HBB	1
BP	GO:0060325	face morphogenesis	30/18800	0.0314513	0.109406	0.0728976	COL1A1	1
BP	GO:0070168	negative regulation of biomineral tissue development	30/18800	0.0314513	0.109406	0.0728976	ASPN	1
BP	GO:1990776	response to angiotensin	30/18800	0.0314513	0.109406	0.0728976	COL3A1	1
BP	GO:0090092	regulation of transmembrane receptor protein serine/threonine kinase signaling pathway	267/18800	0.0322678	0.109406	0.0728976	ASPN/LRP1	2
BP	GO:0060351	cartilage development involved in endochondral bone morphogenesis	31/18800	0.0324834	0.109406	0.0728976	COL1A1	1
BP	GO:0060390	regulation of SMAD protein signal transduction	31/18800	0.0324834	0.109406	0.0728976	LRP1	1
BP	GO:0071295	cellular response to vitamin	31/18800	0.0324834	0.109406	0.0728976	COL1A1	1
BP	GO:0110150	negative regulation of biomineralization	31/18800	0.0324834	0.109406	0.0728976	ASPN	1
BP	GO:0035025	positive regulation of Rho protein signal transduction	34/18800	0.0355731	0.118171	0.078738	COL3A1	1
BP	GO:0060323	head morphogenesis	34/18800	0.0355731	0.118171	0.078738	COL1A1	1
BP	GO:0044319	wound healing, spreading of cells	35/18800	0.036601	0.119137	0.0793819	COL5A1	1
BP	GO:0051354	negative regulation of oxidoreductase activity	35/18800	0.036601	0.119137	0.0793819	GZMA	1
BP	GO:0090505	epiboly involved in wound healing	35/18800	0.036601	0.119137	0.0793819	COL5A1	1
BP	GO:0018149	peptide cross-linking	36/18800	0.0376278	0.119713	0.0797652	COL3A1	1
BP	GO:0043368	positive T cell selection	36/18800	0.0376278	0.119713	0.0797652	CD3D	1
BP	GO:0090504	epiboly	36/18800	0.0376278	0.119713	0.0797652	COL5A1	1
BP	GO:0042063	gliogenesis	291/18800	0.0377651	0.119713	0.0797652	S100A9/LRP1	2
BP	GO:0032371	regulation of sterol transport	38/18800	0.0396783	0.124155	0.0827248	LRP1	1
BP	GO:0032374	regulation of cholesterol transport	38/18800	0.0396783	0.124155	0.0827248	LRP1	1
BP	GO:0006882	cellular zinc ion homeostasis	39/18800	0.040702	0.12494	0.0832479	S100A9	1
BP	GO:0014912	negative regulation of smooth muscle cell migration	39/18800	0.040702	0.12494	0.0832479	LRP1	1
BP	GO:0097242	amyloid-beta clearance	39/18800	0.040702	0.12494	0.0832479	LRP1	1
BP	GO:0007162	negative regulation of cell adhesion	305/18800	0.0411282	0.125454	0.0835906	COL1A1/FBLN1	2
BP	GO:0045429	positive regulation of nitric oxide biosynthetic process	41/18800	0.0427462	0.127975	0.0852703	HBB	1
BP	GO:0055069	zinc ion homeostasis	41/18800	0.0427462	0.127975	0.0852703	S100A9	1
BP	GO:0072595	maintenance of protein localization in organelle	41/18800	0.0427462	0.127975	0.0852703	OS9	1
BP	GO:0031670	cellular response to nutrient	42/18800	0.0437668	0.129294	0.0861492	COL1A1	1
BP	GO:0071364	cellular response to epidermal growth factor stimulus	43/18800	0.0447864	0.129294	0.0861492	COL1A1	1
BP	GO:0071604	transforming growth factor beta production	43/18800	0.0447864	0.129294	0.0861492	COL3A1	1
BP	GO:0090317	negative regulation of intracellular protein transport	43/18800	0.0447864	0.129294	0.0861492	OS9	1
BP	GO:1904407	positive regulation of nitric oxide metabolic process	43/18800	0.0447864	0.129294	0.0861492	HBB	1
BP	GO:2001222	regulation of neuron migration	43/18800	0.0447864	0.129294	0.0861492	COL3A1	1
BP	GO:0070482	response to oxygen levels	324/18800	0.0458687	0.131635	0.087709	MALAT1/COL1A1	2
BP	GO:0010171	body morphogenesis	45/18800	0.0468224	0.1328	0.0884855	COL1A1	1
BP	GO:1904646	cellular response to amyloid-beta	45/18800	0.0468224	0.1328	0.0884855	LRP1	1
BP	GO:0051235	maintenance of location	331/18800	0.0476647	0.133344	0.0888476	OS9/S100A9	2
BP	GO:0061383	trabecula morphogenesis	46/18800	0.0478388	0.133344	0.0888476	COL1A1	1
BP	GO:0085029	extracellular matrix assembly	46/18800	0.0478388	0.133344	0.0888476	COL3A1	1
BP	GO:0070849	response to epidermal growth factor	47/18800	0.0488542	0.134928	0.0899031	COL1A1	1
BP	GO:0030111	regulation of Wnt signaling pathway	336/18800	0.0489635	0.134928	0.0899031	COL1A1/LRP1	2
BP	GO:0032527	protein exit from endoplasmic reticulum	48/18800	0.0498686	0.135878	0.0905362	OS9	1
BP	GO:0060324	face development	48/18800	0.0498686	0.135878	0.0905362	COL1A1	1
CC	GO:0062023	collagen-containing extracellular matrix	429/19594	8.09293e-11	4.93669e-09	3.57793e-09	HSPG2/COL1A1/ASPN/S100A9/FBLN1/COL5A1/COL6A1/COL3A1/EDIL3	9
CC	GO:0005583	fibrillar collagen trimer	12/19594	1.69122e-07	3.43881e-06	2.49232e-06	COL1A1/COL5A1/COL3A1	3
CC	GO:0098643	banded collagen fibril	12/19594	1.69122e-07	3.43881e-06	2.49232e-06	COL1A1/COL5A1/COL3A1	3
CC	GO:0098644	complex of collagen trimers	22/19594	1.17662e-06	1.55533e-05	1.12725e-05	COL1A1/COL5A1/COL3A1	3
CC	GO:0005581	collagen trimer	86/19594	1.27486e-06	1.55533e-05	1.12725e-05	COL1A1/COL5A1/COL6A1/COL3A1	4
CC	GO:0005788	endoplasmic reticulum lumen	311/19594	9.44907e-06	9.60655e-05	6.96247e-05	OS9/COL1A1/COL5A1/COL6A1/COL3A1	5
CC	GO:0005604	basement membrane	95/19594	0.000101129	0.000881265	0.000638708	HSPG2/FBLN1/COL5A1	3
CC	GO:0030139	endocytic vesicle	342/19594	0.00415042	0.0316469	0.0229365	CD3D/HBB/LRP1	3
CC	GO:0042383	sarcolemma	131/19594	0.00704112	0.0477231	0.034588	COL6A1/SSPN	2
CC	GO:0000835	ER ubiquitin ligase complex	10/19594	0.00965685	0.0539731	0.0391177	OS9	1
CC	GO:0031838	haptoglobin-hemoglobin complex	11/19594	0.0106177	0.0539731	0.0391177	HBB	1
CC	GO:0042105	alpha-beta T cell receptor complex	11/19594	0.0106177	0.0539731	0.0391177	CD3D	1
CC	GO:0005833	hemoglobin complex	12/19594	0.0115776	0.0543256	0.0393732	HBB	1
CC	GO:0000153	cytoplasmic ubiquitin ligase complex	14/19594	0.0134948	0.0587988	0.0426152	OS9	1
CC	GO:0030666	endocytic vesicle membrane	194/19594	0.0149295	0.0607132	0.0440027	CD3D/LRP1	2
CC	GO:0016010	dystrophin-associated glycoprotein complex	17/19594	0.016364	0.0623878	0.0452163	SSPN	1
CC	GO:0090665	glycoprotein complex	21/19594	0.0201773	0.072401	0.0524735	SSPN	1
CC	GO:0071682	endocytic vesicle lumen	23/19594	0.0220787	0.0748223	0.0542284	HBB	1
CC	GO:0001772	immunological synapse	44/19594	0.0418335	0.134308	0.0973412	GZMA	1
MF	GO:0005201	extracellular matrix structural constituent	172/18410	1.11535e-12	6.24598e-11	2.34811e-11	HSPG2/COL1A1/ASPN/FBLN1/COL5A1/COL6A1/COL3A1/EDIL3	8
MF	GO:0048407	platelet-derived growth factor binding	11/18410	1.63497e-10	4.57792e-09	1.72102e-09	COL1A1/COL5A1/COL6A1/COL3A1	4
MF	GO:0030020	extracellular matrix structural constituent conferring tensile strength	41/18410	4.93299e-08	9.20824e-07	3.46174e-07	COL1A1/COL5A1/COL6A1/COL3A1	4
MF	GO:0019838	growth factor binding	139/18410	6.86233e-06	9.60727e-05	3.61175e-05	COL1A1/COL5A1/COL6A1/COL3A1	4
MF	GO:0005178	integrin binding	156/18410	1.08343e-05	0.000121344	4.56181e-05	FBLN1/COL5A1/COL3A1/EDIL3	4
MF	GO:0030021	extracellular matrix structural constituent conferring compression resistance	22/18410	0.000183391	0.00171165	0.000643478	HSPG2/ASPN	2
MF	GO:0002020	protease binding	136/18410	0.000248557	0.00198846	0.000747541	OS9/COL1A1/COL3A1	3
MF	GO:0070325	lipoprotein particle receptor binding	29/18410	0.000321101	0.00224771	0.000845002	HSPG2/LRP1	2
MF	GO:0043394	proteoglycan binding	36/18410	0.00049637	0.00308852	0.0011611	COL5A1/LRP1	2
MF	GO:0005518	collagen binding	68/18410	0.00176391	0.00987791	0.0037135	ASPN/COL6A1	2
MF	GO:0001540	amyloid-beta binding	81/18410	0.00249119	0.0126824	0.00476783	HSPG2/LRP1	2
MF	GO:0016209	antioxidant activity	85/18410	0.00273898	0.0127819	0.00480522	S100A9/HBB	2
MF	GO:0043177	organic acid binding	141/18410	0.0073462	0.0316452	0.0118967	S100A9/HBB	2
MF	GO:0031720	haptoglobin binding	10/18410	0.00919807	0.0335201	0.0126016	HBB	1
MF	GO:0050786	RAGE receptor binding	10/18410	0.00919807	0.0335201	0.0126016	S100A9	1
MF	GO:0004252	serine-type endopeptidase activity	174/18410	0.0110042	0.0335201	0.0126016	GZMA/GZMK	2
MF	GO:0035325	Toll-like receptor binding	12/18410	0.0110281	0.0335201	0.0126016	S100A9	1
MF	GO:0008022	protein C-terminus binding	179/18410	0.0116161	0.0335201	0.0126016	HSPG2/FBLN1	2
MF	GO:0005344	oxygen carrier activity	14/18410	0.012855	0.0335201	0.0126016	HBB	1
MF	GO:0008236	serine-type peptidase activity	191/18410	0.0131449	0.0335201	0.0126016	GZMA/GZMK	2
MF	GO:0017171	serine hydrolase activity	195/18410	0.0136732	0.0335201	0.0126016	GZMA/GZMK	2
MF	GO:0005041	low-density lipoprotein particle receptor activity	15/18410	0.0137672	0.0335201	0.0126016	LRP1	1
MF	GO:0036041	long-chain fatty acid binding	15/18410	0.0137672	0.0335201	0.0126016	S100A9	1
MF	GO:0030228	lipoprotein particle receptor activity	18/18410	0.0164991	0.0355366	0.0133596	LRP1	1
MF	GO:0034185	apolipoprotein binding	18/18410	0.0164991	0.0355366	0.0133596	LRP1	1
MF	GO:0043395	heparan sulfate proteoglycan binding	18/18410	0.0164991	0.0355366	0.0133596	LRP1	1
MF	GO:0050750	low-density lipoprotein particle receptor binding	24/18410	0.0219417	0.0455087	0.0171085	HSPG2	1
MF	GO:1901681	sulfur compound binding	267/18410	0.0246915	0.0486808	0.0183011	COL5A1/LRP1	2
MF	GO:0030246	carbohydrate binding	270/18410	0.0252097	0.0486808	0.0183011	OS9/KLRB1	2
MF	GO:0001968	fibronectin binding	31/18410	0.0282555	0.0527436	0.0198284	FBLN1	1
MF	GO:0042277	peptide binding	322/18410	0.0348858	0.0619925	0.0233054	HSPG2/LRP1	2
MF	GO:0019825	oxygen binding	39/18410	0.0354243	0.0619925	0.0233054	HBB	1
MF	GO:0016504	peptidase activator activity	43/18410	0.03899	0.0661648	0.024874	FBLN1	1
MF	GO:0005044	scavenger receptor activity	47/18410	0.0425433	0.0700713	0.0263426	LRP1	1
MF	GO:0005504	fatty acid binding	49/18410	0.0443153	0.0709044	0.0266558	S100A9	1
MF	GO:0004601	peroxidase activity	52/18410	0.0469675	0.0730605	0.0274664	HBB	1

## Sheet: GO_Low_TELscore
ONTOLOGY	ID	Description	GeneRatio	BgRatio	pvalue	p.adjust	qvalue	geneID	Count
BP	GO:0009205	purine ribonucleoside triphosphate metabolic process	4/43	82/18800	3.64463e-05	0.0155273	0.0121624	RAN/NME1/ATP5MC3/MYC	4
BP	GO:0051099	positive regulation of binding	5/43	171/18800	4.27283e-05	0.0155273	0.0121624	STMN1/RAN/NME1/TXN/MYC	5
BP	GO:0009144	purine nucleoside triphosphate metabolic process	4/43	87/18800	4.59995e-05	0.0155273	0.0121624	RAN/NME1/ATP5MC3/MYC	4
BP	GO:0009199	ribonucleoside triphosphate metabolic process	4/43	89/18800	5.02907e-05	0.0155273	0.0121624	RAN/NME1/ATP5MC3/MYC	4
BP	GO:0009141	nucleoside triphosphate metabolic process	4/43	111/18800	0.000118941	0.0248604	0.019473	RAN/NME1/ATP5MC3/MYC	4
BP	GO:0006469	negative regulation of protein kinase activity	5/43	213/18800	0.000120779	0.0248604	0.019473	PPIA/GSTP1/NPM1/UCHL1/CDKN2A	5
BP	GO:0033673	negative regulation of kinase activity	5/43	236/18800	0.000194914	0.0270488	0.0211872	PPIA/GSTP1/NPM1/UCHL1/CDKN2A	5
BP	GO:0032873	negative regulation of stress-activated MAPK cascade	3/43	50/18800	0.000202674	0.0270488	0.0211872	PPIA/GSTP1/MYC	3
BP	GO:0070303	negative regulation of stress-activated protein kinase signaling cascade	3/43	50/18800	0.000202674	0.0270488	0.0211872	PPIA/GSTP1/MYC	3
BP	GO:0042118	endothelial cell activation	2/43	11/18800	0.000277398	0.0270488	0.0211872	PPIA/CXCL10	2
BP	GO:1904668	positive regulation of ubiquitin protein ligase activity	2/43	11/18800	0.000277398	0.0270488	0.0211872	UBE2C/UBE2S	2
BP	GO:0043388	positive regulation of DNA binding	3/43	57/18800	0.000299211	0.0270488	0.0211872	NME1/TXN/MYC	3
BP	GO:0010992	ubiquitin recycling	2/43	12/18800	0.000332394	0.0270488	0.0211872	UBE2C/UBE2S	2
BP	GO:0002181	cytoplasmic translation	4/43	146/18800	0.000340422	0.0270488	0.0211872	YBX1/RPS26/RPL7/RPL30	4
BP	GO:0051348	negative regulation of transferase activity	5/43	270/18800	0.00036273	0.0270488	0.0211872	PPIA/GSTP1/NPM1/UCHL1/CDKN2A	5
BP	GO:0006979	response to oxidative stress	6/43	433/18800	0.00042707	0.0270488	0.0211872	PRDX1/PPIA/GSTP1/PSMB5/TXN/CA3	6
BP	GO:0051168	nuclear export	4/43	156/18800	0.000437603	0.0270488	0.0211872	SSB/RAN/TXN/NPM1	4
BP	GO:0000054	ribosomal subunit export from nucleus	2/43	14/18800	0.000456971	0.0270488	0.0211872	RAN/NPM1	2
BP	GO:0033750	ribosome localization	2/43	14/18800	0.000456971	0.0270488	0.0211872	RAN/NPM1	2
BP	GO:0050657	nucleic acid transport	4/43	159/18800	0.000470257	0.0270488	0.0211872	SSB/RAN/YBX1/NPM1	4
BP	GO:0050658	RNA transport	4/43	159/18800	0.000470257	0.0270488	0.0211872	SSB/RAN/YBX1/NPM1	4
BP	GO:0009206	purine ribonucleoside triphosphate biosynthetic process	3/43	68/18800	0.000503591	0.0270488	0.0211872	NME1/ATP5MC3/MYC	3
BP	GO:0051236	establishment of RNA localization	4/43	162/18800	0.000504615	0.0270488	0.0211872	SSB/RAN/YBX1/NPM1	4
BP	GO:0009145	purine nucleoside triphosphate biosynthetic process	3/43	69/18800	0.000525645	0.0270488	0.0211872	NME1/ATP5MC3/MYC	3
BP	GO:0009201	ribonucleoside triphosphate biosynthetic process	3/43	74/18800	0.0006452	0.0318729	0.0249658	NME1/ATP5MC3/MYC	3
BP	GO:0043409	negative regulation of MAPK cascade	4/43	179/18800	0.000733927	0.0348615	0.0273068	PPIA/GSTP1/UCHL1/MYC	4
BP	GO:0031145	anaphase-promoting complex-dependent catabolic process	2/43	18/18800	0.000763864	0.0349397	0.0273681	UBE2C/UBE2S	2
BP	GO:0045787	positive regulation of cell cycle	5/43	329/18800	0.000888241	0.0388032	0.0303943	CKS1B/RANBP1/UBE2C/NPM1/MYC	5
BP	GO:0006405	RNA export from nucleus	3/43	85/18800	0.000966031	0.0388032	0.0303943	SSB/RAN/NPM1	3
BP	GO:0009142	nucleoside triphosphate biosynthetic process	3/43	85/18800	0.000966031	0.0388032	0.0303943	NME1/ATP5MC3/MYC	3
BP	GO:0006403	RNA localization	4/43	196/18800	0.00102883	0.0388032	0.0303943	SSB/RAN/YBX1/NPM1	4
BP	GO:0001933	negative regulation of protein phosphorylation	5/43	341/18800	0.00104237	0.0388032	0.0303943	PPIA/GSTP1/NPM1/UCHL1/CDKN2A	5
BP	GO:0030705	cytoskeleton-dependent intracellular transport	4/43	197/18800	0.00104841	0.0388032	0.0303943	TUBB/TUBA1B/TUBA1C/UCHL1	4
BP	GO:0032872	regulation of stress-activated MAPK cascade	4/43	198/18800	0.00106827	0.0388032	0.0303943	PRDX1/PPIA/GSTP1/MYC	4
BP	GO:0070302	regulation of stress-activated protein kinase signaling cascade	4/43	201/18800	0.0011294	0.0393351	0.0308109	PRDX1/PPIA/GSTP1/MYC	4
BP	GO:0010829	negative regulation of glucose transmembrane transport	2/43	22/18800	0.00114661	0.0393351	0.0308109	FABP5/MYC	2
BP	GO:1904666	regulation of ubiquitin protein ligase activity	2/43	24/18800	0.001366	0.0443538	0.0347421	UBE2C/UBE2S	2
BP	GO:0031396	regulation of protein ubiquitination	4/43	213/18800	0.00139867	0.0443538	0.0347421	PPIA/UBE2C/UBE2S/ISG15	4
BP	GO:0051098	regulation of binding	5/43	366/18800	0.0014265	0.0443538	0.0347421	STMN1/RAN/NME1/TXN/MYC	5
BP	GO:0045662	negative regulation of myoblast differentiation	2/43	25/18800	0.00148264	0.0443538	0.0347421	ID3/CXCL10	2
BP	GO:0046039	GTP metabolic process	2/43	25/18800	0.00148264	0.0443538	0.0347421	RAN/NME1	2
BP	GO:0015931	nucleobase-containing compound transport	4/43	218/18800	0.00152307	0.0443538	0.0347421	SSB/RAN/YBX1/NPM1	4
BP	GO:0098869	cellular oxidant detoxification	3/43	100/18800	0.0015443	0.0443538	0.0347421	PRDX1/GSTP1/TXN	3
BP	GO:0042326	negative regulation of phosphorylation	5/43	382/18800	0.00172186	0.0483294	0.0378561	PPIA/GSTP1/NPM1/UCHL1/CDKN2A	5
BP	GO:0010458	exit from mitosis	2/43	30/18800	0.00213429	0.056082	0.0439287	UBE2C/UBE2S	2
BP	GO:0048147	negative regulation of fibroblast proliferation	2/43	30/18800	0.00213429	0.056082	0.0439287	GSTP1/MYC	2
BP	GO:0070979	protein K11-linked ubiquitination	2/43	30/18800	0.00213429	0.056082	0.0439287	UBE2C/UBE2S	2
BP	GO:0032148	activation of protein kinase B activity	2/43	31/18800	0.00227818	0.0572847	0.0448707	PPIA/TXN	2
BP	GO:1990748	cellular detoxification	3/43	115/18800	0.00230261	0.0572847	0.0448707	PRDX1/GSTP1/TXN	3
BP	GO:0051403	stress-activated MAPK cascade	4/43	245/18800	0.00233098	0.0572847	0.0448707	PRDX1/PPIA/GSTP1/MYC	4
BP	GO:1903320	regulation of protein modification by small protein conjugation or removal	4/43	246/18800	0.0023656	0.0572847	0.0448707	PPIA/UBE2C/UBE2S/ISG15	4
BP	GO:0051443	positive regulation of ubiquitin-protein transferase activity	2/43	32/18800	0.00242654	0.0576304	0.0451415	UBE2C/UBE2S	2
BP	GO:0031098	stress-activated protein kinase signaling cascade	4/43	252/18800	0.00258083	0.0597346	0.0467898	PRDX1/PPIA/GSTP1/MYC	4
BP	GO:0030282	bone mineralization	3/43	121/18800	0.00266025	0.0597346	0.0467898	IFITM5/ISG15/IBSP	3
BP	GO:0051101	regulation of DNA binding	3/43	121/18800	0.00266025	0.0597346	0.0467898	NME1/TXN/MYC	3
BP	GO:0071901	negative regulation of protein serine/threonine kinase activity	3/43	122/18800	0.00272299	0.0600518	0.0470382	GSTP1/UCHL1/CDKN2A	3
BP	GO:0097237	cellular response to toxic substance	3/43	123/18800	0.00278665	0.0603774	0.0472933	PRDX1/GSTP1/TXN	3
BP	GO:0044772	mitotic cell cycle phase transition	5/43	440/18800	0.00317769	0.0654896	0.0512976	CKS1B/UBE2C/UBE2S/MYC/CDKN2A	5
BP	GO:0045936	negative regulation of phosphate metabolic process	5/43	440/18800	0.00317769	0.0654896	0.0512976	PPIA/GSTP1/NPM1/UCHL1/CDKN2A	5
BP	GO:0010563	negative regulation of phosphorus metabolic process	5/43	441/18800	0.00320874	0.0654896	0.0512976	PPIA/GSTP1/NPM1/UCHL1/CDKN2A	5
BP	GO:0045454	cell redox homeostasis	2/43	37/18800	0.00323471	0.0654896	0.0512976	PRDX1/TXN	2
BP	GO:0051090	regulation of DNA-binding transcription factor activity	5/43	452/18800	0.00356491	0.0710107	0.0556223	PPIA/MTDH/NPM1/CDKN2A/ID3	5
BP	GO:0140014	mitotic nuclear division	4/43	293/18800	0.00442329	0.0867105	0.0679198	RAN/RANBP1/UBE2C/UBE2S	4
BP	GO:0098754	detoxification	3/43	150/18800	0.0048642	0.0938638	0.0735229	PRDX1/GSTP1/TXN	3
BP	GO:0051092	positive regulation of NF-kappaB transcription factor activity	3/43	154/18800	0.00523336	0.0972259	0.0761565	PPIA/MTDH/NPM1	3
BP	GO:0006913	nucleocytoplasmic transport	4/43	308/18800	0.0052746	0.0972259	0.0761565	SSB/RAN/TXN/NPM1	4
BP	GO:0051169	nuclear transport	4/43	308/18800	0.0052746	0.0972259	0.0761565	SSB/RAN/TXN/NPM1	4
BP	GO:0006692	prostanoid metabolic process	2/43	50/18800	0.00583889	0.104508	0.0818602	GSTP1/FABP5	2
BP	GO:0006693	prostaglandin metabolic process	2/43	50/18800	0.00583889	0.104508	0.0818602	GSTP1/FABP5	2
BP	GO:0071466	cellular response to xenobiotic stimulus	3/43	168/18800	0.0066566	0.113239	0.0886998	GSTP1/UCHL1/MYC	3
BP	GO:0045661	regulation of myoblast differentiation	2/43	54/18800	0.00678147	0.113239	0.0886998	ID3/CXCL10	2
BP	GO:1903202	negative regulation of oxidative stress-induced cell death	2/43	54/18800	0.00678147	0.113239	0.0886998	PPIA/TXN	2
BP	GO:0062197	cellular response to chemical stress	4/43	332/18800	0.00685502	0.113239	0.0886998	PRDX1/PPIA/TXN/MYC	4
BP	GO:0009152	purine ribonucleotide biosynthetic process	3/43	170/18800	0.00687689	0.113239	0.0886998	NME1/ATP5MC3/MYC	3
BP	GO:0031214	biomineral tissue development	3/43	170/18800	0.00687689	0.113239	0.0886998	IFITM5/ISG15/IBSP	3
BP	GO:0110148	biomineralization	3/43	172/18800	0.00710148	0.115219	0.0902502	IFITM5/ISG15/IBSP	3
BP	GO:0010332	response to gamma radiation	2/43	56/18800	0.00727697	0.115219	0.0902502	MYC/CXCL10	2
BP	GO:0051438	regulation of ubiquitin-protein transferase activity	2/43	56/18800	0.00727697	0.115219	0.0902502	UBE2C/UBE2S	2
BP	GO:0006754	ATP biosynthetic process	2/43	57/18800	0.00753071	0.117727	0.0922148	ATP5MC3/MYC	2
BP	GO:0006611	protein export from nucleus	2/43	58/18800	0.00778841	0.120234	0.0941783	RAN/TXN	2
BP	GO:0043407	negative regulation of MAP kinase activity	2/43	60/18800	0.00831564	0.126788	0.0993122	GSTP1/UCHL1	2
BP	GO:0009260	ribonucleotide biosynthetic process	3/43	184/18800	0.00854067	0.128631	0.100756	NME1/ATP5MC3/MYC	3
BP	GO:0001906	cell killing	3/43	185/18800	0.00866777	0.128972	0.101023	PRDX1/TUBB/RPL30	3
BP	GO:0007051	spindle organization	3/43	188/18800	0.00905575	0.133141	0.104289	STMN1/TUBB/RAN	3
BP	GO:0046390	ribose phosphate biosynthetic process	3/43	191/18800	0.0094538	0.136144	0.106641	NME1/ATP5MC3/MYC	3
BP	GO:0006164	purine nucleotide biosynthetic process	3/43	192/18800	0.00958874	0.136144	0.106641	NME1/ATP5MC3/MYC	3
BP	GO:0009150	purine ribonucleotide metabolic process	4/43	366/18800	0.00959071	0.136144	0.106641	RAN/NME1/ATP5MC3/MYC	4
BP	GO:0071900	regulation of protein serine/threonine kinase activity	4/43	372/18800	0.0101376	0.142272	0.111441	CKS1B/GSTP1/UCHL1/CDKN2A	4
BP	GO:0070936	protein K48-linked ubiquitination	2/43	67/18800	0.0102832	0.142693	0.111771	PPIA/UBE2C	2
BP	GO:0043627	response to estrogen	2/43	68/18800	0.0105795	0.145174	0.113714	MYC/IGFBP2	2
BP	GO:0072522	purine-containing compound biosynthetic process	3/43	202/18800	0.0110004	0.149291	0.116939	NME1/ATP5MC3/MYC	3
BP	GO:0000302	response to reactive oxygen species	3/43	203/18800	0.0111478	0.149647	0.117218	PRDX1/GSTP1/TXN	3
BP	GO:0009259	ribonucleotide metabolic process	4/43	384/18800	0.0112916	0.149947	0.117453	RAN/NME1/ATP5MC3/MYC	4
BP	GO:0006801	superoxide metabolic process	2/43	72/18800	0.0118024	0.151833	0.11893	PRDX1/GSTP1	2
BP	GO:0042267	natural killer cell mediated cytotoxicity	2/43	72/18800	0.0118024	0.151833	0.11893	PRDX1/TUBB	2
BP	GO:0042273	ribosomal large subunit biogenesis	2/43	72/18800	0.0118024	0.151833	0.11893	NPM1/RPL7	2
BP	GO:0006163	purine nucleotide metabolic process	4/43	394/18800	0.0123158	0.155204	0.121571	RAN/NME1/ATP5MC3/MYC	4
BP	GO:0019693	ribose phosphate metabolic process	4/43	394/18800	0.0123158	0.155204	0.121571	RAN/NME1/ATP5MC3/MYC	4
BP	GO:0002228	natural killer cell mediated immunity	2/43	75/18800	0.0127584	0.159158	0.124667	PRDX1/TUBB	2
BP	GO:0071222	cellular response to lipopolysaccharide	3/43	217/18800	0.013333	0.164022	0.128477	GSTP1/MTDH/CXCL10	3
BP	GO:1903201	regulation of oxidative stress-induced cell death	2/43	77/18800	0.0134139	0.164022	0.128477	PPIA/TXN	2
BP	GO:0010827	regulation of glucose transmembrane transport	2/43	78/18800	0.0137471	0.166448	0.130378	FABP5/MYC	2
BP	GO:0048145	regulation of fibroblast proliferation	2/43	79/18800	0.0140839	0.166914	0.130743	GSTP1/MYC	2
BP	GO:0061844	antimicrobial humoral immune response mediated by antimicrobial peptide	2/43	79/18800	0.0140839	0.166914	0.130743	RPL30/CXCL10	2
BP	GO:0009410	response to xenobiotic stimulus	4/43	411/18800	0.0141911	0.166914	0.130743	GSTP1/UCHL1/MYC/IGFBP2	4
BP	GO:0030500	regulation of bone mineralization	2/43	81/18800	0.0147682	0.167409	0.131131	IFITM5/ISG15	2
BP	GO:0045445	myoblast differentiation	2/43	81/18800	0.0147682	0.167409	0.131131	ID3/CXCL10	2
BP	GO:0048144	fibroblast proliferation	2/43	81/18800	0.0147682	0.167409	0.131131	GSTP1/MYC	2
BP	GO:0072521	purine-containing compound metabolic process	4/43	416/18800	0.0147754	0.167409	0.131131	RAN/NME1/ATP5MC3/MYC	4
BP	GO:0016032	viral process	4/43	418/18800	0.0150133	0.168559	0.132031	SSB/PPIA/RAN/ISG15	4
BP	GO:0001503	ossification	4/43	420/18800	0.0152537	0.169677	0.132907	ID3/IFITM5/ISG15/IBSP	4
BP	GO:0071219	cellular response to molecule of bacterial origin	3/43	229/18800	0.0153878	0.169677	0.132907	GSTP1/MTDH/CXCL10	3
BP	GO:0031397	negative regulation of protein ubiquitination	2/43	84/18800	0.0158211	0.172912	0.135441	PPIA/ISG15	2
BP	GO:0006402	mRNA catabolic process	3/43	233/18800	0.0161103	0.174529	0.136707	SSB/YBX1/NPM1	3
BP	GO:0001960	negative regulation of cytokine-mediated signaling pathway	2/43	87/18800	0.0169053	0.178121	0.139521	GSTP1/ISG15	2
BP	GO:0045069	regulation of viral genome replication	2/43	87/18800	0.0169053	0.178121	0.139521	PPIA/ISG15	2
BP	GO:0034644	cellular response to UV	2/43	88/18800	0.0172736	0.178121	0.139521	NPM1/MYC	2
BP	GO:0009314	response to radiation	4/43	438/18800	0.0175278	0.178121	0.139521	TXN/NPM1/MYC/CXCL10	4
BP	GO:0001656	metanephros development	2/43	89/18800	0.0176454	0.178121	0.139521	MYC/ID3	2
BP	GO:0000209	protein polyubiquitination	3/43	244/18800	0.0181952	0.178121	0.139521	PPIA/UBE2C/UBE2S	3
BP	GO:0048525	negative regulation of viral process	2/43	91/18800	0.018399	0.178121	0.139521	PPIA/ISG15	2
BP	GO:0090398	cellular senescence	2/43	91/18800	0.018399	0.178121	0.139521	YBX1/CDKN2A	2
BP	GO:0000280	nuclear division	4/43	446/18800	0.0186033	0.178121	0.139521	RAN/RANBP1/UBE2C/UBE2S	4
BP	GO:0060761	negative regulation of response to cytokine stimulus	2/43	92/18800	0.0187809	0.178121	0.139521	GSTP1/ISG15	2
BP	GO:1900407	regulation of cellular response to oxidative stress	2/43	92/18800	0.0187809	0.178121	0.139521	PPIA/TXN	2
BP	GO:0009636	response to toxic substance	3/43	247/18800	0.0187888	0.178121	0.139521	PRDX1/GSTP1/TXN	3
BP	GO:0090068	positive regulation of cell cycle process	3/43	247/18800	0.0187888	0.178121	0.139521	RANBP1/UBE2C/NPM1	3
BP	GO:1903321	negative regulation of protein modification by small protein conjugation or removal	2/43	96/18800	0.0203417	0.178121	0.139521	PPIA/ISG15	2
BP	GO:0009165	nucleotide biosynthetic process	3/43	255/18800	0.0204241	0.178121	0.139521	NME1/ATP5MC3/MYC	3
BP	GO:0071216	cellular response to biotic stimulus	3/43	256/18800	0.0206339	0.178121	0.139521	GSTP1/MTDH/CXCL10	3
BP	GO:1901293	nucleoside phosphate biosynthetic process	3/43	257/18800	0.0208449	0.178121	0.139521	NME1/ATP5MC3/MYC	3
BP	GO:0000079	regulation of cyclin-dependent protein serine/threonine kinase activity	2/43	98/18800	0.0211419	0.178121	0.139521	CKS1B/CDKN2A	2
BP	GO:0036473	cell death in response to oxidative stress	2/43	98/18800	0.0211419	0.178121	0.139521	PPIA/TXN	2
BP	GO:0051051	negative regulation of transport	4/43	464/18800	0.021172	0.178121	0.139521	TXN/LYPLA1/FABP5/MYC	4
BP	GO:0006165	nucleoside diphosphate phosphorylation	2/43	99/18800	0.0215469	0.178121	0.139521	NME1/MYC	2
BP	GO:0019233	sensory perception of pain	2/43	99/18800	0.0215469	0.178121	0.139521	UCHL1/FABP5	2
BP	GO:1990830	cellular response to leukemia inhibitory factor	2/43	99/18800	0.0215469	0.178121	0.139521	SRM/MRPL15	2
BP	GO:0046939	nucleotide phosphorylation	2/43	100/18800	0.0219551	0.178121	0.139521	NME1/MYC	2
BP	GO:1990823	response to leukemia inhibitory factor	2/43	100/18800	0.0219551	0.178121	0.139521	SRM/MRPL15	2
BP	GO:0070167	regulation of biomineral tissue development	2/43	101/18800	0.0223665	0.178121	0.139521	IFITM5/ISG15	2
BP	GO:1902882	regulation of response to oxidative stress	2/43	101/18800	0.0223665	0.178121	0.139521	PPIA/TXN	2
BP	GO:1904029	regulation of cyclin-dependent protein kinase activity	2/43	101/18800	0.0223665	0.178121	0.139521	CKS1B/CDKN2A	2
BP	GO:0051091	positive regulation of DNA-binding transcription factor activity	3/43	265/18800	0.0225759	0.178121	0.139521	PPIA/MTDH/NPM1	3
BP	GO:0002084	protein depalmitoylation	1/43	10/18800	0.0226437	0.178121	0.139521	LYPLA1	1
BP	GO:0006228	UTP biosynthetic process	1/43	10/18800	0.0226437	0.178121	0.139521	NME1	1
BP	GO:0010998	regulation of translational initiation by eIF2 alpha phosphorylation	1/43	10/18800	0.0226437	0.178121	0.139521	NPM1	1
BP	GO:0032070	regulation of deoxyribonuclease activity	1/43	10/18800	0.0226437	0.178121	0.139521	NPM1	1
BP	GO:0033483	gas homeostasis	1/43	10/18800	0.0226437	0.178121	0.139521	GSTP1	1
BP	GO:0042996	regulation of Golgi to plasma membrane protein transport	1/43	10/18800	0.0226437	0.178121	0.139521	LYPLA1	1
BP	GO:0071389	cellular response to mineralocorticoid stimulus	1/43	10/18800	0.0226437	0.178121	0.139521	RAN	1
BP	GO:0072203	cell proliferation involved in metanephros development	1/43	10/18800	0.0226437	0.178121	0.139521	MYC	1
BP	GO:0090184	positive regulation of kidney development	1/43	10/18800	0.0226437	0.178121	0.139521	MYC	1
BP	GO:0098917	retrograde trans-synaptic signaling	1/43	10/18800	0.0226437	0.178121	0.139521	FABP5	1
BP	GO:1904672	regulation of somatic stem cell population maintenance	1/43	10/18800	0.0226437	0.178121	0.139521	MYC	1
BP	GO:1905165	regulation of lysosomal protein catabolic process	1/43	10/18800	0.0226437	0.178121	0.139521	LAPTM4B	1
BP	GO:2000109	regulation of macrophage apoptotic process	1/43	10/18800	0.0226437	0.178121	0.139521	CDKN2A	1
BP	GO:2000169	regulation of peptidyl-cysteine S-nitrosylation	1/43	10/18800	0.0226437	0.178121	0.139521	TXN	1
BP	GO:0110149	regulation of biomineralization	2/43	103/18800	0.023199	0.179055	0.140253	IFITM5/ISG15	2
BP	GO:0007346	regulation of mitotic cell cycle	4/43	478/18800	0.0233145	0.179055	0.140253	CKS1B/UBE2C/MYC/CDKN2A	4
BP	GO:0046822	regulation of nucleocytoplasmic transport	2/43	104/18800	0.02362	0.179055	0.140253	RAN/TXN	2
BP	GO:0006090	pyruvate metabolic process	2/43	106/18800	0.0244714	0.179055	0.140253	LDHB/MYC	2
BP	GO:0030593	neutrophil chemotaxis	2/43	106/18800	0.0244714	0.179055	0.140253	PPIA/CXCL10	2
BP	GO:0009117	nucleotide metabolic process	4/43	487/18800	0.0247597	0.179055	0.140253	RAN/NME1/ATP5MC3/MYC	4
BP	GO:0006183	GTP biosynthetic process	1/43	11/18800	0.0248804	0.179055	0.140253	NME1	1
BP	GO:0010918	positive regulation of mitochondrial membrane potential	1/43	11/18800	0.0248804	0.179055	0.140253	MYC	1
BP	GO:0071044	histone mRNA catabolic process	1/43	11/18800	0.0248804	0.179055	0.140253	SSB	1
BP	GO:0071394	cellular response to testosterone stimulus	1/43	11/18800	0.0248804	0.179055	0.140253	MYC	1
BP	GO:0075522	IRES-dependent viral translational initiation	1/43	11/18800	0.0248804	0.179055	0.140253	SSB	1
BP	GO:1902915	negative regulation of protein polyubiquitination	1/43	11/18800	0.0248804	0.179055	0.140253	PPIA	1
BP	GO:0051258	protein polymerization	3/43	277/18800	0.0253161	0.179055	0.140253	STMN1/UBE2C/UBE2S	3
BP	GO:0021761	limbic system development	2/43	108/18800	0.0253353	0.179055	0.140253	RAN/MYC	2
BP	GO:0048285	organelle fission	4/43	493/18800	0.0257529	0.179055	0.140253	RAN/RANBP1/UBE2C/UBE2S	4
BP	GO:0032526	response to retinoic acid	2/43	109/18800	0.025772	0.179055	0.140253	MYC/IGFBP2	2
BP	GO:0006401	RNA catabolic process	3/43	280/18800	0.0260281	0.179055	0.140253	SSB/YBX1/NPM1	3
BP	GO:0006753	nucleoside phosphate metabolic process	4/43	495/18800	0.0260893	0.179055	0.140253	RAN/NME1/ATP5MC3/MYC	4
BP	GO:0051223	regulation of protein transport	4/43	495/18800	0.0260893	0.179055	0.140253	PPIA/RAN/TXN/LYPLA1	4
BP	GO:0010498	proteasomal protein catabolic process	4/43	496/18800	0.0262585	0.179055	0.140253	PSMB5/UBE2C/UBE2S/UCHL1	4
BP	GO:0034599	cellular response to oxidative stress	3/43	284/18800	0.0269942	0.179055	0.140253	PRDX1/PPIA/TXN	3
BP	GO:0002674	negative regulation of acute inflammatory response	1/43	12/18800	0.027112	0.179055	0.140253	GSTP1	1
BP	GO:0010826	negative regulation of centrosome duplication	1/43	12/18800	0.027112	0.179055	0.140253	NPM1	1
BP	GO:0032908	regulation of transforming growth factor beta1 production	1/43	12/18800	0.027112	0.179055	0.140253	LAPTM4B	1
BP	GO:0046051	UTP metabolic process	1/43	12/18800	0.027112	0.179055	0.140253	NME1	1
BP	GO:0046606	negative regulation of centrosome cycle	1/43	12/18800	0.027112	0.179055	0.140253	NPM1	1
BP	GO:0070493	thrombin-activated receptor signaling pathway	1/43	12/18800	0.027112	0.179055	0.140253	STMN1	1
BP	GO:0071635	negative regulation of transforming growth factor beta production	1/43	12/18800	0.027112	0.179055	0.140253	LAPTM4B	1
BP	GO:1900152	negative regulation of nuclear-transcribed mRNA catabolic process, deadenylation-dependent decay	1/43	12/18800	0.027112	0.179055	0.140253	YBX1	1
BP	GO:1904350	regulation of protein catabolic process in the vacuole	1/43	12/18800	0.027112	0.179055	0.140253	LAPTM4B	1
BP	GO:1904659	glucose transmembrane transport	2/43	113/18800	0.027549	0.179914	0.140925	FABP5/MYC	2
BP	GO:0033559	unsaturated fatty acid metabolic process	2/43	115/18800	0.0284557	0.179914	0.140925	GSTP1/FABP5	2
BP	GO:0001682	tRNA 5'-leader removal	1/43	13/18800	0.0293386	0.179914	0.140925	SSB	1
BP	GO:0009415	response to water	1/43	13/18800	0.0293386	0.179914	0.140925	MYC	1
BP	GO:0031392	regulation of prostaglandin biosynthetic process	1/43	13/18800	0.0293386	0.179914	0.140925	FABP5	1
BP	GO:0048012	hepatocyte growth factor receptor signaling pathway	1/43	13/18800	0.0293386	0.179914	0.140925	STMN1	1
BP	GO:0071888	macrophage apoptotic process	1/43	13/18800	0.0293386	0.179914	0.140925	CDKN2A	1
BP	GO:0008645	hexose transmembrane transport	2/43	117/18800	0.0293743	0.179914	0.140925	FABP5/MYC	2
BP	GO:0030278	regulation of ossification	2/43	118/18800	0.029838	0.179914	0.140925	IFITM5/ISG15	2
BP	GO:0015749	monosaccharide transmembrane transport	2/43	119/18800	0.0303047	0.179914	0.140925	FABP5/MYC	2
BP	GO:0045471	response to ethanol	2/43	119/18800	0.0303047	0.179914	0.140925	MYC/CA3	2
BP	GO:0051897	positive regulation of protein kinase B signaling	2/43	119/18800	0.0303047	0.179914	0.140925	TXN/MTDH	2
BP	GO:0000956	nuclear-transcribed mRNA catabolic process	2/43	121/18800	0.0312468	0.179914	0.140925	SSB/YBX1	2
BP	GO:0006690	icosanoid metabolic process	2/43	121/18800	0.0312468	0.179914	0.140925	GSTP1/FABP5	2
BP	GO:0031398	positive regulation of protein ubiquitination	2/43	121/18800	0.0312468	0.179914	0.140925	UBE2C/UBE2S	2
BP	GO:0071482	cellular response to light stimulus	2/43	121/18800	0.0312468	0.179914	0.140925	NPM1/MYC	2
BP	GO:0006241	CTP biosynthetic process	1/43	14/18800	0.0315603	0.179914	0.140925	NME1	1
BP	GO:0006596	polyamine biosynthetic process	1/43	14/18800	0.0315603	0.179914	0.140925	SRM	1
BP	GO:0007100	mitotic centrosome separation	1/43	14/18800	0.0315603	0.179914	0.140925	RANBP1	1
BP	GO:0031115	negative regulation of microtubule polymerization	1/43	14/18800	0.0315603	0.179914	0.140925	STMN1	1
BP	GO:0043558	regulation of translational initiation in response to stress	1/43	14/18800	0.0315603	0.179914	0.140925	NPM1	1
BP	GO:0098734	macromolecule depalmitoylation	1/43	14/18800	0.0315603	0.179914	0.140925	LYPLA1	1
BP	GO:0098760	response to interleukin-7	1/43	14/18800	0.0315603	0.179914	0.140925	YBX1	1
BP	GO:0098761	cellular response to interleukin-7	1/43	14/18800	0.0315603	0.179914	0.140925	YBX1	1
BP	GO:1901722	regulation of cell proliferation involved in kidney development	1/43	14/18800	0.0315603	0.179914	0.140925	MYC	1
BP	GO:1901857	positive regulation of cellular respiration	1/43	14/18800	0.0315603	0.179914	0.140925	MYC	1
BP	GO:2001171	positive regulation of ATP biosynthetic process	1/43	14/18800	0.0315603	0.179914	0.140925	MYC	1
BP	GO:0019730	antimicrobial humoral response	2/43	122/18800	0.0317222	0.179914	0.140925	RPL30/CXCL10	2
BP	GO:0042254	ribosome biogenesis	3/43	304/18800	0.0321113	0.179914	0.140925	RAN/NPM1/RPL7	3
BP	GO:0032355	response to estradiol	2/43	123/18800	0.0322005	0.179914	0.140925	MYC/IGFBP2	2
BP	GO:1901989	positive regulation of cell cycle phase transition	2/43	123/18800	0.0322005	0.179914	0.140925	UBE2C/NPM1	2
BP	GO:0007052	mitotic spindle organization	2/43	124/18800	0.0326816	0.179914	0.140925	STMN1/RAN	2
BP	GO:0051224	negative regulation of protein transport	2/43	124/18800	0.0326816	0.179914	0.140925	TXN/LYPLA1	2
BP	GO:0000463	maturation of LSU-rRNA from tricistronic rRNA transcript (SSU-rRNA, 5.8S rRNA, LSU-rRNA)	1/43	15/18800	0.033777	0.179914	0.140925	RPL7	1
BP	GO:0009209	pyrimidine ribonucleoside triphosphate biosynthetic process	1/43	15/18800	0.033777	0.179914	0.140925	NME1	1
BP	GO:0015671	oxygen transport	1/43	15/18800	0.033777	0.179914	0.140925	MYC	1
BP	GO:0032905	transforming growth factor beta1 production	1/43	15/18800	0.033777	0.179914	0.140925	LAPTM4B	1
BP	GO:0035358	regulation of peroxisome proliferator activated receptor signaling pathway	1/43	15/18800	0.033777	0.179914	0.140925	FABP5	1
BP	GO:0051299	centrosome separation	1/43	15/18800	0.033777	0.179914	0.140925	RANBP1	1
BP	GO:0072075	metanephric mesenchyme development	1/43	15/18800	0.033777	0.179914	0.140925	MYC	1
BP	GO:1902570	protein localization to nucleolus	1/43	15/18800	0.033777	0.179914	0.140925	RAN	1
BP	GO:1904424	regulation of GTP binding	1/43	15/18800	0.033777	0.179914	0.140925	STMN1	1
BP	GO:2000767	positive regulation of cytoplasmic translation	1/43	15/18800	0.033777	0.179914	0.140925	YBX1	1
BP	GO:2001279	regulation of unsaturated fatty acid biosynthetic process	1/43	15/18800	0.033777	0.179914	0.140925	FABP5	1
BP	GO:0071621	granulocyte chemotaxis	2/43	128/18800	0.0346345	0.179914	0.140925	PPIA/CXCL10	2
BP	GO:1904950	negative regulation of establishment of protein localization	2/43	128/18800	0.0346345	0.179914	0.140925	TXN/LYPLA1	2
BP	GO:1990266	neutrophil migration	2/43	128/18800	0.0346345	0.179914	0.140925	PPIA/CXCL10	2
BP	GO:0009132	nucleoside diphosphate metabolic process	2/43	130/18800	0.0356277	0.179914	0.140925	NME1/MYC	2
BP	GO:0006089	lactate metabolic process	1/43	16/18800	0.0359887	0.179914	0.140925	LDHB	1
BP	GO:0017014	protein nitrosylation	1/43	16/18800	0.0359887	0.179914	0.140925	TXN	1
BP	GO:0018119	peptidyl-cysteine S-nitrosylation	1/43	16/18800	0.0359887	0.179914	0.140925	TXN	1
BP	GO:0034393	positive regulation of smooth muscle cell apoptotic process	1/43	16/18800	0.0359887	0.179914	0.140925	CDKN2A	1
BP	GO:0042159	lipoprotein catabolic process	1/43	16/18800	0.0359887	0.179914	0.140925	LYPLA1	1
BP	GO:0043508	negative regulation of JUN kinase activity	1/43	16/18800	0.0359887	0.179914	0.140925	GSTP1	1
BP	GO:0045838	positive regulation of membrane potential	1/43	16/18800	0.0359887	0.179914	0.140925	MYC	1
BP	GO:0046036	CTP metabolic process	1/43	16/18800	0.0359887	0.179914	0.140925	NME1	1
BP	GO:0071391	cellular response to estrogen stimulus	1/43	16/18800	0.0359887	0.179914	0.140925	MYC	1
BP	GO:0099116	tRNA 5'-end processing	1/43	16/18800	0.0359887	0.179914	0.140925	SSB	1
BP	GO:0001909	leukocyte mediated cytotoxicity	2/43	131/18800	0.0361284	0.179914	0.140925	PRDX1/TUBB	2
BP	GO:0007098	centrosome cycle	2/43	131/18800	0.0361284	0.179914	0.140925	RANBP1/NPM1	2
BP	GO:0034219	carbohydrate transmembrane transport	2/43	131/18800	0.0361284	0.179914	0.140925	FABP5/MYC	2
BP	GO:0034101	erythrocyte homeostasis	2/43	133/18800	0.0371382	0.184199	0.144282	PRDX1/ISG15	2
BP	GO:0019079	viral genome replication	2/43	134/18800	0.0376471	0.184986	0.144899	PPIA/ISG15	2
BP	GO:0010819	regulation of T cell chemotaxis	1/43	17/18800	0.0381955	0.184986	0.144899	CXCL10	1
BP	GO:0046325	negative regulation of glucose import	1/43	17/18800	0.0381955	0.184986	0.144899	MYC	1
BP	GO:0060252	positive regulation of glial cell proliferation	1/43	17/18800	0.0381955	0.184986	0.144899	MYC	1
BP	GO:0090399	replicative senescence	1/43	17/18800	0.0381955	0.184986	0.144899	CDKN2A	1
BP	GO:0140374	antiviral innate immune response	1/43	17/18800	0.0381955	0.184986	0.144899	CXCL10	1
BP	GO:1903900	regulation of viral life cycle	2/43	139/18800	0.040232	0.186857	0.146364	PPIA/ISG15	2
BP	GO:0032496	response to lipopolysaccharide	3/43	333/18800	0.0403731	0.186857	0.146364	GSTP1/MTDH/CXCL10	3
BP	GO:0003159	morphogenesis of an endothelium	1/43	18/18800	0.0403974	0.186857	0.146364	CXCL10	1
BP	GO:0006595	polyamine metabolic process	1/43	18/18800	0.0403974	0.186857	0.146364	SRM	1
BP	GO:0007096	regulation of exit from mitosis	1/43	18/18800	0.0403974	0.186857	0.146364	UBE2C	1
BP	GO:0009208	pyrimidine ribonucleoside triphosphate metabolic process	1/43	18/18800	0.0403974	0.186857	0.146364	NME1	1
BP	GO:0019081	viral translation	1/43	18/18800	0.0403974	0.186857	0.146364	SSB	1
BP	GO:0019896	axonal transport of mitochondrion	1/43	18/18800	0.0403974	0.186857	0.146364	UCHL1	1
BP	GO:0030903	notochord development	1/43	18/18800	0.0403974	0.186857	0.146364	ID3	1
BP	GO:0045023	G0 to G1 transition	1/43	18/18800	0.0403974	0.186857	0.146364	MYC	1
BP	GO:0051782	negative regulation of cell division	1/43	18/18800	0.0403974	0.186857	0.146364	MYC	1
BP	GO:0061154	endothelial tube morphogenesis	1/43	18/18800	0.0403974	0.186857	0.146364	CXCL10	1
BP	GO:1903322	positive regulation of protein modification by small protein conjugation or removal	2/43	140/18800	0.040757	0.187817	0.147116	UBE2C/UBE2S	2
BP	GO:0034763	negative regulation of transmembrane transport	2/43	141/18800	0.0412845	0.188838	0.147916	FABP5/MYC	2
BP	GO:0045727	positive regulation of translation	2/43	141/18800	0.0412845	0.188838	0.147916	YBX1/NPM1	2
BP	GO:0010212	response to ionizing radiation	2/43	142/18800	0.0418146	0.189857	0.148714	MYC/CXCL10	2
BP	GO:0032147	activation of protein kinase activity	2/43	142/18800	0.0418146	0.189857	0.148714	PPIA/TXN	2
BP	GO:0009148	pyrimidine nucleoside triphosphate biosynthetic process	1/43	19/18800	0.0425943	0.190594	0.149291	NME1	1
BP	GO:0032930	positive regulation of superoxide anion generation	1/43	19/18800	0.0425943	0.190594	0.149291	GSTP1	1
BP	GO:0072074	kidney mesenchyme development	1/43	19/18800	0.0425943	0.190594	0.149291	MYC	1
BP	GO:1905146	lysosomal protein catabolic process	1/43	19/18800	0.0425943	0.190594	0.149291	LAPTM4B	1
BP	GO:0031023	microtubule organizing center organization	2/43	145/18800	0.0434205	0.19083	0.149476	RANBP1/NPM1	2
BP	GO:0009411	response to UV	2/43	146/18800	0.0439609	0.19083	0.149476	NPM1/MYC	2
BP	GO:0034614	cellular response to reactive oxygen species	2/43	147/18800	0.0445039	0.19083	0.149476	PRDX1/TXN	2
BP	GO:0008334	histone mRNA metabolic process	1/43	20/18800	0.0447864	0.19083	0.149476	SSB	1
BP	GO:0043555	regulation of translation in response to stress	1/43	20/18800	0.0447864	0.19083	0.149476	NPM1	1
BP	GO:0043651	linoleic acid metabolic process	1/43	20/18800	0.0447864	0.19083	0.149476	GSTP1	1
BP	GO:0045655	regulation of monocyte differentiation	1/43	20/18800	0.0447864	0.19083	0.149476	MYC	1
BP	GO:0045821	positive regulation of glycolytic process	1/43	20/18800	0.0447864	0.19083	0.149476	MYC	1
BP	GO:0060339	negative regulation of type I interferon-mediated signaling pathway	1/43	20/18800	0.0447864	0.19083	0.149476	ISG15	1
BP	GO:0090026	positive regulation of monocyte chemotaxis	1/43	20/18800	0.0447864	0.19083	0.149476	CXCL10	1
BP	GO:1902176	negative regulation of oxidative stress-induced intrinsic apoptotic signaling pathway	1/43	20/18800	0.0447864	0.19083	0.149476	PPIA	1
BP	GO:1903206	negative regulation of hydrogen peroxide-induced cell death	1/43	20/18800	0.0447864	0.19083	0.149476	TXN	1
BP	GO:0007584	response to nutrient	2/43	150/18800	0.0461477	0.19083	0.149476	IGFBP2/CXCL10	2
BP	GO:1902850	microtubule cytoskeleton organization involved in mitosis	2/43	151/18800	0.0467007	0.19083	0.149476	STMN1/RAN	2
BP	GO:0002237	response to molecule of bacterial origin	3/43	354/18800	0.046968	0.19083	0.149476	GSTP1/MTDH/CXCL10	3
BP	GO:0015669	gas transport	1/43	21/18800	0.0469735	0.19083	0.149476	MYC	1
BP	GO:0032069	regulation of nuclease activity	1/43	21/18800	0.0469735	0.19083	0.149476	NPM1	1
BP	GO:0032986	protein-DNA complex disassembly	1/43	21/18800	0.0469735	0.19083	0.149476	MYC	1
BP	GO:0034471	ncRNA 5'-end processing	1/43	21/18800	0.0469735	0.19083	0.149476	SSB	1
BP	GO:0051767	nitric-oxide synthase biosynthetic process	1/43	21/18800	0.0469735	0.19083	0.149476	GSTP1	1
BP	GO:0051769	regulation of nitric-oxide synthase biosynthetic process	1/43	21/18800	0.0469735	0.19083	0.149476	GSTP1	1
BP	GO:0071243	cellular response to arsenic-containing substance	1/43	21/18800	0.0469735	0.19083	0.149476	MYC	1
BP	GO:0071605	monocyte chemotactic protein-1 production	1/43	21/18800	0.0469735	0.19083	0.149476	GSTP1	1
BP	GO:0071637	regulation of monocyte chemotactic protein-1 production	1/43	21/18800	0.0469735	0.19083	0.149476	GSTP1	1
BP	GO:0071731	response to nitric oxide	1/43	21/18800	0.0469735	0.19083	0.149476	TXN	1
BP	GO:0072111	cell proliferation involved in kidney development	1/43	21/18800	0.0469735	0.19083	0.149476	MYC	1
BP	GO:1901739	regulation of myoblast fusion	1/43	21/18800	0.0469735	0.19083	0.149476	CXCL10	1
BP	GO:2000773	negative regulation of cellular senescence	1/43	21/18800	0.0469735	0.19083	0.149476	YBX1	1
BP	GO:0097530	granulocyte migration	2/43	154/18800	0.0483742	0.190953	0.149572	PPIA/CXCL10	2
BP	GO:0031503	protein-containing complex localization	2/43	155/18800	0.0489368	0.190953	0.149572	RAN/NPM1	2
BP	GO:0006662	glycerol ether metabolic process	1/43	22/18800	0.0491557	0.190953	0.149572	TXN	1
BP	GO:0006925	inflammatory cell apoptotic process	1/43	22/18800	0.0491557	0.190953	0.149572	CDKN2A	1
BP	GO:0010226	response to lithium ion	1/43	22/18800	0.0491557	0.190953	0.149572	IGFBP2	1
BP	GO:0032928	regulation of superoxide anion generation	1/43	22/18800	0.0491557	0.190953	0.149572	GSTP1	1
BP	GO:0035024	negative regulation of Rho protein signal transduction	1/43	22/18800	0.0491557	0.190953	0.149572	STMN1	1
BP	GO:0035357	peroxisome proliferator activated receptor signaling pathway	1/43	22/18800	0.0491557	0.190953	0.149572	FABP5	1
BP	GO:0044346	fibroblast apoptotic process	1/43	22/18800	0.0491557	0.190953	0.149572	MYC	1
BP	GO:0046823	negative regulation of nucleocytoplasmic transport	1/43	22/18800	0.0491557	0.190953	0.149572	TXN	1
BP	GO:1901032	negative regulation of response to reactive oxygen species	1/43	22/18800	0.0491557	0.190953	0.149572	TXN	1
BP	GO:0008643	carbohydrate transport	2/43	156/18800	0.0495019	0.190953	0.149572	FABP5/MYC	2
CC	GO:0044391	ribosomal subunit	5/44	178/19594	4.76684e-05	0.00402274	0.00266955	RPS26/MRPL15/RPL7/RPL30/ISG15	5
CC	GO:0022626	cytosolic ribosome	4/44	102/19594	8.00666e-05	0.00402274	0.00266955	RPS26/RPL7/RPL30/ISG15	4
CC	GO:0005635	nuclear envelope	7/44	479/19594	8.74508e-05	0.00402274	0.00266955	TUBB/RAN/RANBP1/YBX1/JPT1/MTDH/LYPLA1	7
CC	GO:0005840	ribosome	5/44	229/19594	0.000156348	0.00539399	0.00357954	RPS26/MRPL15/RPL7/RPL30/ISG15	5
CC	GO:0005680	anaphase-promoting complex	2/44	21/19594	0.00100723	0.0277996	0.0184483	UBE2C/UBE2S	2
CC	GO:0015934	large ribosomal subunit	3/44	112/19594	0.00203028	0.0433465	0.0287654	MRPL15/RPL7/RPL30	3
CC	GO:0042788	polysomal ribosome	2/44	31/19594	0.00219874	0.0433465	0.0287654	RPS26/RPL30	2
CC	GO:0022627	cytosolic small ribosomal subunit	2/44	43/19594	0.00419751	0.0633261	0.0420242	RPS26/ISG15	2
CC	GO:0031965	nuclear membrane	4/44	300/19594	0.00451748	0.0633261	0.0420242	YBX1/JPT1/MTDH/LYPLA1	4
CC	GO:0000152	nuclear ubiquitin ligase complex	2/44	45/19594	0.00458885	0.0633261	0.0420242	UBE2C/UBE2S	2
CC	GO:0034774	secretory granule lumen	4/44	322/19594	0.00579379	0.0649048	0.0430718	TUBB/PPIA/GSTP1/FABP5	4
CC	GO:0060205	cytoplasmic vesicle lumen	4/44	325/19594	0.00598466	0.0649048	0.0430718	TUBB/PPIA/GSTP1/FABP5	4
CC	GO:0031983	vesicle lumen	4/44	327/19594	0.00611422	0.0649048	0.0430718	TUBB/PPIA/GSTP1/FABP5	4
CC	GO:0031461	cullin-RING ubiquitin ligase complex	3/44	175/19594	0.00709063	0.0692008	0.0459227	CKS1B/UBE2C/UBE2S	3
CC	GO:0022625	cytosolic large ribosomal subunit	2/44	58/19594	0.00752183	0.0692008	0.0459227	RPL7/RPL30	2
CC	GO:0005844	polysome	2/44	65/19594	0.00937136	0.080828	0.0536387	RPS26/RPL30	2
CC	GO:0015935	small ribosomal subunit	2/44	69/19594	0.0105101	0.0853171	0.0566178	RPS26/ISG15	2
CC	GO:0005881	cytoplasmic microtubule	2/44	75/19594	0.0123268	0.0945057	0.0627154	TUBA1B/TUBA1C	2
CC	GO:0005925	focal adhesion	4/44	419/19594	0.0142637	0.103599	0.06875	PPIA/NPM1/RPL7/RPL30	4
CC	GO:0030055	cell-substrate junction	4/44	428/19594	0.0153102	0.10564	0.0701046	PPIA/NPM1/RPL7/RPL30	4
CC	GO:0005874	microtubule	4/44	435/19594	0.0161571	0.106175	0.0704595	STMN1/TUBB/TUBA1B/TUBA1C	4
CC	GO:0035578	azurophil granule lumen	2/44	91/19594	0.0177836	0.111156	0.0737646	TUBB/FABP5	2
CC	GO:0005643	nuclear pore	2/44	93/19594	0.0185259	0.111156	0.0737646	RAN/RANBP1	2
CC	GO:0005641	nuclear envelope lumen	1/44	10/19594	0.0222353	0.118589	0.0786975	TUBB	1
CC	GO:0000276	mitochondrial proton-transporting ATP synthase complex, coupling factor F(o)	1/44	11/19594	0.0244321	0.118589	0.0786975	ATP5MC3	1
CC	GO:0019774	proteasome core complex, beta-subunit complex	1/44	11/19594	0.0244321	0.118589	0.0786975	PSMB5	1
CC	GO:0031074	nucleocytoplasmic transport complex	1/44	11/19594	0.0244321	0.118589	0.0786975	RAN	1
CC	GO:0042470	melanosome	2/44	109/19594	0.0249209	0.118589	0.0786975	PRDX1/RAN	2
CC	GO:0048770	pigment granule	2/44	109/19594	0.0249209	0.118589	0.0786975	PRDX1/RAN	2
CC	GO:1990124	messenger ribonucleoprotein complex	1/44	12/19594	0.0266241	0.121186	0.0804212	YBX1	1
CC	GO:0000151	ubiquitin ligase complex	3/44	302/19594	0.030168	0.121186	0.0804212	CKS1B/UBE2C/UBE2S	3
CC	GO:0031616	spindle pole centrosome	1/44	14/19594	0.0309935	0.121186	0.0804212	NPM1	1
CC	GO:0045263	proton-transporting ATP synthase complex, coupling factor F(o)	1/44	14/19594	0.0309935	0.121186	0.0804212	ATP5MC3	1
CC	GO:0090571	RNA polymerase II transcription repressor complex	1/44	14/19594	0.0309935	0.121186	0.0804212	MYC	1
CC	GO:0098554	cytoplasmic side of endoplasmic reticulum membrane	1/44	14/19594	0.0309935	0.121186	0.0804212	RPS26	1
CC	GO:1904813	ficolin-1-rich granule lumen	2/44	124/19594	0.0316139	0.121186	0.0804212	PPIA/GSTP1	2
CC	GO:0002177	manchette	1/44	15/19594	0.0331711	0.121188	0.0804225	RAN	1
CC	GO:0014069	postsynaptic density	3/44	318/19594	0.0343837	0.121188	0.0804225	FABP5/RPL7/RPL30	3
CC	GO:0001673	male germ cell nucleus	1/44	16/19594	0.0353438	0.121188	0.0804225	RAN	1
CC	GO:0032279	asymmetric synapse	3/44	323/19594	0.0357611	0.121188	0.0804225	FABP5/RPL7/RPL30	3
CC	GO:0045121	membrane raft	3/44	326/19594	0.0366011	0.121188	0.0804225	TUBB/TUBA1C/LDHB	3
CC	GO:0098857	membrane microdomain	3/44	327/19594	0.0368834	0.121188	0.0804225	TUBB/TUBA1C/LDHB	3
CC	GO:0099572	postsynaptic specialization	3/44	341/19594	0.040954	0.130641	0.0866957	FABP5/RPL7/RPL30	3
CC	GO:0098984	neuron to neuron synapse	3/44	347/19594	0.0427658	0.130641	0.0866957	FABP5/RPL7/RPL30	3
CC	GO:0005839	proteasome core complex	1/44	20/19594	0.0439873	0.130641	0.0866957	PSMB5	1
CC	GO:0005753	mitochondrial proton-transporting ATP synthase complex	1/44	21/19594	0.0461363	0.130641	0.0866957	ATP5MC3	1
CC	GO:0005865	striated muscle thin filament	1/44	21/19594	0.0461363	0.130641	0.0866957	TPM2	1
CC	GO:0043073	germ cell nucleus	1/44	21/19594	0.0461363	0.130641	0.0866957	RAN	1
CC	GO:0005766	primary lysosome	2/44	155/19594	0.0473734	0.130641	0.0866957	TUBB/FABP5	2
CC	GO:0042582	azurophil granule	2/44	155/19594	0.0473734	0.130641	0.0866957	TUBB/FABP5	2
CC	GO:0045259	proton-transporting ATP synthase complex	1/44	22/19594	0.0482806	0.130641	0.0866957	ATP5MC3	1
MF	GO:0051059	NF-kappaB binding	3/43	31/18410	5.0971e-05	0.00481455	0.00314026	MTDH/NPM1/CDKN2A	3
MF	GO:0003735	structural constituent of ribosome	5/43	181/18410	6.18063e-05	0.00481455	0.00314026	RPS26/MRPL15/RPL7/RPL30/ISG15	5
MF	GO:0044389	ubiquitin-like protein ligase binding	6/43	317/18410	8.86113e-05	0.00481455	0.00314026	TUBB/TUBA1B/UBE2C/UCHL1/LAPTM4B/ISG15	6
MF	GO:0019207	kinase regulator activity	5/43	235/18410	0.000210491	0.0085775	0.00559462	CKS1B/GSTP1/NPM1/CDKN2A/CXCL10	5
MF	GO:0031625	ubiquitin protein ligase binding	5/43	298/18410	0.000625009	0.0192548	0.0125588	TUBB/TUBA1B/UCHL1/LAPTM4B/ISG15	5
MF	GO:0043024	ribosomal small subunit binding	2/43	17/18410	0.000708765	0.0192548	0.0125588	NME1/NPM1	2
MF	GO:0016209	antioxidant activity	3/43	85/18410	0.0010259	0.0238888	0.0155813	PRDX1/GSTP1/TXN	3
MF	GO:0019887	protein kinase regulator activity	4/43	207/18410	0.00135942	0.0276982	0.018066	CKS1B/NPM1/CDKN2A/CXCL10	4
MF	GO:0005525	GTP binding	5/43	379/18410	0.00182268	0.0298959	0.0194994	TUBB/TUBA1B/TUBA1C/RAN/NME1	5
MF	GO:0005200	structural constituent of cytoskeleton	3/43	104/18410	0.0018341	0.0298959	0.0194994	TUBB/TUBA1B/TUBA1C	3
MF	GO:0019001	guanyl nucleotide binding	5/43	401/18410	0.00233058	0.0316571	0.0206482	TUBB/TUBA1B/TUBA1C/RAN/NME1	5
MF	GO:0032561	guanyl ribonucleotide binding	5/43	401/18410	0.00233058	0.0316571	0.0206482	TUBB/TUBA1B/TUBA1C/RAN/NME1	5
MF	GO:0061631	ubiquitin conjugating enzyme activity	2/43	36/18410	0.00319217	0.0400249	0.026106	UBE2C/UBE2S	2
MF	GO:0061650	ubiquitin-like protein conjugating enzyme activity	2/43	39/18410	0.00373798	0.0435208	0.0283862	UBE2C/UBE2S	2
MF	GO:0001046	core promoter sequence-specific DNA binding	2/43	42/18410	0.00432411	0.0468258	0.0305419	NPM1/MYC	2
MF	GO:0140297	DNA-binding transcription factor binding	5/43	470/18410	0.0045964	0.0468258	0.0305419	MTDH/NPM1/MYC/CDKN2A/ID3	5
MF	GO:0005178	integrin binding	3/43	156/18410	0.00574667	0.0521596	0.0340208	PPIA/ISG15/IBSP	3
MF	GO:0005504	fatty acid binding	2/43	49/18410	0.00584537	0.0521596	0.0340208	GSTP1/FABP5	2
MF	GO:0016538	cyclin-dependent protein serine/threonine kinase regulator activity	2/43	50/18410	0.00607995	0.0521596	0.0340208	CKS1B/CDKN2A	2
MF	GO:0004601	peroxidase activity	2/43	52/18410	0.00656184	0.053479	0.0348814	PRDX1/GSTP1	2
MF	GO:0045296	cadherin binding	4/43	333/18410	0.00744699	0.0544382	0.035507	PRDX1/RAN/RANBP1/RPS26	4
MF	GO:0016684	oxidoreductase activity, acting on peroxide as acceptor	2/43	56/18410	0.00757602	0.0544382	0.035507	PRDX1/GSTP1	2
MF	GO:0003924	GTPase activity	4/43	336/18410	0.00768147	0.0544382	0.035507	TUBB/TUBA1B/TUBA1C/RAN	4
MF	GO:0016765	transferase activity, transferring alkyl or aryl (other than methyl) groups	2/43	59/18410	0.00838012	0.056915	0.0371225	SRM/GSTP1	2
MF	GO:0004860	protein kinase inhibitor activity	2/43	70/18410	0.0116381	0.0758807	0.0494927	NPM1/CDKN2A	2
MF	GO:0019210	kinase inhibitor activity	2/43	74/18410	0.0129401	0.080142	0.0522722	NPM1/CDKN2A	2
MF	GO:0003725	double-stranded RNA binding	2/43	75/18410	0.0132751	0.080142	0.0522722	TUBA1B/MTDH	2
MF	GO:0033293	monocarboxylic acid binding	2/43	81/18410	0.0153635	0.0894374	0.058335	GSTP1/FABP5	2
MF	GO:0043130	ubiquitin binding	2/43	96/18410	0.0211521	0.108004	0.0704449	CKS1B/UCHL1	2
MF	GO:0030957	Tat protein binding	1/43	10/18410	0.0231185	0.108004	0.0704449	NPM1	1
MF	GO:1901681	sulfur compound binding	3/43	267/18410	0.0243008	0.108004	0.0704449	PPIA/GSTP1/CXCL10	3
MF	GO:0005049	nuclear export signal receptor activity	1/43	11/18410	0.0254014	0.108004	0.0704449	RAN	1
MF	GO:0008603	cAMP-dependent protein kinase regulator activity	1/43	11/18410	0.0254014	0.108004	0.0704449	CXCL10	1
MF	GO:0047134	protein-disulfide reductase (NAD(P)) activity	1/43	11/18410	0.0254014	0.108004	0.0704449	TXN	1
MF	GO:0004861	cyclin-dependent protein serine/threonine kinase inhibitor activity	1/43	12/18410	0.0276791	0.108004	0.0704449	CDKN2A	1
MF	GO:0046790	virion binding	1/43	12/18410	0.0276791	0.108004	0.0704449	PPIA	1
MF	GO:0016668	oxidoreductase activity, acting on a sulfur group of donors, NAD(P) as acceptor	1/43	13/18410	0.0299517	0.108004	0.0704449	TXN	1
MF	GO:0031386	protein tag	1/43	13/18410	0.0299517	0.108004	0.0704449	ISG15	1
MF	GO:0031994	insulin-like growth factor I binding	1/43	13/18410	0.0299517	0.108004	0.0704449	IGFBP2	1
MF	GO:0061575	cyclin-dependent protein serine/threonine kinase activator activity	1/43	13/18410	0.0299517	0.108004	0.0704449	CKS1B	1
MF	GO:0032182	ubiquitin-like protein binding	2/43	116/18410	0.0300474	0.108004	0.0704449	CKS1B/UCHL1	2
MF	GO:0004089	carbonate dehydratase activity	1/43	14/18410	0.032219	0.108004	0.0704449	CA3	1
MF	GO:0004298	threonine-type endopeptidase activity	1/43	14/18410	0.032219	0.108004	0.0704449	PSMB5	1
MF	GO:0008242	omega peptidase activity	1/43	14/18410	0.032219	0.108004	0.0704449	UCHL1	1
MF	GO:0008474	palmitoyl-(protein) hydrolase activity	1/43	14/18410	0.032219	0.108004	0.0704449	LYPLA1	1
MF	GO:0043023	ribosomal large subunit binding	1/43	14/18410	0.032219	0.108004	0.0704449	NPM1	1
MF	GO:0098599	palmitoyl hydrolase activity	1/43	14/18410	0.032219	0.108004	0.0704449	LYPLA1	1
MF	GO:1990825	sequence-specific mRNA binding	1/43	14/18410	0.032219	0.108004	0.0704449	SSB	1
MF	GO:0051082	unfolded protein binding	2/43	121/18410	0.0324674	0.108004	0.0704449	PPIA/NPM1	2
MF	GO:0032794	GTPase activating protein binding	1/43	15/18410	0.0344811	0.112409	0.0733178	TUBB	1
MF	GO:0005092	GDP-dissociation inhibitor activity	1/43	16/18410	0.0367381	0.117418	0.0765852	RANBP1	1
MF	GO:0005324	long-chain fatty acid transporter activity	1/43	17/18410	0.03899	0.12221	0.0797111	FABP5	1
MF	GO:0004550	nucleoside diphosphate kinase activity	1/43	18/18410	0.0412367	0.12221	0.0797111	NME1	1
MF	GO:0031690	adrenergic receptor binding	1/43	18/18410	0.0412367	0.12221	0.0797111	UCHL1	1
MF	GO:0045236	CXCR chemokine receptor binding	1/43	18/18410	0.0412367	0.12221	0.0797111	CXCL10	1
MF	GO:0043177	organic acid binding	2/43	141/18410	0.0428718	0.124788	0.0813919	FABP5/ID3	2
MF	GO:0001972	retinoic acid binding	1/43	20/18410	0.0457147	0.126052	0.0822164	FABP5	1
MF	GO:0016018	cyclosporin A binding	1/43	20/18410	0.0457147	0.126052	0.0822164	PPIA	1
MF	GO:0097001	ceramide binding	1/43	20/18410	0.0457147	0.126052	0.0822164	LAPTM4B	1
MF	GO:0061629	RNA polymerase II-specific DNA-binding transcription factor binding	3/43	348/18410	0.0474123	0.126052	0.0822164	MTDH/NPM1/CDKN2A	3
MF	GO:0043021	ribonucleoprotein complex binding	2/43	150/18410	0.0479093	0.126052	0.0822164	NME1/NPM1	2
MF	GO:0140416	transcription regulator inhibitor activity	1/43	21/18410	0.047946	0.126052	0.0822164	ID3	1
