# Supplementary material for: A telomere-related signature for predicting prognosis and assessing immune microenvironment in osteosarcoma
Source: Front Pharmacol. 2025 Jan 27;15:1532610. doi: 10.3389/fphar.2024.1532610 (PMC11841432; doi:10.3389/fphar.2024.1532610)
Supplement: Supplementary file 2 [file DataSheet3.xlsx]

## Sheet: ssGSEA
Table S3. The correlation of TELscore with immune cell’ infiltration.
	correlation	pvalue
Eosinophil	0.47675	4.54959e-06
Central.memory.CD8.T.cell	-0.451244	1.64771e-05
Type.17.T.helper.cell	0.383683	0.000314879
Plasmacytoid.dendritic.cell	0.347187	0.0012138
Myeloid.derived.suppressor.cell	-0.339107	0.00160249
Macrophage	-0.331298	0.00208162
Immature.dendritic.cell	0.27011	0.0129596
Regulatory.T.cell	-0.266417	0.0143009
Immature..B.cell	-0.250491	0.0215528
CD56dim.natural.killer.cell	0.233504	0.032543
Effector.memeory.CD8.T.cell	-0.228134	0.0368739

## Sheet: Xcell
	correlation	pvalue
Macrophages.M2	-0.369226	0.00054767
Macrophages	-0.359612	0.000780414
pro.B.cells	0.349111	0.00113485
Plasma.cells	0.348378	0.00116438
Macrophages.M1	-0.346778	0.0012312
aDC	-0.327843	0.00233207
Monocytes	-0.292133	0.00700898
MEP	0.276297	0.0109562
Fibroblasts	-0.268728	0.0134482
Adipocytes	-0.237002	0.0299587
CD4..Tcm	0.235843	0.0307951
