# Supplementary material for: A telomere-related signature for predicting prognosis and assessing immune microenvironment in osteosarcoma
Source: Front Pharmacol. 2025 Jan 27;15:1532610. doi: 10.3389/fphar.2024.1532610 (PMC11841432; doi:10.3389/fphar.2024.1532610)
Supplement: Supplementary file 3 [file DataSheet5.xlsx]

## Sheet: Table S5
Table S5. The correlation of TELscore with drugs.
Drug	Rho	pvalue
XAV939_1268	0.608943	7.95754e-10
Ruxolitinib_1507	0.595359	2.32824e-09
AMG.319_2045	0.588694	3.87242e-09
AZ960_1250	0.580962	6.8881e-09
AZD1332_1463	0.567447	1.81973e-08
KU.55933_1030	0.55483	4.3367e-08
Entospletinib_1630	0.547784	6.93554e-08
Nelarabine_1814	0.542313	9.91256e-08
CZC24832_1615	0.538447	1.27109e-07
PLX.4720_1036	0.533726	1.71471e-07
EPZ5676_1563	0.533039	1.79034e-07
AZD8055_1059	0.530771	2.06332e-07
IAP_5620_1428	0.524802	2.98278e-07
Picolinici.acid_1635	0.5233	3.26913e-07
GSK2606414_1618	0.522915	3.34648e-07
PD173074_1049	0.52239	3.45497e-07
SB216763_1025	0.521335	3.68294e-07
GSK343_1627	0.519536	4.10503e-07
AZD6482_2169	0.513414	5.91039e-07
Fludarabine_1813	0.511176	6.74101e-07
NU7441_1038	0.511154	6.74995e-07
Uprosertib_1553	0.504119	1.01431e-06
Bortezomib_1191	0.50296	1.08373e-06
Cediranib_1922	0.498938	1.36116e-06
ZM447439_1050	0.497726	1.45718e-06
EPZ004777_1237	0.495564	1.64432e-06
BPD.00008900_1998	0.488206	2.46597e-06
PFI3_1620	0.482001	3.44549e-06
MK.8776_2046	0.478678	4.11038e-06
Gallibiscoquinazole_1830	0.477231	4.43603e-06
Pyridostatin_2044	0.473978	5.25905e-06
MN.64_1854	0.468145	7.10488e-06
GSK269962A_1192	0.462561	9.4278e-06
Dactinomycin_1811	0.459007	1.12587e-05
AT13148_2170	0.458841	1.1352e-05
AZD5582_1617	0.457804	1.19506e-05
Podophyllotoxin.bromide_1825	0.4575	1.21315e-05
LCL161_1557	0.457461	1.21547e-05
JAK_8517_1739	0.456954	1.24631e-05
AZD2014_1441	0.454005	1.44055e-05
AZD4547_1786	0.451228	1.64902e-05
RVX.208_1625	0.438899	2.96317e-05
AZD5363_1916	0.435312	3.49934e-05
GSK2578215A_1927	0.433022	3.88754e-05
Ribociclib_1632	0.430637	4.33423e-05
MIRA.1_1931	0.428767	4.71739e-05
PRIMA.1MET_1131	0.428646	4.74308e-05
Savolitinib_1936	0.426335	5.26281e-05
CDK9_5576_1708	0.42608	5.32337e-05
Axitinib_1021	0.425524	5.4575e-05
Mirin_1048	0.424671	5.66939e-05
Zoledronate_1802	0.423494	5.97412e-05
OSI.027_1594	0.421257	6.59601e-05
Tozasertib_1096	0.420755	6.74371e-05
Eg5_9814_1712	0.420439	6.83806e-05
AZD8186_1918	0.419681	7.06968e-05
Niraparib_1177	0.419136	7.2409e-05
IWP.2_1576	0.417706	7.70803e-05
GDC0810_1925	0.416374	8.16825e-05
Taselisib_1561	0.413865	9.10492e-05
Dasatinib_1079	0.413409	9.28548e-05
IRAK4_4710_1716	0.412126	9.81131e-05
Rapamycin_1084	0.411912	9.90186e-05
Carmustine_1807	0.411174	0.000102196
PF.4708671_1129	0.403697	0.000140147
Nutlin.3a...._1047	0.403477	0.000141438
Ibrutinib_1799	0.402399	0.000147932
MG.132_1862	0.402158	0.000149422
LY2109761_1852	0.401429	0.000154009
Temozolomide_1375	0.401121	0.000155989
JQ1_2172	0.400145	0.000162408
Fulvestrant_1200	0.399151	0.000169199
Oxaliplatin_1806	0.395193	0.000198924
CDK9_5038_1709	0.391702	0.000229062
X5.Fluorouracil_1073	0.386998	0.000276341
Dinaciclib_1180	0.385475	0.000293465
BDP.00009066_1866	0.384065	0.000310192
AZD5438_1401	0.381844	0.000338321
YK.4.279_1239	0.381559	0.000342106
PAK_5339_1730	0.378574	0.000384025
Crizotinib_1083	0.37302	0.000474788
Staurosporine_1034	0.372061	0.000492323
Cyclophosphamide_1512	0.369799	0.00053605
BMS.754807_2171	0.367731	0.000579103
Vincristine_1818	0.366991	0.000595259
Alpelisib_1560	0.366395	0.000608566
Olaparib_1017	0.36605	0.000616378
GSK1904529A_1093	0.363054	0.000688335
Vinorelbine_2048	0.359453	0.000784908
Leflunomide_1578	0.359371	0.000787244
Vinblastine_1004	0.356286	0.000879902
Ipatasertib_1924	0.353597	0.000968624
MIM1_1996	0.352086	0.00102197
AGI.6780_1634	0.349858	0.00110551
MK.2206_1053	0.346977	0.00122269
PCI.34051_1621	0.346821	0.00122936
AZD1208_1449	0.346394	0.00124774
Foretinib_2040	0.345441	0.00128969
VE821_2111	0.345238	0.00129878
Docetaxel_1819	0.341995	0.00145223
Buparlisib_1873	0.341809	0.00146154
BIBR.1532_2043	0.340919	0.00150669
Teniposide_1809	0.340225	0.00154273
Osimertinib_1919	0.339908	0.0015595
Dabrafenib_1373	0.333599	0.00192857
Nilotinib_1013	0.33056	0.00213298
Cytarabine_1006	0.330546	0.00213401
Sinularin_1838	0.328611	0.00227417
ULK1_4989_1733	0.328029	0.00231792
Pevonedistat_1529	0.326935	0.00240224
RO.3306_1052	0.326497	0.00243674
Mitoxantrone_1810	0.325914	0.0024834
P22077_1933	0.325693	0.00250132
Acetalax_1804	0.32557	0.00251133
Afatinib_1032	0.324989	0.00255901
Dactolisib_1057	0.322095	0.00280923
Telomerase.Inhibitor.IX_1930	0.31741	0.003261
Palbociclib_1054	0.314353	0.00358968
SB505124_1194	-0.314093	0.00361901
MK.1775_1179	0.312063	0.00385507
Wee1.Inhibitor_1046	0.311538	0.0039183
Paclitaxel_1080	0.307833	0.00439148
AZD7762_1022	0.305089	0.00477395
Docetaxel_1007	0.303588	0.00499558
Pictilisib_1058	0.301646	0.00529578
LJI308_2107	0.298987	0.0057325
AGI.5198_1913	0.298807	0.00576326
ABT737_1910	-0.298669	0.00578697
OF.1_1853	0.297289	0.00602794
Luminespib_1559	0.296404	0.00618711
LGK974_1598	0.292072	0.00702138
ML323_1629	0.291653	0.00710709
Talazoparib_1259	0.290632	0.00731996
VSP34_8731_1734	0.290242	0.0074026
I.BRD9_1928	0.289925	0.00747058
IGF1R_3801_1738	0.289288	0.00760845
AZD6738_1917	0.288815	0.00771248
Elephantin_1835	0.2877	0.00796241
Uprosertib_2106	0.282742	0.00916197
Afuresertib_1912	0.282312	0.00927325
Epirubicin_1511	0.281586	0.00946346
Oxaliplatin_1089	0.280412	0.00977861
BMS.345541_1249	0.279902	0.00991808
KRAS..G12C..Inhibitor.12_1855	0.277729	0.0105331
Sorafenib_1085	0.276044	0.0110326
GNE.317_1926	0.268038	0.0136981
Wnt.C59_1622	0.265821	0.0145284
BI.2536_1086	-0.265052	0.0148264
PRT062607_1631	0.264378	0.0150919
Vorinostat_1012	-0.256677	0.0184299
AZD5991_1720	0.252093	0.0207034
GSK591_2110	0.250773	0.021401
Fulvestrant_1816	0.249767	0.0219463
Alisertib_1051	0.233904	0.0322383
Cisplatin_1005	0.233889	0.0322494
AZ6102_2109	0.223443	0.0410414
Sabutoclax_1849	0.221475	0.0429029
Ulixertinib_2047	0.220328	0.0440194
