# Supplementary material for: A telomere-related signature for predicting prognosis and assessing immune microenvironment in osteosarcoma
Source: Front Pharmacol. 2025 Jan 27;15:1532610. doi: 10.3389/fphar.2024.1532610 (PMC11841432; doi:10.3389/fphar.2024.1532610)
Supplement: Supplementary file 5 [file DataSheet2.xlsx]

## Sheet: KEGG_Low_TELscore
Table S2. The results of KEGG and GO enrichment analysis.
ID	Description	GeneRatio	BgRatio	pvalue	p.adjust	qvalue	geneID	Count
hsa05131	Shigellosis	199/4515	247/8464	1.22213e-19	3.2351e-17	1.79925e-17	7132/10095/60/8517/51619/9564/8737/4615/5879/834/9267/7314/10241/998/10109/3059/3661/7099/87/10616/8717/5829/27128/387/9266/25851/29108/103910/581/10096/10552/10627/64121/55054/382/5216/81873/10093/5295/7094/8915/4790/4735/10392/55072/10398/26100/10454/5330/5594/4793/3101/3021/10163/8503/8878/826/3611/8357/83660/5580/598/8678/1432/824/375/989/57521/2017/23048/63916/9265/23236/58484/54874/81631/17…	199
hsa05132	Salmonella infection	200/4515	249/8464	1.9314e-19	3.2351e-17	1.79925e-17	57617/7132/578/10095/60/8517/391/5878/8737/4615/5879/51429/834/23339/9267/140735/7846/9842/998/64601/3071/10109/4074/55860/23191/7099/1639/10121/257364/8717/302/203068/84516/27128/387/9266/8655/84617/29108/103910/581/27072/10120/10096/10552/83658/10627/6237/23207/382/5216/81873/5788/10093/197259/79792/338382/55845/4790/23643/10392/10398/5898/10454/5869/5594/6993/11035/84790/55207/841/7879/2316/11…	200
hsa04144	Endocytosis	196/4515	251/8464	1.42382e-16	1.58993e-14	8.84266e-15	5371/10095/5119/1601/3133/5878/51324/11021/30844/9267/156/80230/9798/23396/3305/998/27243/6642/161/10109/3105/381/8766/11267/8724/29934/832/1175/64744/116985/27128/387/9266/58533/1213/7048/2350/79643/10096/10552/84364/4218/6643/84313/55737/51652/1173/6455/7251/3107/160/382/128866/81873/51019/10093/377/29924/57132/9101/23550/9230/5869/7456/8218/27183/2870/408/7879/10254/829/1211/7046/9727/30846/57…	196
hsa04142	Lysosome	113/4515	132/8464	2.43319e-15	1.74553e-13	9.70804e-14	4758/9114/84572/1174/23659/53/162/1200/4125/10577/5641/535/537/3073/4074/57192/4668/1777/51172/8692/1509/9179/1213/1514/164/2517/5660/26088/3920/2760/1508/8546/7805/3074/411/5476/4669/8907/8218/2799/1211/3482/9741/1497/6609/1203/23335/23163/2990/533/427/1520/51606/967/2717/2720/3916/3988/1201/4126/2588/6556/285362/5538/950/26985/23312/1519/2519/1522/8763/6448/2548/1075/968/23431/10717/3425/138050…	113
hsa04120	Ubiquitin mediated proteolysis	120/4515	142/8464	2.60526e-15	1.74553e-13	9.70804e-14	5371/7318/51619/7314/29882/23759/7332/65264/9246/1643/26272/7319/22954/10055/7329/4591/4214/22888/140739/8925/118424/57154/51529/92912/23221/7328/7317/23295/27339/9039/246184/10273/7189/51588/8651/8697/1161/25847/89910/7324/7323/8554/119504/6923/331/7334/8924/9320/7322/3093/9978/10393/9040/10075/8945/8450/7326/64750/55585/6477/9616/10477/26091/83737/7321/7316/25898/8454/9690/51343/54926/7320/3788…	120
hsa05135	Yersinia infection	116/4515	137/8464	5.70297e-15	3.18416e-13	1.77092e-13	10095/60/8517/391/9564/4615/5879/3937/834/9138/23396/998/7454/10109/3661/3984/8935/7099/5829/3932/387/7409/920/29108/10096/10552/382/81873/10093/5295/4790/2185/3586/10454/6196/5594/7456/925/2776/10163/8503/1432/147179/926/6195/6347/63916/9815/58484/208/1399/7189/3678/71/1793/51135/207/3654/3606/5601/9844/1398/6416/23118/5600/7535/10094/6885/10097/6714/3551/5603/5585/5335/5595/7186/5970/4792/29110…	116
hsa04140	Autophagy - animal	117/4515	141/8464	8.71403e-14	4.17029e-12	2.31937e-12	10533/115201/53349/55626/9711/8837/1509/1514/3476/440275/4218/3920/8673/6237/64121/10010/55054/5295/1508/338382/9776/81671/1613/5567/26100/5594/23710/7879/8503/8878/3845/64419/5580/598/8678/57521/84938/11337/9342/5566/23192/58476/55255/11345/81631/208/3091/10645/7189/10670/6794/596/9474/207/1965/1612/55578/3916/5601/60673/55062/6009/84335/5515/2475/5861/7405/8408/6885/22863/5170/8897/51100/29982/…	117
hsa05014	Amyotrophic lateral sclerosis	261/4515	364/8464	1.90912e-13	7.99445e-12	4.44625e-12	7132/55916/60/5879/834/7846/1616/55860/847/55626/311/1639/10121/203068/4217/84516/84617/65018/4708/581/5701/2876/10120/4218/5708/23636/10010/5216/9776/84134/7384/29796/79902/56000/26100/5690/84790/8878/11258/5684/80208/6396/598/8678/4722/1432/493869/4716/7133/23064/310/55967/4718/4686/10013/2733/5707/10126/11047/4928/6432/7280/5715/514/55255/5685/5688/4731/81631/23435/5686/5532/4702/4704/71/596/7…	261
hsa05169	Epstein-Barr virus infection	157/4515	202/8464	3.33983e-13	1.24316e-11	6.91404e-12	6892/578/6773/8517/3133/8737/4615/5879/57506/6891/3105/3661/8717/1643/953/3455/6890/581/5701/3454/5708/3065/3107/567/5295/4790/3108/10454/916/6772/4793/4938/841/8503/3683/79685/9636/915/9020/7097/1432/695/6774/4791/4940/5707/3106/11047/25942/4794/3134/4939/10379/208/7189/7874/8772/811/3716/5971/596/51135/9641/207/3654/5706/5702/5705/5704/5601/5713/5719/9861/3115/5336/7297/3123/965/6416/7431/23118…	157
hsa04380	Osteoclast differentiation	106/4515	128/8464	1.69422e-12	5.62718e-11	3.12965e-11	7132/2885/3459/6773/8517/5879/3937/3460/4689/140885/3932/11025/7048/7305/3455/3454/5468/1435/5295/55423/4286/4790/11024/10454/11006/6688/10859/5594/6772/653361/2209/8503/8878/7046/10288/9020/1432/695/79168/4791/10990/10379/208/54209/7189/5532/8651/3716/5971/207/2213/2214/1436/5601/4688/5336/7297/1540/23118/11027/5600/6885/3551/5603/5595/7186/5970/9846/4792/2212/5291/5534/7040/1535/1385/5604/2534/…	106
hsa05170	Human immunodeficiency virus 1 infection	162/4515	212/8464	1.84773e-12	5.62718e-11	3.12965e-11	7132/6892/578/25939/2771/2783/808/8517/1174/3133/8737/4615/5879/162/1072/6891/3105/3661/3984/7099/8717/85363/5829/920/6890/581/164/2791/5062/3107/54331/567/5295/4790/2185/2773/10454/3985/916/5594/8907/2776/841/8503/3845/915/598/27350/7097/1432/7133/3106/2782/9582/3134/801/1234/208/1399/7189/8772/5532/811/60489/596/51135/207/3654/5601/340061/5336/1398/6923/2790/9978/2475/23118/3709/5600/805/6885/1…	162
hsa04141	Protein processing in endoplasmic reticulum	135/4515	174/8464	1.96941e-11	5.49793e-10	3.05777e-10	578/51619/91445/8720/3305/1603/4217/55968/1388/55741/581/440275/80331/10952/10134/10960/267/80700/10294/118424/56886/6396/6048/824/55666/7353/11253/1650/4780/6185/10273/7466/811/596/7415/54788/1965/823/7323/51035/5601/84061/29978/3300/55768/23640/7841/51726/51009/7322/9978/5589/54431/27102/29979/6184/23190/2923/7326/9601/10808/3301/7186/51128/23193/7321/3309/8454/4287/10961/3312/29927/5887/9632/6…	135
hsa05022	Pathways of neurodegeneration - multiple diseases	322/4515	476/8464	4.82581e-11	1.24357e-09	6.91635e-10	7132/578/7318/1020/808/5879/5663/7314/7846/3028/1616/7332/55860/53349/9246/847/55626/1639/5621/10121/203068/4217/84516/84617/65018/4708/581/342371/5701/2876/10120/4218/5708/1435/9927/10010/6310/9776/84134/7384/29796/4790/3092/26100/5690/5330/5594/84790/2776/841/8878/11258/5684/80208/3845/118424/598/8678/4722/1432/493869/824/4716/7133/55967/818/4718/840/7317/5707/775/3064/10126/8312/11047/1460/232…	322
hsa05016	Huntington disease	218/4515	306/8464	5.52962e-11	1.32316e-09	7.35897e-10	7846/161/55860/55626/1639/1175/10121/203068/4217/84516/84617/1213/4708/581/5701/2876/10120/5468/5708/3065/1173/160/9776/6507/7384/29796/3092/5439/26100/5690/5330/5432/8218/84790/2776/841/6667/11258/5684/1211/4899/8678/4722/5436/493869/4716/55967/5433/4718/5431/5707/3064/10126/11047/23236/25942/7280/5715/514/5685/5688/4731/5441/6804/5686/4294/4702/4704/5440/6390/1327/5706/5702/1329/5705/5434/10476…	218
hsa05166	Human T-cell leukemia virus 1 infection	165/4515	222/8464	6.11192e-11	1.365e-09	7.59165e-10	7132/6776/8517/3133/29882/4215/3105/3932/4055/55697/920/1388/7048/581/3107/567/5295/7094/4790/3108/5567/6688/916/5594/4214/6777/8503/3683/3845/83660/7046/915/598/9020/51529/4791/5566/3106/8498/3134/3689/208/246184/3559/5532/811/8697/7514/3716/5971/25847/207/6722/5601/8829/119504/10488/3115/3601/331/3123/6416/3561/3109/292/1739/9519/10393/4801/3551/5595/5970/3265/917/8850/4792/8379/112/10524/5291/…	165
hsa05020	Prion disease	197/4515	273/8464	7.72736e-11	1.61792e-09	8.99831e-10	5879/7846/3305/4689/5621/203068/84617/1388/4708/581/5701/5708/5295/7384/29796/5567/5690/5594/653361/84790/8503/5684/712/5580/4722/1432/714/4716/55967/4718/5566/5707/775/11047/1460/7280/5715/514/5685/713/5688/4731/5686/5532/4702/4704/6390/1327/1965/5706/5702/1329/5705/10476/5704/5601/4688/4695/5713/5719/498/522/9861/10488/1459/515/539/10376/4697/1536/4717/4705/292/4707/1349/3709/5714/5694/5600/134…	197
hsa04932	Non-alcoholic fatty liver disease	121/4515	155/8464	1.07434e-10	2.11708e-09	1.17745e-09	7132/5879/5571/998/10062/4217/79602/4708/581/5468/5295/7384/29796/4790/4296/841/8503/4722/1432/4716/55967/4718/840/5564/4731/208/1050/2931/4702/4704/6945/6390/1327/207/1965/1329/5601/4695/4697/4717/4705/4707/1349/5600/1340/4720/4706/3551/5603/5465/355/637/4712/7186/5970/4724/10975/83737/5291/5562/4694/374291/4709/1337/7040/4728/6256/4725/4700/4710/6391/4719/1351/4711/4714/4696/51422/3953/4713/472…	121
hsa04662	B cell receptor signaling pathway	72/4515	84/8464	2.76677e-10	5.14927e-09	2.86385e-09	2885/8517/5879/7409/11025/5295/118788/8915/4790/11024/5777/11006/10859/5594/4793/8503/3845/10288/695/79168/975/84433/3635/10990/4794/974/208/971/5532/207/25780/2213/5336/11027/4067/933/5579/3551/5595/5970/3265/4792/5291/8519/5534/5605/973/5604/6850/10892/6655/6654/5530/5293/4775/5880/5894/5296/5290/2932/4773/55024/4893/1147/10451/10000/4772/29760/640/27071/353514/23547	72
hsa05010	Alzheimer disease	262/4515	384/8464	9.15058e-10	1.61339e-08	8.97314e-09	7132/1020/808/8517/5663/7846/3028/55626/203068/4217/84617/4708/5701/348/5708/1435/27173/7922/5295/9776/7384/29796/4790/26100/5690/5330/5594/29985/84790/2776/841/8503/5684/3845/55334/8678/4722/824/4716/55967/4718/840/5707/57142/775/8312/11047/1460/23236/10023/7280/5715/514/201266/5685/83464/801/5688/4731/208/5686/51107/8772/5532/4702/4704/6390/1327/207/1965/5706/91252/823/5702/1329/5705/5481/64116…	262
hsa04210	Apoptosis	106/4515	136/8464	1.84247e-09	3.08613e-08	1.7164e-08	7132/578/60/8517/843/839/8737/142/7846/1616/8837/8717/4217/1509/1439/1514/581/10039/5295/1508/4790/5594/84790/841/8503/3845/598/9020/6708/824/840/10038/56616/5551/208/27429/1520/6709/9131/8772/3563/71/596/207/1965/823/8743/5601/4000/331/10376/3709/1519/1522/3551/5170/5414/835/355/637/5595/842/7186/5970/3265/1075/4792/7185/572/5291/143/5605/5604/1512/5293/55367/7278/5894/5296/5290/84823/3002/7124/…	106
hsa03050	Proteasome	43/4515	46/8464	2.83267e-09	4.35728e-08	2.42337e-08	9491/5699/5696/5698/5701/5708/5721/5690/5684/10197/5707/11047/5715/5685/5688/5720/5686/5706/5702/5705/5704/5713/5719/9861/5714/5694/5683/5709/5693/5710/5691/5695/5692/5682/5718/7979/51371/5687/5689/10213/23198/3458/5700	43
hsa05235	PD-L1 expression and PD-1 checkpoint pathway in cancer	74/4515	89/8464	2.86149e-09	4.35728e-08	2.42337e-08	3459/8517/4615/4215/3460/7099/3932/920/5295/4790/5777/916/5594/6772/4793/8503/10538/3845/915/7097/1432/6774/1460/4794/208/3091/7189/5532/3716/55509/207/1459/2475/5600/7535/3551/5603/5335/5595/5970/3265/917/4792/5291/116071/5534/1457/919/5781/5605/10125/6199/5604/5606/29126/5530/5293/1956/148022/4775/27040/5894/5296/5290/3717/5728/114609/4773/4893/1147/10000/3458/4772/5608	74
hsa05152	Tuberculosis	134/4515	180/8464	3.30428e-09	4.76545e-08	2.65038e-08	7132/9114/3459/808/5878/843/4615/3460/535/537/11151/7099/3588/8717/3587/387/1509/581/3684/3920/30835/8915/4790/3586/3108/5869/5594/6772/2209/841/7879/7097/1432/56848/818/2207/64581/7096/4360/3689/801/533/208/4802/1520/51606/7189/929/8772/5532/4046/3687/10333/4261/3716/596/51135/207/3654/2213/8767/2214/3606/3916/5601/3115/3123/3109/5600/805/972/4801/6714/5603/91860/637/5595/842/5970/26253/8877/586…	134
hsa05012	Parkinson disease	188/4515	266/8464	3.41405e-09	4.76545e-08	2.65038e-08	2771/7318/808/7314/7846/1616/7332/9246/203068/4217/84617/65018/4708/581/5701/5708/9927/27173/7922/7384/29796/5567/2773/5690/29985/84790/5684/118424/55334/598/4722/4716/25828/55967/818/4718/7317/5566/5707/11047/7280/4780/5715/514/201266/5685/801/5688/4731/27429/5686/4702/4704/6390/1327/1965/5706/91252/5702/1329/5705/64116/10476/5704/5601/4695/5713/5719/498/522/9861/515/539/10376/4697/4717/4705/292…	188
hsa05203	Viral carcinogenesis	149/4515	204/8464	4.19711e-09	5.62412e-08	3.12795e-08	6776/578/2885/9114/51564/8517/3133/5879/998/7533/1108/55869/3105/3661/87/8362/8717/6672/5829/4055/387/55697/8347/1388/9261/581/2960/3065/3107/5295/28973/3018/85236/4790/5567/7529/5594/6777/841/8503/3845/7532/8365/8294/2959/8841/6774/4791/3572/2958/10013/5566/3106/2934/3017/3190/3134/10379/1234/8348/7874/5934/5315/3716/81/728340/6722/54145/10488/2968/1739/9519/4067/6714/121504/8341/9093/5595/7186/…	149
hsa05208	Chemical carcinogenesis - reactive oxygen species	160/4515	223/8464	9.41681e-09	1.21332e-07	6.74808e-08	25865/2885/8517/5879/847/10327/4217/4708/873/5795/5295/7384/29796/4790/5594/653361/8503/3845/5580/9020/4722/1432/4716/55967/4718/2052/3162/4780/514/4259/4731/65010/208/3091/4702/5337/4704/6390/1327/207/1329/5770/10476/5601/4688/4695/498/522/196/6416/515/539/4697/1836/4717/4705/292/4707/1349/5600/1340/4720/4706/6714/3551/5603/5170/369/4258/5595/4712/5338/5970/3265/4724/506/4792/9446/10975/572/2941…	160
hsa05163	Human cytomegalovirus infection	161/4515	225/8464	1.15631e-08	1.43468e-07	7.97922e-08	7132/6892/578/2771/2885/2783/808/8517/3133/9564/8737/5879/9138/6891/3105/3661/3588/8717/5829/3587/387/1388/6376/6890/581/2791/2768/3107/54331/567/5295/4790/2185/5567/2773/5330/6387/5594/2776/841/8503/6667/3845/1432/6774/5566/3106/2782/6347/23236/3134/801/1234/208/1399/8772/5532/811/3716/207/9826/1230/340061/5331/10488/1398/6009/11214/2790/2475/3709/5600/805/6714/10681/5579/3551/5603/91860/2923/35…	161
hsa04660	T cell receptor signaling pathway	83/4515	104/8464	1.46877e-08	1.75728e-07	9.77339e-08	2885/8517/3937/998/3932/387/7409/920/5062/8440/5788/5295/8915/4790/3586/5777/916/5594/925/4793/8503/3845/915/9020/1432/84433/926/4794/208/5532/207/4690/5601/9402/1739/5600/7535/6885/3551/5603/5170/5335/959/5595/5970/3265/917/4792/5291/5534/919/5605/10125/5604/2534/10892/6655/6654/868/5530/5293/4775/27040/5894/10298/5296/5290/2932/7006/7124/4773/4893/1147/5058/10451/10000/3458/4772/29851/5599/5602…	83
hsa04146	Peroxisome	68/4515	82/8464	1.58217e-08	1.82768e-07	1.01649e-07	3155/1891/9409/55670/847/51703/5191/6342/1384/23417/373156/30/5826/92960/8799/23600/8528/3417/84769/5825/5195/10005/5192/10455/2182/11264/215/51/390916/3295/8504/5830/5824/8443/4358/8540/26063/5264/5827/84188/5194/10654/55711/3418/51268/283927/10478/2181/196743/5052/6647/5189/25824/5190/83594/5828/570/26061/6648/54677/4598/8310/1962/5193/10901/8309/55825/225	68
hsa05145	Toxoplasmosis	88/4515	112/8464	2.20929e-08	2.46704e-07	1.37208e-07	7132/2771/3459/8517/4615/3305/3460/7099/3588/3587/4790/23643/3586/3108/2773/10454/5594/6772/4793/841/598/7097/1432/6774/1234/208/7189/8651/4261/3716/596/51135/207/3654/23533/5601/3115/3912/7297/331/3123/3910/3655/23118/3109/5600/6885/3551/5603/5170/959/5595/842/5970/4792/572/3312/958/3122/5294/7040/5606/10105/3113/3915/3119/3717/146850/3303/7124/3111/3117/3913/54205/1147/836/10000/240/3458/5599/5…	88
hsa05164	Influenza A	126/4515	171/8464	2.795e-08	3.02041e-07	1.67985e-07	5371/7132/55916/578/60/3459/6773/8517/4615/834/10241/57506/3460/3661/8766/7099/8717/29108/3455/64135/581/3454/5295/4790/56000/3108/9230/5594/6772/4793/4938/841/8503/4940/6347/10898/4928/7706/4939/23633/10379/208/4599/6041/8772/7514/4261/3716/71/51135/9641/207/1965/103/3606/8743/79671/3115/29107/7297/3123/3109/292/4600/51284/5579/3551/355/11100/637/5595/842/5970/4792/3836/29110/5291/10482/114548/3…	126
hsa03013	Nucleocytoplasmic transport	85/4515	108/8464	3.33329e-08	3.4567e-07	1.9225e-07	55916/10526/9670/7329/23636/55308/10284/11269/79902/56000/84305/8563/6396/3840/6613/55110/8086/4686/11097/2733/4928/9775/23633/23534/7514/22916/10073/3837/55746/22985/9688/5905/29107/51808/348995/5976/8021/53371/59343/10189/4116/5903/79023/3836/10762/10482/55705/7341/9939/8480/79228/3842/6612/81929/64328/51194/23511/22794/23214/5901/23279/3838/100101267/9972/10921/9631/26019/80145/30000/9984/5751…	85
hsa04714	Thermogenesis	164/4515	232/8464	3.4051e-08	3.4567e-07	1.9225e-07	2885/60/493753/5571/51703/4217/84987/4708/5468/1353/6598/7384/29796/5567/6603/6196/8289/3845/57104/4722/51103/1432/57521/4716/55967/4718/28958/6602/5566/285521/6195/51241/5564/514/388753/4731/1355/4702/4704/71/1374/6390/2182/1327/1329/51548/10476/4695/498/522/10488/55744/6009/84335/515/6601/539/4697/2475/4717/4705/25915/4707/1349/5600/1340/1352/4720/4706/11343/5603/4712/3265/4724/506/112/10975/95…	164
hsa05415	Diabetic cardiomyopathy	145/4515	203/8464	7.46063e-08	7.35091e-07	4.08833e-07	2539/5879/5524/142/4689/1509/7048/4708/5295/7384/29796/4790/5499/5330/653361/8503/6667/7046/5164/5580/4722/1432/4716/55967/818/4718/1636/51660/23236/4313/514/4731/208/2997/4702/4704/6390/1327/207/1329/10476/5601/4688/4695/5331/498/522/515/539/4697/2475/1536/4717/4705/292/4707/1349/5600/1340/4720/4706/5579/5603/5465/5160/4712/5970/4724/506/10975/5291/5501/4694/1376/516/374291/4709/1337/7040/4728/1…	145
hsa04137	Mitophagy - animal	60/4515	72/8464	7.9009e-08	7.56229e-07	4.20589e-07	7314/10241/55626/7030/23786/65018/9927/6237/338382/4286/9101/23710/79735/7879/6667/8878/10370/3845/4077/598/8678/11337/1460/11345/81631/8887/3091/9474/5601/1459/89941/51024/7942/8408/6714/84749/5970/3265/139341/29110/7316/54543/1457/55669/84557/79065/9958/55288/7311/192111/4893/22808/10133/9451/468/643246/5599/6233/2309/5602	60
hsa04110	Cell cycle	115/4515	157/8464	1.9354e-07	1.80099e-06	1.00165e-06	29882/7533/55869/7709/994/5001/3065/7529/1874/7532/51529/80174/4174/246184/5518/5934/8697/9587/25847/902/10459/119504/23595/5525/4176/5515/9978/10393/1663/23594/5528/5516/9088/5111/8379/23383/5000/8454/1022/51343/1031/4175/7040/7534/11200/5529/4999/699/8881/23244/6500/4089/8243/891/546/996/81620/4087/9133/4173/64682/4998/25836/51434/7531/1027/10735/29945/991/25906/990/545/114799/2932/8318/1017/41…	115
hsa05167	Kaposi sarcoma-associated herpesvirus infection	138/4515	194/8464	2.30295e-07	2.0851e-06	1.15966e-06	7132/578/3459/6773/2783/808/8517/3133/5879/3055/7314/3105/3661/8717/3455/9261/581/3454/2791/3107/54331/5295/4790/5594/6772/841/8503/3845/8678/1432/6774/3572/3106/2782/3134/801/10379/81631/1234/208/3091/100507436/131450/8772/5532/3716/9641/207/83439/23533/1230/5601/5336/7297/6416/2790/2475/3709/5600/805/4067/6714/10681/3551/5603/22863/91860/355/55970/5335/637/5595/842/7186/5970/3265/2787/4792/6442…	138
hsa05162	Measles	103/4515	139/8464	3.2497e-07	2.80451e-06	1.55977e-06	6776/578/6773/8517/4615/3305/57506/4478/3661/7099/8717/3455/64135/581/3454/440275/5295/30835/4790/916/6772/4793/4938/6777/841/8503/915/598/7097/6774/4940/1460/4939/10379/208/7189/3559/4599/8772/3716/596/51135/9641/207/1965/3654/2213/103/5601/1459/7297/3561/23118/27102/4600/6885/51284/4179/3551/355/637/842/5970/917/9367/4792/29110/572/5291/25898/3312/3665/1457/868/5293/6504/1027/5296/5290/3553/293…	103
hsa04659	Th17 cell differentiation	83/4515	108/8464	3.26495e-07	2.80451e-06	1.55977e-06	6776/3459/8517/3460/3932/920/7048/50943/4790/3108/916/5594/6772/4793/3566/6257/6777/7046/6778/915/9466/1432/6774/3572/3594/4794/10148/3091/3559/5532/3716/5601/3115/7297/196/3123/3561/2475/3109/5600/7535/3551/5603/5335/5595/5970/917/4792/30009/5914/5534/919/3122/7040/6256/4089/3113/5530/4087/4775/27040/861/3119/3553/3717/3570/4773/3111/3117/3554/2625/1147/3326/3556/3458/4772/5599/3718/3127/5602/24…	83
hsa04130	SNARE interactions in vesicular transport	31/4515	33/8464	4.10169e-07	3.43516e-06	1.91052e-06	10490/10652/9570/8417/6810/10791/8673/9341/10282/51272/8773/53407/9342/6843/6804/9554/6845/143187/6811/8675/9482/9527/662/6844/55850/2054/55014/10228/8674/6809/8676	31
hsa05130	Pathogenic Escherichia coli infection	139/4515	197/8464	4.52769e-07	3.69945e-06	2.05751e-06	7132/578/10095/60/8517/8737/4615/5879/834/9138/9267/7846/998/3071/10109/3059/23191/7099/57121/8717/203068/27128/387/9266/84617/29108/10972/7009/581/10096/4627/10552/2768/10061/5062/382/8440/81873/10093/55845/4790/5777/10454/5594/7456/4793/84790/7082/841/10163/1432/375/840/4542/2017/147179/9265/7280/4644/4641/7189/8772/71/51135/3654/4690/9826/3606/8743/837/5601/4628/10376/2149/23118/5861/5600/1370…	139
hsa04064	NF-kappa B signaling pathway	80/4515	104/8464	4.97924e-07	3.97154e-06	2.20884e-06	7132/8517/8737/4615/142/7099/8837/8717/3932/29775/4055/7329/8915/4790/23643/10454/6387/4050/598/9020/695/84433/4791/8740/1460/7706/7189/929/51588/5971/596/51135/3654/23085/5336/1459/331/1540/23118/7535/4067/6885/5579/3551/5335/959/7186/5970/257397/4792/7185/958/1457/10673/6850/7412/10892/3383/148022/27040/55367/5328/3553/7188/114609/7124/8792/6351/3554/23586/1147/1647/3929/4049/115650/7128/29760/…	80
hsa04621	NOD-like receptor signaling pathway	132/4515	186/8464	5.22283e-07	4.06895e-06	2.26301e-06	6773/8517/8737/4615/84674/834/57506/63940/3661/7099/10616/22900/387/29108/3455/3454/9927/10010/55054/1508/79792/4790/10392/55072/10454/5330/5594/2633/6772/23710/4793/11035/4938/841/2634/3428/5580/598/55914/1432/25828/11337/114769/7226/4940/6347/7158/2635/10059/23236/11345/58484/4939/10379/81631/7189/6041/8772/3716/596/51135/9474/9641/8767/79184/3606/837/5601/340061/79671/51393/5331/7297/331/23118…	132
hsa04668	TNF signaling pathway	86/4515	114/8464	8.35925e-07	6.36443e-06	3.53968e-06	7132/8517/843/8737/3659/8837/8717/4217/1388/6376/1435/7424/182/5295/197259/4790/10454/4323/5594/11035/8986/841/8503/9020/1432/7133/840/6347/10059/208/8772/207/5601/10488/331/6416/1540/23118/5600/6885/3551/5603/355/5595/7186/5970/257397/4792/7185/83737/5291/1906/1385/5604/7412/5606/6352/3383/3627/5293/9530/602/5296/192111/5290/3553/7188/64764/7124/1147/468/4049/836/10000/1051/5599/7128/64127/5608/…	86
hsa03420	Nucleotide excision repair	52/4515	63/8464	1.08261e-06	8.05945e-06	4.4824e-06	404672/2072/1643/6119/56655/1069/5439/5432/54107/2068/5425/5436/6118/5433/57804/5431/5441/81488/2067/5982/5440/1161/902/728340/2071/5434/7508/2968/9978/8450/5111/5424/2965/5430/1022/5887/1642/6117/2967/3978/5983/2073/5437/57654/4331/7507/5427/5984/5981/8451/2074/5426	52
hsa04625	C-type lectin receptor signaling pathway	79/4515	104/8464	1.44761e-06	1.05424e-05	5.86332e-06	6773/808/8517/834/3659/387/29108/9261/6237/5295/30835/8915/4790/3586/5594/6772/841/8503/3845/5580/9020/1432/4791/2207/64581/801/10379/208/5532/4046/5971/9641/207/5601/5336/1540/3709/5600/805/6714/3551/5603/91860/5595/5970/26253/3265/4792/5291/114548/5534/5781/6367/64170/6850/10892/1263/868/5530/5293/4775/602/5894/5296/5290/3553/7124/4773/4893/1147/22808/5058/10000/4772/5599/23365/8844/5602/3569	79
hsa00190	Oxidative phosphorylation	98/4515	134/8464	1.74295e-06	1.24231e-05	6.90933e-06	9114/535/537/51382/4708/529/8992/1353/7384/29796/64077/4722/4716/55967/4718/514/9296/4731/533/51606/1355/4702/4704/6390/1327/1329/10476/4695/498/522/515/539/4697/4717/4705/4707/1349/1340/1352/4720/4706/4712/4724/506/10975/9551/4694/516/374291/526/4709/1337/4728/527/4725/4700/4710/6391/509/4719/1351/518/4711/4714/4696/4713/4723/6392/27068/9550/9377/170712/9167/51079/54539/126328/4698/27089/1350/13…	98
hsa05100	Bacterial invasion of epithelial cells	61/4515	77/8464	1.97602e-06	1.3791e-05	7.67007e-06	10095/60/391/9564/5879/998/10109/3059/1495/5829/387/1213/10096/10552/81873/10093/5295/4735/8218/10163/8503/3611/1211/2017/1785/63916/1399/79658/3678/7414/71/1793/9844/10459/1398/23157/23176/6464/10094/10097/6714/1731/5291/55752/858/857/79767/10092/1212/5293/8976/2549/5296/5290/10801/1759/57180/5747/1499/23607/3688	61
hsa04666	Fc gamma R-mediated phagocytosis	74/4515	97/8464	2.34178e-06	1.60101e-05	8.90428e-06	10095/5879/8611/1072/3055/23396/998/7454/10109/7408/3984/7409/10096/10552/382/81873/5788/10093/5295/3985/5594/653361/4082/2209/10163/8503/5580/56848/3635/1785/2934/208/1399/5337/1793/207/2213/8605/2214/5336/1398/10094/4067/10097/5579/5335/5595/5338/8877/9846/55616/2212/5291/6199/5604/6850/10092/5293/27040/5880/5894/5296/5290/5581/5058/10451/57180/8853/10000/65108/8613/274/273/1073	74
hsa04071	Sphingolipid signaling pathway	89/4515	121/8464	3.48186e-06	2.33285e-05	1.29745e-05	7132/2771/5879/8879/91012/8717/4217/387/1509/9517/581/2768/5295/9294/4790/2773/5330/5594/2776/8503/3845/1901/1432/56848/2207/6609/23236/81537/427/208/5518/6610/5337/596/207/55012/5601/5331/10558/5525/8698/5515/5600/5579/5603/5170/5528/5516/637/5595/5338/7186/5970/171546/8877/3265/9846/5291/55304/10672/8439/5605/9475/5529/5604/2534/259230/56624/55844/5293/5880/5894/4846/5296/6093/5290/5728/5526/71…	89
hsa04145	Phagosome	108/4515	152/8464	5.13958e-06	3.34065e-05	1.85796e-05	9114/60/3133/5878/5879/23673/7846/4689/535/537/51382/4074/6891/3105/11151/7099/8417/203068/715/84617/1514/6890/529/3684/3920/3693/8992/9341/10952/3107/338382/30835/3108/5869/653361/84790/2209/7879/53407/7097/3106/64581/4360/3134/7280/3689/83547/9296/533/1520/51606/9554/929/3678/811/10333/71/2213/2214/3916/4688/3115/1781/3123/10376/1536/3109/4481/9146/5868/2212/8685/29927/526/3122/527/1535/1778/31…	108
hsa04658	Th1 and Th2 cell differentiation	70/4515	92/8464	5.18549e-06	3.34065e-05	1.85796e-05	6776/3459/8517/3460/6775/3932/920/182/4790/3108/916/5594/6772/4793/3566/6777/6778/915/1432/3594/4794/9794/3559/5532/4094/3716/5601/3115/7297/3123/3561/3109/5600/7535/3551/5603/5335/5595/5970/917/4792/30009/4853/5534/919/3122/3516/84441/3113/5530/4775/27040/3119/3717/4773/3111/3117/864/2625/1147/3458/55534/4772/4851/5599/54567/3718/3127/5602/3560	70
hsa03030	DNA replication	32/4515	36/8464	5.72702e-06	3.61991e-05	2.01327e-05	6119/56655/54107/5425/6118/57804/4174/5982/4176/5111/5424/4175/84153/5558/6117/3978/10535/6742/5983/2237/246243/4173/23649/79621/5422/4172/5427/5984/5981/4171/5557/5426	32
hsa05161	Hepatitis B	114/4515	162/8464	5.98184e-06	3.71095e-05	2.06391e-05	6776/2885/6773/8517/843/4615/57506/537/3661/6775/7099/1643/1388/7048/64135/581/3454/5295/4790/2185/10454/7529/5594/6772/4214/6777/841/8503/3845/7046/6778/7097/1432/6774/208/7189/8772/3716/596/51135/9641/207/3654/5601/10488/7297/6416/23118/5600/6885/6714/5579/3551/5603/369/355/5111/637/5595/842/5970/3265/4792/29110/572/5291/2002/3665/7040/5605/7534/1385/1642/5604/5606/6655/4089/6654/5293/148022/47…	114
hsa04722	Neurotrophin signaling pathway	87/4515	119/8464	6.76732e-06	4.12191e-05	2.29247e-05	2885/808/5879/5663/397/4215/998/4217/387/396/9261/581/11108/5295/4790/10019/6196/5594/4793/4214/5607/8503/3845/5580/1432/818/6195/5598/4794/2889/801/5906/208/1399/7189/9500/596/51135/207/3654/8767/5601/5336/1398/5664/6464/5600/805/3551/5603/5170/91860/5335/5595/5970/3265/4792/572/5291/5781/5605/5604/6655/6654/10782/5293/7531/5894/2549/5296/5290/817/2932/6272/4893/25/5908/468/3656/10000/10818/5599…	87
hsa05142	Chagas disease	76/4515	102/8464	8.07371e-06	4.82981e-05	2.68618e-05	7132/2771/3459/8517/4615/3460/7099/8837/7048/5295/4790/3586/2773/5330/916/5594/2776/841/8503/7046/712/915/7097/1432/714/1636/6347/23236/713/208/5518/7189/8772/811/10333/51135/2769/207/3654/5601/5331/6416/5515/5600/3551/5603/355/5516/5595/5970/917/4792/5291/2767/919/7040/6352/55844/5293/4087/148022/718/9630/5296/5290/3553/7124/1147/2778/10000/3458/5599/5602/356/6348/3569	76
hsa05211	Renal cell carcinoma	54/4515	69/8464	1.49513e-05	8.78717e-05	4.88713e-05	2885/5879/998/7030/5062/5295/5594/8503/3845/2034/2889/112398/5906/208/1399/3091/207/1398/6923/9978/201163/369/2271/5595/3265/572/5291/3082/5155/5781/7040/5605/5604/6921/6655/6654/7428/5293/5546/8453/5894/10298/2549/5296/5290/2113/1387/4893/5058/5908/10000/405/2033/54583	54
hsa03250	Viral life cycle - HIV-1	50/4515	63/8464	1.53296e-05	8.85418e-05	4.9244e-05	25939/6827/6829/7936/85363/1025/920/79643/7251/128866/6598/27183/55201/27350/9582/25920/5478/1234/23534/4599/60489/7514/4600/23299/9146/905/8850/5903/200316/9525/51497/684/11052/10015/5300/140564/164668/5901/7469/2648/9972/10955/29082/200315/904/1387/8178/7852/80237/2033	50
hsa05417	Lipid and atherosclerosis	144/4515	215/8464	2.727e-05	0.000154838	8.61157e-05	7132/808/8517/839/4615/5879/834/9138/3305/998/4689/3661/7099/4217/387/7409/29108/581/5468/10010/5295/4790/23643/10454/5330/5594/653361/6257/841/8503/3845/598/7097/1432/6774/818/840/6347/23236/4780/801/5906/208/7189/929/5532/10333/596/51135/9641/5452/207/1965/3654/3606/8743/5601/4688/5331/6416/23118/1536/5600/805/4067/6885/6714/3551/5603/5170/91860/355/5335/959/637/5595/842/7186/5970/3265/4792/291…	144
hsa05212	Pancreatic cancer	58/4515	76/8464	2.85642e-05	0.000156869	8.72454e-05	578/5899/8517/5879/998/1643/7048/581/5295/4790/5898/5594/6772/8503/3845/7046/598/5888/6774/208/5337/3716/207/5601/9459/2475/3551/369/5595/842/5338/5970/10928/51426/572/5291/7040/6199/5604/4089/5293/4087/1956/5900/5880/5894/5296/5290/1021/5925/1147/1647/595/10000/5599/5602/1870/2064	58
hsa05220	Chronic myeloid leukemia	58/4515	76/8464	2.85642e-05	0.000156869	8.72454e-05	6776/578/2885/8517/1643/7048/581/3065/5295/4790/1487/5594/6777/8503/3845/7046/598/208/1399/207/1398/6464/3551/369/5595/5970/3265/9846/4792/51426/572/5291/613/5781/7040/5605/5604/1488/6655/4089/6654/5293/1027/861/2122/5894/5296/5290/1021/5925/4893/3066/25/1147/1647/595/10000/1870	58
hsa04062	Chemokine signaling pathway	130/4515	192/8464	3.01146e-05	0.000162716	9.04971e-05	2771/2885/6773/2783/8517/9564/5879/156/3055/998/7454/1794/5829/387/7409/6376/2791/54331/5295/4790/2185/5567/2773/10663/5330/6387/5594/6772/4793/653361/729230/2870/2776/6777/408/8503/3845/2833/5580/6774/5566/2782/6347/409/23236/6355/5906/1234/208/1399/58191/2931/207/23533/1230/9844/5331/5336/1398/2869/2790/6464/6373/4067/6714/10681/5579/3551/2268/55970/5335/5595/5970/3265/2787/4792/112/572/5291/52…	130
hsa04150	mTOR signaling pathway	108/4515	156/8464	3.28722e-05	0.000172065	9.56969e-05	7132/2885/652968/51382/54468/387/9663/79109/153129/529/64121/5295/6196/55004/92335/5594/28956/389541/8503/3845/8649/6396/57521/79726/6195/83667/9296/8131/208/51606/9470/51719/9894/79899/84219/10670/6794/207/6446/6009/84335/2475/201163/8408/10542/7473/4040/6520/5579/3551/5170/9681/5595/3265/9675/5291/51256/5562/526/8321/5605/81929/7249/6199/5604/7474/55437/6655/10325/6654/9550/10641/5293/64223/197…	108
hsa04218	Cellular senescence	108/4515	156/8464	3.28722e-05	0.000172065	9.56969e-05	808/3133/3105/7048/9261/6237/3107/5295/4790/5499/5594/83593/1874/8503/8878/3845/7046/55957/1432/824/5810/3106/3134/91750/801/208/5532/5934/2305/207/823/5481/6009/2475/3364/4683/292/3709/5600/805/5603/91860/8945/5595/5928/5970/3265/5291/5501/5534/7040/5605/11200/7249/5604/3135/5606/891/5530/90550/10111/5293/4087/9133/4775/5500/23411/54822/7417/5894/23291/10114/5296/3486/5290/545/2113/10758/7416/57…	108
hsa04919	Thyroid hormone signaling pathway	86/4515	121/8464	4.55533e-05	0.000234774	0.000130574	60/5208/3065/7067/5295/5567/5330/5594/6772/6257/8503/3845/8841/5566/23236/25942/208/3091/6548/71/207/113026/5331/5336/5211/6009/2475/6714/5579/5170/5335/5595/842/3265/8850/9968/572/5291/4853/4855/9442/6256/5605/7249/5604/1827/9862/5293/2648/481/8202/5894/5296/5290/2932/1387/8648/9282/9882/652/29079/10025/4893/9611/3066/9969/1734/595/476/3685/10000/2099/84812/2308/488/4851/1499/5469/483/2033/7068/…	86
hsa05134	Legionellosis	45/4515	57/8464	5.24813e-05	0.000264034	0.000146847	4615/834/81876/3305/7099/23786/29108/3684/4790/841/7097/375/4791/840/3689/58484/9554/929/7415/3606/5861/842/5970/4792/51128/3312/718/1378/56681/3297/3553/3303/7124/54205/317/1195/1915/836/7100/10767/57396/4671/3304/3569/3306	45
hsa04068	FoxO signaling pathway	92/4515	131/8464	5.28068e-05	0.000264034	0.000146847	2885/5571/847/7048/5295/3586/5594/23710/8503/9454/3845/7046/1901/1432/11337/6774/5564/11345/208/7874/5934/6794/207/8743/5896/5601/10769/8698/6446/51701/5600/3551/5603/5170/369/5595/3265/92579/5291/5562/4303/5106/9140/7040/5605/5604/51422/3276/6655/4089/891/1263/6654/5293/9133/1956/23411/1027/3575/5894/5296/6648/5290/5728/1017/1387/80854/4893/1147/1647/595/10733/2911/10000/2308/3479/5599/901/2033/…	92
hsa05017	Spinocerebellar ataxia	99/4515	143/8464	6.92896e-05	0.000341353	0.000189849	55626/4217/342371/5701/5708/5295/6310/9776/26100/5690/5330/2776/25814/8503/6667/5684/8678/2959/5707/11047/23236/5715/5685/5688/208/5686/207/5706/5702/5705/5704/10939/5601/60673/55062/5713/5331/5719/9861/9698/2475/292/3709/5714/5694/9519/5683/8408/5709/5693/5579/22863/29982/30849/7186/5710/5691/23130/5695/10524/5291/5692/5682/4287/5718/7979/4976/6908/2905/3516/5687/10105/10528/116444/90550/5293/56…	99
hsa03410	Base excision repair	36/4515	44/8464	7.51632e-05	0.000364923	0.000202958	142/54936/8930/10039/56655/7515/23583/54107/4595/5425/57804/10038/328/5982/11284/54840/5111/5424/143/4968/79661/11232/27343/3978/5983/2237/4350/5428/55775/3146/5427/8505/5984/5981/5423/5426	36
hsa04933	AGE-RAGE signaling pathway in diabetic complications	72/4515	100/8464	9.57363e-05	0.000458167	0.000254817	6776/5879/998/7048/581/7424/5295/4790/5330/5594/6772/6777/8503/3845/7046/5580/1432/6774/6347/23236/4313/1729/208/596/207/5601/113026/5331/5336/1536/5600/5579/7423/5603/5335/5595/5970/3265/5291/1906/7040/1284/7412/4089/3383/185/5293/4087/1027/4846/5296/5290/3553/3717/1282/177/7124/4893/5581/595/836/10000/84812/2152/4772/2308/5599/5292/1281/5602/183/3569	72
hsa05221	Acute myeloid leukemia	51/4515	67/8464	9.76392e-05	0.000460692	0.000256221	5371/6776/2885/8517/3684/5295/4790/6688/5594/2209/6777/8503/3845/6774/1848/208/1050/929/207/83439/1436/2475/3551/369/5595/5970/3265/572/1053/5467/5291/5914/5605/6199/5604/6655/3728/6654/5293/861/5894/5296/5290/8864/4893/1147/595/10000/51176/5292/3815	51
hsa00020	Citrate cycle (TCA cycle)	26/4515	30/8464	0.000121281	0.000564292	0.00031384	4967/3420/3421/1743/3417/4190/4191/8801/50/6390/48/2271/8802/5160/5106/3418/1738/6391/3419/6392/47/5162/1431/8803/6389/5091	26
hsa04620	Toll-like receptor signaling pathway	74/4515	104/8464	0.000143862	0.000660187	0.000367174	8517/54472/8737/4615/5879/3661/7099/3455/3454/3663/5295/4790/23643/10454/5594/6772/841/8503/7097/1432/7096/51311/208/7189/929/8772/10333/51135/9641/207/3654/5601/6416/23118/5600/6373/6885/51284/3551/5603/5595/5970/4792/29110/5291/958/3665/941/5605/942/5604/5606/6352/3627/5293/148022/5296/5290/3553/114609/7124/6351/1147/3929/10000/7100/5599/5608/7098/5602/6348/1326/9560/3569	74
hsa04217	Necroptosis	107/4515	159/8464	0.000215656	0.000976281	0.000542975	7132/6776/5119/3459/6773/8737/834/142/27243/3460/6775/7099/8837/8334/10616/8717/29108/3455/2512/79643/581/3454/51652/128866/197259/57132/55072/94239/55766/5834/6772/11035/27183/6777/841/8878/6778/824/6774/818/6609/10059/10379/5478/9131/8772/3716/596/823/8605/5481/8743/25978/5601/7297/331/124044/2495/91782/1540/1536/2752/292/81858/9825/8329/355/637/7186/114548/3015/9525/9555/55506/148022/54822/741…	107
hsa00562	Inositol phosphate metabolism	54/4515	73/8464	0.000227579	0.00101652	0.000565354	55361/23396/3707/3705/4534/10423/5330/64419/5305/3635/23236/51763/8396/113026/5331/5336/5298/4952/9896/9107/8897/27124/5335/3633/5287/5291/7167/22908/64768/9110/5297/5294/8867/9651/56623/22876/5293/80271/5290/5286/5289/79837/8898/5728/9562/8776/3628/84812/3631/3632/8871/3612/55613/253430	54
hsa04136	Autophagy - other	27/4515	32/8464	0.000230874	0.00101767	0.000565992	10533/115201/3476/55054/9776/26100/23710/8678/57521/84938/11337/23192/11345/9474/60673/55062/5515/2475/5516/30849/64422/23130/9140/79065/64223/5289/55102	27
hsa03015	mRNA surveillance pathway	69/4515	97/8464	0.000242589	0.00105542	0.000586989	55916/29101/1478/55308/53918/10284/11269/8189/56000/5499/84305/81608/55339/10978/55110/4686/2733/10898/9775/23435/80335/5518/1477/22916/2935/55012/23283/22985/5525/29107/5515/23708/53981/8731/5976/5528/5516/10189/4116/2107/2521/5501/10482/64895/9939/8732/23381/5529/11051/11052/22794/51692/9887/1479/23293/55844/10921/10914/5500/26019/29894/8106/23049/5526/5411/5527/10250/65109/10767	69
hsa04612	Antigen processing and presentation	57/4515	78/8464	0.000265561	0.00114055	0.000634335	6892/3133/5641/3305/6891/3105/920/1514/6890/3107/567/1508/3108/5721/925/10197/3106/926/3134/5720/4802/1520/811/4261/10437/3115/3123/3109/972/4801/2923/3309/3312/3122/8625/1385/3823/3135/3113/3119/821/5993/3308/8302/4800/3303/7124/3111/3824/3117/3326/3458/3821/3127/3304/3822/3306	57
hsa05213	Endometrial cancer	44/4515	58/8464	0.000335277	0.00142174	0.000790726	578/2885/1495/1643/581/5295/5594/4292/8503/3611/3845/8312/208/207/83439/5170/369/5595/842/3265/51426/572/5291/2002/5605/5604/6655/6654/5293/1956/5894/5296/5290/2932/5728/4893/1647/595/324/10000/51176/1499/2309/2064	44
hsa05160	Hepatitis C	105/4515	157/8464	0.000352633	0.00147665	0.000821264	7132/578/2885/6773/8517/8737/7533/57506/3661/8837/8717/10062/3455/581/3454/440275/5295/4790/7529/5594/6772/4938/841/8503/3845/7532/975/6774/4940/10197/4939/10379/208/5518/7189/4599/6041/8772/3716/9641/207/1965/3434/8554/7297/5515/137075/27102/4600/24146/3551/369/5465/355/5516/637/5595/842/7186/5970/3265/4792/29110/572/5291/3665/6256/5605/7534/5604/6655/91543/6654/55844/3627/5293/1956/148022/7531/…	105
hsa05140	Leishmaniasis	56/4515	77/8464	0.000369008	0.00152614	0.00084879	3459/4615/3460/4689/7099/3684/4790/3586/3108/5777/10454/5594/6772/4793/653361/2209/7097/1432/3689/7189/3716/51135/3654/2214/4688/3115/3123/23118/1536/3109/5600/6885/5579/5603/5595/5970/4792/2212/2002/3122/7040/1535/3113/718/1378/3119/3553/3717/7124/3111/3117/1915/3458/65108/3127/3688	56
hsa05418	Fluid shear stress and atherosclerosis	94/4515	139/8464	0.000393838	0.00160897	0.000894856	7132/60/808/8517/5879/4217/387/1514/5295/4790/653361/5607/8503/8878/6613/1432/25828/3162/6347/5598/90/4313/4780/4259/801/208/51588/71/596/207/1003/5601/4688/6416/5600/805/6885/6714/3551/5603/91860/4258/5970/9446/2941/5291/858/1906/5562/7341/5155/1535/3791/857/6612/9817/7850/92/7412/5175/3383/5293/659/5880/4846/5296/5290/3553/6383/5154/4257/7124/652/6382/3554/1147/7295/119391/3326/3685/10000/3458/…	94
hsa03020	RNA polymerase	28/4515	34/8464	0.000398907	0.00161005	0.000895454	84265/27297/5439/5432/30834/5436/5433/5431/25885/171568/5441/81488/5440/221830/5434/55703/5430/9533/51728/51082/55718/10621/5437/10623/11128/84172/10849/64425	28
hsa05133	Pertussis	55/4515	76/8464	0.000510486	0.00203587	0.00113228	2771/808/4615/834/1072/3661/3659/7099/715/387/29108/3684/4790/23643/10392/3586/2773/5594/712/1432/714/717/840/710/3689/713/801/7189/929/3678/51135/3654/5601/5600/805/720/5603/91860/716/5595/5970/114548/3394/148022/718/3553/114609/7124/836/5599/727/5602/1073/3688/3569	55
hsa04070	Phosphatidylinositol signaling system	68/4515	97/8464	0.000529007	0.00208491	0.00115956	55361/808/23396/3707/90809/3705/8525/4534/10423/5295/8760/1606/5330/9807/8503/64419/5305/55529/3635/1609/23236/801/8396/51447/113026/5331/5336/3709/5298/4952/805/9107/5579/91860/8897/5335/3633/5287/5291/22908/64768/9110/5297/23262/8867/56623/22876/5293/80271/5296/5290/5286/5289/79837/8898/5728/8527/9677/8776/9162/3628/84812/3631/3632/8871/3612/55613/253430	68
hsa00280	Valine, leucine and isoleucine degradation	37/4515	48/8464	0.000582064	0.00225887	0.00125631	3155/3028/223/30/3712/3032/3030/197322/224/10449/11112/1892/35/4594/1629/56922/64087/587/5019/5095/18/1738/549/27034/259307/34/1962/26275/36/5096/39/84693/501/217/593/65985/38	37
hsa01523	Antifolate resistance	25/4515	30/8464	0.000586631	0.00225887	0.00125631	8517/2350/4790/200895/3551/5970/2618/10057/2356/4524/471/8714/8836/3553/7124/4363/1244/1147/7298/6470/1719/9429/2352/6472/3569	25
hsa03022	Basal transcription factors	35/4515	45/8464	0.000608743	0.00231737	0.00128885	404672/6878/2960/6883/6881/6884/2068/2959/2958/6882/6880/6872/902/728340/2071/2968/9519/10629/51616/2962/2965/1022/6908/129685/2967/83860/27097/4331/6874/8148/2963/6877/2957/2961/6879	35
hsa04917	Prolactin signaling pathway	51/4515	70/8464	0.000624099	0.00234914	0.00130651	6776/2885/3659/1154/5295/4790/5594/6772/6777/8503/3845/1432/6774/208/8651/207/5601/6464/5600/6714/5603/5595/5970/3265/122809/5618/5291/5605/9655/5604/6655/6654/5293/5894/5296/5290/2932/3717/8792/4893/9306/595/10000/2099/5599/2592/2309/9021/5602/8835/1586	51
hsa04623	Cytosolic DNA-sensing pathway	54/4515	75/8464	0.000703	0.00261672	0.00145533	25939/8517/8737/834/57506/3661/1777/29108/197259/79792/84265/4790/4793/11035/841/840/171568/5441/8772/5440/9641/103/3606/5434/340061/3551/55703/5970/4792/29110/114548/9533/3665/51728/51082/6352/3627/55718/10621/5437/10623/11128/3553/115004/1687/6351/23586/1147/836/90865/81030/9560/9447/3569	54
hsa03060	Protein export	20/4515	23/8464	0.000729407	0.00268518	0.00149341	6727/10952/6730/196294/28972/6726/5018/6729/3309/29927/23478/11231/6728/6734/58477/83943/23480/7095/6731/55176	20
hsa00563	Glycosylphosphatidylinositol (GPI)-anchor biosynthesis	22/4515	26/8464	0.000849916	0.0030948	0.00172123	10026/65258/9091/5283/55650/8818/54872/51604/94005/284098/5279/128869/51227/9488/54965/8733/5281/23556/93183/9487/80235/84720	22
hsa04962	Vasopressin-regulated water reabsorption	34/4515	44/8464	0.000899966	0.00324181	0.00180299	5878/397/140735/8766/1639/6810/84516/8655/396/4905/5567/9230/5869/5566/10488/1781/51164/10540/112/5868/6844/1385/115/1778/10671/51626/51143/554/109/1783/64764/2778/9586/1780	34
hsa04072	Phospholipase D signaling pathway	98/4515	148/8464	0.000921678	0.0032847	0.00182684	5899/2885/8611/9267/23396/10554/57121/27128/387/9266/8525/10161/2768/6237/382/5295/56894/2185/1606/5898/5330/5594/8503/3845/375/56848/2207/1785/1609/9265/23236/208/5337/207/8605/23533/5331/5336/6009/2149/2475/6464/56895/10411/5335/5595/5338/8877/3265/9846/112/5291/10672/5155/5781/5294/5605/115/7249/5604/2534/6850/6655/185/6654/5293/554/5159/1956/5156/5900/109/196883/5894/2549/5296/5290/146850/515…	98
hsa00520	Amino sugar and nucleotide sugar metabolism	37/4515	49/8464	0.00115879	0.00404048	0.00224718	55577/5973/3073/1727/197258/80146/51005/80896/55907/3074/10007/5372/3101/8790/29925/2762/140838/51167/3098/54187/4351/2585/29926/132789/2582/2584/91373/64841/55276/606495/7358/5236/51706/7264/7360/2592/10020	37
hsa05416	Viral myocarditis	44/4515	60/8464	0.00116603	0.00404048	0.00224718	60/3133/5879/3105/3107/3108/841/3683/1982/3106/3134/3689/5551/6443/71/3115/3123/3109/1981/959/637/842/958/941/3122/857/942/3135/2534/3383/27/3113/5880/3119/1756/3111/3117/8672/54205/25/1605/595/836/3127	44
hsa04510	Focal adhesion	130/4515	203/8464	0.00117008	0.00404048	0.00224718	2885/60/55742/9564/5879/7791/23396/998/7408/87/5829/387/7409/54776/103910/64098/3693/10627/5062/7424/5295/7094/10398/5499/5594/8503/2316/3611/83660/824/3672/2889/5906/1729/208/1399/3678/7414/71/1793/596/207/81/5601/3912/1398/331/3910/3655/6464/3691/2909/6714/5579/7423/5170/5595/2013/3265/572/5291/858/5501/2002/3082/5155/1284/3791/857/9475/5604/2534/3675/3680/6655/2012/6654/4659/3695/29780/5293/51…	130
hsa04211	Longevity regulating pathway	62/4515	89/8464	0.00118932	0.00404048	0.00224718	10919/5571/847/79602/1388/581/5468/5295/9776/4790/5567/8503/3845/57521/5566/5564/83667/208/10645/9470/6794/9474/207/60673/10488/6009/84335/2475/8408/5970/3265/112/27244/5291/5562/1385/115/7249/6199/51422/79813/5293/23411/1977/51094/109/196883/5296/6648/5290/64764/7248/4893/468/9365/10000/2308/3479/814/5565/2309/9586	62
hsa04664	Fc epsilon RI signaling pathway	49/4515	68/8464	0.00119405	0.00404048	0.00224718	2885/5879/3937/7409/241/5295/5594/8503/3845/1432/695/3635/2207/208/207/8605/5601/5336/6416/5600/4067/5603/5170/5335/5595/3265/9846/5291/5605/5604/2534/6850/5606/6655/6654/5293/27040/5880/5894/5296/5290/7124/4893/10451/10000/240/5599/5608/5602	49
hsa04810	Regulation of actin cytoskeleton	145/4515	229/8464	0.00126156	0.00422624	0.00235049	10095/60/9564/5879/9138/1072/23396/998/3071/10109/4478/3984/23191/87/57121/5829/387/7409/54776/103910/3684/10096/4627/10552/2768/3693/10627/6237/5062/5216/81873/10093/5295/55845/10398/5499/3985/6387/5594/10163/8503/3683/3845/7114/5305/3672/2934/3689/1729/208/1399/6548/3678/7414/54434/8396/3687/71/1793/207/81/1398/9459/4628/3655/2149/10094/10097/3691/2909/6714/369/55970/5595/3265/5291/54961/5501/1…	145
hsa00511	Other glycan degradation	16/4515	18/8464	0.00162141	0.00537795	0.00299104	4758/4125/3073/23324/2517/3074/57704/2720/4126/2519/4123/10825/175/284004/2629/64772	16
hsa01200	Carbon metabolism	77/4515	115/8464	0.00197395	0.00644476	0.00358436	2539/4967/83440/55902/847/3420/128/132158/3421/113675/414328/3101/5226/1743/5631/3417/22934/2806/4190/25796/4191/9563/8801/50/6888/5315/6390/51/48/5211/1892/35/4594/2271/3098/8802/5160/26007/7167/3418/5095/2805/5723/6120/1738/6391/26227/3419/6392/283871/4200/2098/5162/1431/2746/2747/84076/8310/10993/2203/8803/26275/1373/10873/6470/5096/6389/84532/39/5634/84693/6472/84706/5213/5091/38/2653	77
hsa00510	N-Glycan biosynthesis	39/4515	53/8464	0.00198152	0.00644476	0.00358436	4245/85365/1603/8704/22845/56052/8818/57171/79868/11282/2530/11253/1650/6185/79644/79087/11320/84061/7841/29929/10195/6184/6480/23193/199857/58505/746/2683/201595/1798/10905/84920/29880/440138/4121/54344/4247/4124/57134	39
hsa05205	Proteoglycans in cancer	130/4515	205/8464	0.00202459	0.00652152	0.00362705	2885/60/5879/9138/998/3059/4478/7099/5829/387/7409/1514/54776/3693/6237/5295/5567/5777/5499/29102/5594/8503/2316/3845/7097/1432/6774/818/2017/5566/4313/208/967/3091/6548/1655/3678/71/207/10855/5336/2475/3709/5600/7473/6714/5579/5603/5170/369/355/5335/5595/3265/5291/84309/858/5501/2002/3082/8321/7430/5781/7040/5605/3791/857/9475/6199/5604/7474/6655/6654/4659/8826/5293/4087/1956/5500/5894/960/2549/…	130
hsa04936	Alcoholic liver disease	93/4515	142/8464	0.00207165	0.00660954	0.003676	7132/8517/8737/4615/5571/3661/7099/8717/4217/223/79602/9663/128/23417/4790/719/23643/29896/10454/79966/841/712/9020/1432/714/717/5564/713/208/10645/224/7189/929/8772/51135/1374/9641/207/3654/83439/51/5601/6434/6416/23118/728/5600/6885/720/3551/5603/5465/355/5970/257397/4792/32/29110/84818/5562/37/51422/5606/148022/718/23411/51094/23765/23175/3553/2932/34/114609/7124/8310/1147/595/3929/836/10000/5…	93
hsa05215	Prostate cancer	66/4515	97/8464	0.00219042	0.00692257	0.0038501	2885/8517/5295/4790/5594/8503/3845/208/596/207/83439/10488/2475/3551/5170/369/5595/842/5970/3265/4792/572/5291/5155/5605/1385/5604/7850/6655/6654/6935/5293/5159/1956/5156/2119/1027/5894/5328/5296/5290/2932/5728/1017/5154/64764/1387/5925/4893/1147/595/468/3326/10000/6692/51176/2308/3479/1499/2033/6716/5327/9586/1870/2064/2260	66
hsa00630	Glyoxylate and dicarboxylate metabolism	24/4515	30/8464	0.00228943	0.00716783	0.00398651	81888/55902/847/132158/4190/4191/50/48/9380/2752/4594/5095/1738/283871/1431/6470/5096/84532/39/84693/6472/112817/38/2653	24
hsa04611	Platelet activation	82/4515	124/8464	0.00247107	0.00766488	0.00426295	2771/60/3937/9138/7408/83706/54518/387/103910/8673/10627/5295/7094/6916/84876/5567/2773/5499/5330/5594/8773/2776/8503/83660/1432/695/2207/5566/23236/5906/208/71/207/8605/23533/5331/6786/5336/2149/3709/5600/4067/2909/6714/5603/5595/112/2212/5291/5501/10672/5294/10125/115/9475/2534/6850/5739/4659/5293/5500/109/196883/5742/4846/5296/6093/5290/4638/146850/7450/5028/2778/5908/10000/23365/2983/1281/281…	82
hsa00310	Lysine degradation	45/4515	63/8464	0.00250428	0.00769664	0.00428061	10919/223/3030/1743/8424/8985/224/79709/23067/2145/1892/9739/79823/2639/56950/64324/51268/1738/79813/9869/83852/6419/9757/55904/6839/2122/58508/5351/55526/79723/80854/29072/1962/55217/7799/7468/85007/8085/51111/39/501/217/54904/64754/38	45
hsa05210	Colorectal cancer	59/4515	86/8464	0.00274455	0.0083584	0.00464866	578/5899/2885/5879/387/1643/7048/581/5295/5898/5594/4292/8503/3845/7046/8312/208/596/207/83439/5601/2475/369/5595/842/3265/51426/572/5291/4437/7040/5605/6199/5604/6655/4089/6654/5293/4087/1956/5900/5880/5894/5296/5290/2932/4893/54205/1647/595/324/836/10000/4436/51176/1499/5599/5602/10018	59
hsa05120	Epithelial cell signaling in Helicobacter pylori infection	49/4515	70/8464	0.00323755	0.00977099	0.0054343	9114/8517/5879/998/535/537/51382/1445/529/8992/4790/10392/7082/9020/1432/9296/533/51606/5601/5336/6416/5600/4067/6714/3551/5603/5335/5970/4792/526/5781/527/6352/9550/1956/50848/6868/28964/3579/1147/5058/523/836/10312/528/5599/5602/3577/1839	49
hsa04213	Longevity regulating pathway - multiple species	44/4515	62/8464	0.00341256	0.0101123	0.00562412	5571/3305/847/3065/5295/5567/8503/3845/57521/5566/5564/208/9474/207/1979/84335/2475/3265/112/5291/5562/3312/115/6199/6647/51422/5293/23411/109/196883/5296/6648/5290/3303/4893/81570/3066/10000/2308/3479/5565/2309/3304/3306	44
hsa04330	Notch signaling pathway	44/4515	62/8464	0.00341256	0.0101123	0.00562412	113878/5663/4242/342371/3065/182/6310/8650/1487/151636/83464/9794/51107/3955/5664/8850/83737/4853/7091/4855/22938/55851/7090/1488/3516/84441/2648/3280/6868/1387/9612/7088/1857/23385/3066/1856/55534/23013/1855/4851/54567/2033/9541/5986	44
hsa00900	Terpenoid backbone biosynthesis	19/4515	23/8464	0.0034412	0.0101123	0.00562412	79947/2342/4597/9453/100529261/10269/57107/23463/51449/10654/9986/3156/116150/2339/4598/3422/39/23590/38	19
hsa01232	Nucleotide metabolism	58/4515	85/8464	0.00359326	0.0104673	0.00582158	7084/131870/953/955/957/1716/83549/144811/2987/124583/102157402/1890/1854/7378/84284/978/51292/29922/129607/204/26289/2766/10201/22978/3704/115024/6240/158/272/159/5169/3251/51816/4907/7083/54963/51727/8623/56474/100/8833/51251/3614/30833/1633/79077/1635/203/7298/9583/4833/654364/50484/51020/4830/5167/56953/4860	58
hsa04370	VEGF signaling pathway	42/4515	59/8464	0.00382733	0.0110531	0.00614734	5879/998/5829/9261/5295/5594/8503/3845/1432/56848/7867/208/5532/207/8605/5336/5600/6714/5579/5603/5335/5595/842/8877/3265/572/5291/5534/5605/3791/5604/5530/5293/5880/5894/4846/5296/5290/4773/4893/10000/5747	42
hsa04670	Leukocyte transendothelial migration	75/4515	114/8464	0.004524	0.0129533	0.00720422	2771/60/9564/5879/998/4689/4478/7408/87/1495/5829/387/7409/103910/3684/10627/5295/83692/2185/2773/10398/6387/83593/653361/8503/3683/1432/6494/4313/3689/5906/1500/7414/71/81/4267/1003/4688/5336/1536/5600/137075/2909/24146/10411/5579/5603/5335/90952/5291/7070/7430/5781/1535/9475/7412/5175/3383/5293/5880/50848/5296/6093/5290/394/399/1366/10451/5908/7852/5747/1499/7294/3688/4636	75
hsa01521	EGFR tyrosine kinase inhibitor resistance	54/4515	79/8464	0.0046076	0.0130809	0.00727515	2885/581/5295/5594/8503/3845/598/6774/2621/208/9470/3716/596/207/5336/2475/6464/6714/5579/369/5335/5595/3265/572/5291/3082/5155/5605/3791/6199/5604/6655/6654/5293/5159/1956/5156/1977/5894/2549/5296/5290/2932/3717/3570/5728/5154/4893/10000/3479/2309/10018/2064/3569	54
hsa04613	Neutrophil extracellular trap formation	120/4515	191/8464	0.0046701	0.0131469	0.00731187	51564/60/10533/5879/834/4689/55869/7099/8362/8334/8347/6404/3684/2357/3065/5295/79792/3018/85236/4790/5330/94239/55766/5594/653361/2209/3021/8503/3683/8357/8365/8294/7097/1432/8841/10013/64581/23236/3017/3689/51311/208/8348/71/207/54145/2214/837/4688/5331/5336/2475/1536/728/292/2359/5600/6885/51284/6714/5579/121504/5603/8329/8341/5335/5595/5970/27180/2212/5291/8349/79885/3015/8363/1535/5605/9555/…	120
hsa00531	Glycosaminoglycan degradation	16/4515	19/8464	0.00515839	0.0144005	0.00800908	3073/8692/3074/411/4669/2799/2990/2720/10855/2588/6448/3425/138050/3423/8372/3373	16
hsa00240	Pyrimidine metabolism	41/4515	58/8464	0.00520288	0.0144047	0.0080114	7084/953/955/957/83549/124583/1890/1854/7378/1806/978/1723/29922/129607/10201/22978/115024/6240/5169/4907/7083/54963/51727/8623/56474/7372/51251/30833/1633/79077/1635/318/7298/9583/4833/654364/50484/51020/4830/5167/56953	41
hsa00513	Various types of N-glycan biosynthesis	31/4515	42/8464	0.00526214	0.0144493	0.00803622	4245/3073/85365/1603/8704/56052/6487/3074/79868/11282/2530/11253/1650/6185/79087/11320/84061/10195/6184/199857/58505/746/2683/284004/201595/10905/440138/4121/4247/4124/57134	31
hsa05110	Vibrio cholerae infection	36/4515	50/8464	0.00536771	0.0146194	0.0081308	9114/60/535/537/51382/529/8992/10952/5567/7082/375/5566/9296/11014/533/51606/71/5336/10945/5335/9601/29927/526/527/115/3784/9550/109/2778/23480/523/10312/528/11015/6558/55176	36
hsa04520	Adherens junction	62/4515	93/8464	0.00605076	0.0162974	0.00906406	60/83605/5879/5819/998/7454/87/1495/387/7048/103910/5795/10627/5777/10398/5787/5594/7082/10163/7046/57154/1460/5906/1500/7414/71/81/1003/83439/5770/1459/11235/51701/6885/6714/5595/64750/57493/1457/6591/889/9475/2534/4089/8826/1956/8976/5880/6093/10458/1387/9411/5797/7525/5908/2241/51176/1499/2033/2064/2260/4636	62
hsa04910	Insulin signaling pathway	88/4515	137/8464	0.00608111	0.0162974	0.00906406	2885/808/5571/2319/10211/5257/5295/5567/5499/5594/5834/3101/8503/8569/3845/57521/5566/9322/2889/5564/801/5509/208/1399/2997/9470/8651/89801/2872/207/5573/5770/5601/23265/1398/6009/2475/6464/805/5261/3551/5170/369/91860/3098/5595/3265/122809/32/92579/572/5291/5562/5501/2002/5106/5605/7249/6199/5604/5576/51422/6655/6654/868/5293/5500/1977/5256/5894/23433/5296/5290/2932/7248/90673/4893/2203/10000/23…	88
hsa00760	Nicotinate and nicotinamide metabolism	27/4515	36/8464	0.00633161	0.016834	0.00936252	683/54981/23410/64802/22933/65220/51548/51547/55191/133686/23057/22978/5169/4907/83594/23411/4837/23530/952/30833/23409/5167/23408/10135/56953/93100/4860	27
hsa05214	Glioma	51/4515	75/8464	0.0068253	0.0180038	0.0100131	578/2885/808/1643/581/5295/5594/8503/3845/818/801/208/207/5336/2475/6464/805/5579/369/91860/5335/5595/3265/51426/5291/5155/5605/5604/57172/6655/6654/5293/5159/1956/5156/5894/5296/5290/817/5728/5154/1021/5925/4893/1647/595/10000/3479/814/57118/1870	51
hsa04914	Progesterone-mediated oocyte maturation	67/4515	102/8464	0.00745587	0.0195134	0.0108527	2771/6793/29882/994/5295/5567/2773/6196/5594/8503/3845/1432/51529/5566/6195/208/246184/8697/25847/207/5601/10459/119504/5600/10393/5603/369/9088/5595/8379/112/5291/51343/115/5604/699/132864/8881/891/996/5293/9133/64682/51434/109/29945/196883/5894/25906/5296/5290/1017/441272/3835/51433/3326/10000/3479/5599/995/5347/85417/6790/5602/993/4085/983	67
hsa05223	Non-small cell lung cancer	49/4515	72/8464	0.00774422	0.020111	0.011185	6776/578/2885/1643/581/5295/5594/83593/6257/6777/8503/3845/6774/208/207/5336/11186/5579/5170/369/5335/5595/842/3265/51426/572/5291/3082/6256/5605/5604/6655/6654/5293/1956/5894/5296/5290/1021/5925/4893/1647/595/10000/2309/3799/3718/1870/2064	49
hsa05340	Primary immunodeficiency	28/4515	38/8464	0.00822207	0.0211876	0.0117839	8517/6891/3932/920/6890/5788/84876/916/925/915/695/926/4261/5896/3561/7535/959/958/973/8625/3575/100/5993/64421/115650/29851/29760/3718	28
hsa03018	RNA degradation	53/4515	79/8464	0.00889149	0.0227378	0.012646	6499/5073/131870/57819/27257/23658/80153/115752/23517/51691/196513/5211/57472/80349/4848/10438/9337/11157/10766/4850/23019/27258/54512/10200/4849/170506/51010/9924/22803/118460/51013/23644/219988/9125/23016/9652/87178/51690/167227/25904/5394/694/11340/1656/246175/56915/255967/28960/84186/3313/5393/10140/5213	53
hsa00640	Propanoate metabolism	24/4515	32/8464	0.0099628	0.0250249	0.013918	55902/23417/3030/8801/51/1892/35/4594/1629/8802/32/5095/55862/3945/18/1738/8310/1962/8803/26275/5096/84532/84693/593	24
hsa04215	Apoptosis - multiple species	24/4515	32/8464	0.0099628	0.0250249	0.013918	7132/578/581/841/598/8678/840/56616/27429/8772/596/5601/331/5414/637/842/57448/54205/317/836/5599/330/5602/10018	24
hsa04931	Insulin resistance	70/4515	108/8464	0.0100339	0.0250249	0.013918	7132/5524/5571/10999/7376/10062/5295/4790/5499/6196/5834/8503/5580/6774/6195/5564/5509/208/2997/6945/1374/207/5770/376497/5601/10724/10488/2475/5579/3551/5170/5465/5970/4792/32/92579/5291/5562/5501/5106/5781/1385/6199/200186/51422/5293/11000/5500/22877/4846/5296/5290/2932/5728/64764/7124/90673/9882/5581/57761/10000/2308/5599/5565/9021/8473/5602/9586/183/3569	70
hsa04622	RIG-I-like receptor signaling pathway	48/4515	71/8464	0.0100847	0.0250249	0.013918	8517/843/8737/57506/3661/8717/55593/64135/79132/10010/4790/4793/4214/841/9636/1432/7706/7189/8772/9474/9641/103/5601/340061/79671/1540/5600/6885/3551/5603/7186/5970/26007/4792/29110/64343/9140/3665/5300/3627/7124/9755/23586/1147/1654/5599/80143/5602	48
hsa04650	Natural killer cell mediated cytotoxicity	84/4515	132/8464	0.0102856	0.0253358	0.0140909	2885/3459/3133/5879/3937/3460/3105/3932/7409/7305/353091/3455/3454/3107/5295/2185/5777/5594/8503/962/259197/3683/3845/10870/2207/3106/7462/6452/3689/5551/100507436/5532/2214/8743/5336/6464/7535/5579/369/355/5335/637/5595/3265/80328/5291/5534/919/5781/5605/3823/5604/3135/2534/6850/6655/3383/6654/5530/5293/27040/5880/22914/5894/5296/5290/4068/3002/135250/7124/4773/3824/4893/5058/10451/836/3458/4772…	84
hsa05231	Choline metabolism in cancer	64/4515	98/8464	0.0106178	0.0259633	0.0144399	2885/5879/8611/5130/23396/7454/8525/5295/1606/5594/10163/8503/6667/3845/1609/208/3091/5337/207/8605/5601/6009/2475/6583/5579/5170/5335/5595/5338/3265/5291/5155/56261/5605/7249/6199/5604/6655/6654/5293/5159/1956/5156/5900/5880/57153/5894/5296/5290/5154/7248/8527/4893/9162/1119/23446/10000/6582/8613/5599/126969/5602/6581/56994	64
hsa01524	Platinum drug resistance	49/4515	73/8464	0.0114816	0.0278721	0.0155015	578/4217/581/5295/5594/4292/841/8503/598/4259/208/2067/8772/596/207/1317/331/538/5170/4258/355/637/5595/842/9446/572/2941/5291/4437/7155/5293/672/5296/5290/5429/4257/7507/54205/1244/317/119391/836/10000/4436/330/2948/356/2064/7153	49
hsa01250	Biosynthesis of nucleotide sugars	27/4515	37/8464	0.0115909	0.0279348	0.0155364	55577/197258/80146/55907/5372/3101/8790/29925/2762/140838/3098/54187/4351/2585/29926/2582/23483/2584/91373/64841/55276/7358/5236/7264/7360/2592/10020	27
hsa03430	Mismatch repair	18/4515	23/8464	0.0124811	0.0298655	0.0166102	6119/4292/5425/6118/57804/5982/5395/5111/5424/27030/4437/6117/3978/6742/5983/5984/5981/4436	18
hsa01212	Fatty acid metabolism	39/4515	57/8464	0.0146532	0.0348144	0.0193626	51703/64834/6342/51102/30/3032/3030/79966/197322/401494/51144/10449/1374/2182/51/3295/5538/1892/35/60481/1376/27349/2181/51495/37/83401/34/54995/8310/1962/9374/36/39/6785/7923/201562/79071/84869/38	39
hsa03440	Homologous recombination	29/4515	41/8464	0.0175503	0.0414039	0.0230274	6119/9577/5425/29086/6118/5888/57804/5889/79728/79184/4683/5893/5424/7979/8438/5892/6117/146956/51720/6742/5890/10111/672/80198/7156/7516/580/11073/25788	29
hsa01522	Endocrine resistance	63/4515	98/8464	0.0180555	0.0422979	0.0235246	2885/581/182/5295/5567/5594/8503/6667/3845/1432/5566/4313/208/596/207/5601/2475/6464/5600/6714/5603/369/5595/3265/112/572/5291/4853/4855/1031/5605/115/6199/5604/6655/6654/5293/1956/1027/109/8202/196883/5894/5296/5290/10498/5925/4893/9611/2778/595/10000/2099/5747/3479/4851/5599/5469/54567/5602/1839/1870/2064	63
hsa04340	Hedgehog signaling pathway	38/4515	56/8464	0.0192333	0.0447442	0.0248852	156/53944/5567/8405/408/1453/57154/5566/23295/409/596/730094/51684/23288/8945/64750/1452/8454/84976/1455/23432/1954/11127/8452/50846/23291/157/2737/2932/6608/339745/1456/595/55733/132884/57758/2121/84455	38
hsa05330	Allograft rejection	27/4515	38/8464	0.0198598	0.0458829	0.0255185	3133/3105/3107/3586/3108/3106/3134/5551/3115/3123/3109/355/959/958/941/3122/942/3135/3113/3119/3002/7124/3111/3117/3458/3127/356	27
hsa04360	Axon guidance	111/4515	182/8464	0.0215519	0.0493218	0.0274311	2771/1020/5879/1072/2242/998/3984/22885/387/103910/10627/6237/5062/8440/5295/54910/2773/1948/10398/3985/6387/5594/5921/8503/2041/3611/3845/1947/4756/818/9353/5362/10154/5532/54434/56920/1945/4690/8482/8829/5336/23654/6714/5170/9860/5335/5595/3265/5291/54961/5534/80031/5781/9475/2534/7474/2050/1808/5530/5293/2042/659/6259/4775/9901/2051/5880/64101/5894/10298/5296/6093/5290/817/5998/2932/50855/2049…	111
hsa04152	AMPK signaling pathway	76/4515	121/8464	0.0216427	0.0493218	0.0274311	5571/79602/5208/4218/5468/23417/5295/51552/79966/92335/9230/8503/57521/1994/10890/5564/208/2997/10645/5518/51719/6794/1374/207/55012/10488/5525/5211/6009/84335/5515/2475/8408/6885/5170/5528/5516/32/92579/5291/5562/5106/1385/7249/5529/6199/200186/51422/55437/3953/3156/5862/55844/5293/23216/23411/51094/5296/29904/5290/5526/64764/7248/2203/5527/81617/595/10000/2308/3479/5207/1938/5565/2309/5213/9586	76
hsa04012	ErbB signaling pathway	55/4515	85/8464	0.0219786	0.0497488	0.0276686	6776/2885/5062/8440/5295/5594/6777/8503/3845/818/208/1399/207/4690/5601/5336/1398/6416/2475/6464/6714/5579/369/5335/5595/3265/572/5291/2002/5605/6199/5604/6655/6654/27/868/5293/1956/1027/5894/10298/2549/5296/5290/817/2932/4893/25/5058/10000/5747/5599/5602/1839/2064	55
hsa00062	Fatty acid elongation	20/4515	27/8464	0.022678	0.0509875	0.0283576	10965/64834/51102/3032/3030/401494/641371/51144/10449/5538/1892/60481/51495/83401/117145/9374/11332/6785/201562/79071	20
hsa05222	Small cell lung cancer	59/4515	92/8464	0.0231657	0.0517368	0.0287743	578/4149/8517/7709/1643/581/5295/4790/6257/8503/598/208/7189/596/207/3912/331/3910/3655/3551/842/7186/5970/4792/51426/7185/5291/6256/1284/1164/3675/5293/1027/3915/5296/5290/7188/5728/1017/1282/1021/5925/3913/1163/54205/1147/317/1647/595/836/3685/10000/5747/330/1870/3673/6502/3911/3688	59
hsa03460	Fanconi anemia pathway	37/4515	55/8464	0.0250688	0.0556163	0.0309319	2072/6119/116028/2188/4292/91442/6118/5888/5889/79728/2067/9894/5395/51455/57599/51426/2189/55120/84464/6117/146956/2177/672/57697/80233/3280/545/80198/5429/80010/201254/2175/7156/11201/29089/22909/100526739	37
hsa04935	Growth hormone synthesis, secretion and action	75/4515	120/8464	0.0260653	0.0574466	0.0319499	6776/2771/2885/9564/1388/5295/5567/2773/5330/5594/6772/4214/2776/6777/8503/3845/1432/6774/5566/775/23236/208/1399/8651/207/5601/5331/10488/5336/1398/6416/2475/6464/3709/5600/5579/5603/5335/5595/3265/112/5291/2767/5605/1385/115/5604/5606/6655/6654/5293/2690/109/196883/5894/5296/3486/5290/2932/3717/64764/1387/4893/2778/468/10000/5747/3479/5599/2033/5608/9021/5602/9586/8835	75
hsa05165	Human papillomavirus infection	194/4515	331/8464	0.0282338	0.061819	0.0343817	7132/578/2885/9114/6773/8517/3133/5663/998/535/537/1108/51382/3105/3661/4242/3659/8717/5829/3455/529/581/3454/3693/8992/3065/10134/182/3107/5295/4790/5567/1741/5594/6772/841/8503/10474/3845/9636/3672/5566/3106/8312/3134/9794/9296/10379/533/208/27175/51606/5518/4599/3678/8772/5934/5315/3716/9641/207/3996/83439/3955/55012/10488/5525/3912/7297/6009/3910/5515/3655/2475/1739/9519/4600/3691/7473/3551/5…	194
hsa04912	GnRH signaling pathway	59/4515	93/8464	0.030882	0.0671784	0.0373624	2885/808/4215/998/2185/5567/5330/4323/5594/4214/2776/3845/5580/1432/818/5566/775/5598/23236/4313/801/5337/8605/5601/5331/6416/3709/5600/805/6714/5579/5603/91860/10746/5595/5338/3265/112/2002/2767/5605/115/5604/5606/6655/6654/1956/4216/109/196883/5894/817/4893/2778/468/5599/5608/5602/1839	59
hsa05225	Hepatocellular carcinoma	102/4515	168/8464	0.031264	0.0675706	0.0375805	578/2885/60/1643/7048/581/5295/29117/6598/6603/5594/8503/8289/3845/7046/598/3162/6602/8312/10023/4780/4259/208/71/207/83439/23401/5336/6601/2475/6464/7473/4040/5579/369/4258/5335/5595/3265/9446/51426/1452/572/2941/5291/2002/3082/8321/7040/5605/9817/6199/5604/6605/7474/6655/4089/6654/5293/4087/86/1956/196528/8193/5894/2549/5296/5290/2932/10587/5728/4257/8322/1021/5925/4893/1857/81029/1647/57492/66…	102
hsa04216	Ferroptosis	28/4515	41/8464	0.0373782	0.0802673	0.044642	10533/51703/5621/6303/2512/10162/2937/3162/5093/81631/9474/2182/64116/2495/2879/8031/1536/6520/5094/84557/2181/2730/30061/4891/7417/2729/643246/7419	28
hsa04926	Relaxin signaling pathway	79/4515	129/8464	0.0419261	0.0894601	0.0497547	2771/2885/2783/1388/7048/2791/7424/54331/5295/4790/5567/2773/5330/5594/408/8503/3845/7046/1432/5566/2782/409/23236/4313/208/59/2769/207/5601/5331/10488/6416/2790/6464/5600/6714/10681/7423/5603/55970/5595/5970/3265/2787/4792/112/5291/1906/7040/1284/5605/1385/115/2792/5604/6655/6654/5293/4087/1956/109/196883/5894/4846/5296/5290/2784/1282/64764/4893/2778/468/2793/10000/5599/1281/5602/1910/9586	79
hsa04114	Oocyte meiosis	80/4515	131/8464	0.0442273	0.0937731	0.0521534	808/29882/7533/5567/5499/6196/7529/5594/7532/1432/51529/818/5566/6195/801/246184/5518/5532/8697/25847/10459/119504/5525/5515/9978/3709/5600/10393/805/5603/91860/5528/8945/5516/9088/5595/8379/112/5501/8454/5534/7534/115/5529/5604/699/132864/8881/6500/8243/891/996/5530/9133/64682/51434/5500/7531/109/29945/196883/991/23291/25906/817/1017/5526/5527/441272/51433/26271/3479/9700/995/5347/10971/6790/923…	80

## Sheet: KEGG_High_TELscore
ID	Description	BgRatio	pvalue	p.adjust	qvalue	geneID	Count
hsa00601	Glycosphingolipid biosynthesis - lacto and neolacto series	27/8464	0.0189935	0.153261	0.117329	2525	1
hsa04973	Carbohydrate digestion and absorption	47/8464	0.032868	0.153261	0.117329	346562	1
hsa04978	Mineral absorption	60/8464	0.0417985	0.153261	0.117329	10568	1

## Sheet: GO_Low_TELscore
ONTOLOGY	ID	Description	GeneRatio	BgRatio	pvalue	p.adjust	qvalue	geneID	Count
BP	GO:0010498	proteasomal protein catabolic process	385/9555	496/18800	1.24516e-35	7.9043e-32	5.56392e-32	PML/TRIP4/PSMF1/TMUB2/SPSB2/DAB2/TRIM39/HFE/ALAD/RNF185/FBXO31/RHBDD2/HECTD3/PSMD10/FBXL5/PSMB10/USP5/PSEN1/N4BP1/UBB/TOR1A/TRIM38/BFAR/APPBP2/KCTD2/ASCC2/SH3RF3/DCAF11/MAEA/RBCK1/PSMB8/TRIM3/NSFL1C/PSMB9/SDCBP/PITHD1/BAG6/FBXO4/RMND5B/EDEM2/PINK1/UBE2A/DMAC2/RNF34/PSMC2/GPX1/MTM1/PSME3IP1/APOE/PSMD2/GNA12/TMEM129/SEC61B/BCAP31/RNF19B/AREL1/FBXW5/RNF216/NUB1/KLHL42/COMMD1/AMFR/ARNTL/TRPC4AP/FBXL1…	385
BP	GO:0043161	proteasome-mediated ubiquitin-dependent protein catabolic process	322/9555	414/18800	2.96596e-30	9.41395e-27	6.62657e-27	PML/TRIP4/PSMF1/TMUB2/SPSB2/DAB2/TRIM39/HFE/RNF185/FBXO31/RHBDD2/HECTD3/PSMD10/FBXL5/USP5/PSEN1/N4BP1/TRIM38/BFAR/APPBP2/KCTD2/ASCC2/SH3RF3/DCAF11/MAEA/RBCK1/TRIM3/NSFL1C/SDCBP/BAG6/FBXO4/RMND5B/EDEM2/UBE2A/DMAC2/RNF34/PSMC2/MTM1/PSMD2/GNA12/TMEM129/SEC61B/BCAP31/RNF19B/AREL1/FBXW5/RNF216/NUB1/KLHL42/COMMD1/AMFR/ARNTL/TRPC4AP/FBXL14/SIRT2/FBXO33/RNF14/SPOP/ARIH2/RNF4/PABIR1/ARRB1/UBXN11/FBXO38/CS…	322
BP	GO:0016236	macroautophagy	250/9555	306/18800	9.29066e-30	1.9659e-26	1.38382e-26	RALB/ATP6V0D1/CHMP1A/ATG7/CDK5/VTI1B/SUPT5H/IKBKG/TIGAR/PSEN1/EHMT2/RETREG3/VPS39/STX12/RAB1B/CALCOCO2/PLEKHM1/CHMP2A/VPS16/ATP6V0A1/ATP6V1D/MCOLN1/ZFYVE1/SNF8/AMBRA1/RUBCN/RNF213/CLEC16A/ILRUN/NSFL1C/ATP13A2/SPTLC2/TECPR1/AP4M1/SNX6/TEX264/PINK1/ATP6V1E1/CHMP6/RAB3GAP1/VPS41/MTM1/VPS25/MFN2/LAMP2/VPS35/ATP6V0E1/VAMP8/EXOC1/CHMP3/TSG101/ATG16L1/CHMP4B/ATG13/VMP1/CHMP1B/NOD1/FEZ2/RNF31/GNAI3/WIPI2…	250
BP	GO:0048193	Golgi vesicle transport	240/9555	294/18800	1.63468e-28	2.59424e-25	1.82611e-25	TAPBP/LMAN2L/SCAMP2/PEF1/VTI1B/NAPA/VPS35L/RAB1B/YKT6/SNX1/TEX261/GOSR2/ARF5/SNX3/SNX12/CORO7/VPS52/PHAF1/COG1/TRAPPC3/STEEP1/AP4M1/CSK/MPPE1/VAMP5/TMED10/AP1G1/ARFGAP2/RAB8A/BBS2/SNX2/PPP6C/GGA1/EXOC1/NSF/VAMP3/BCAP31/COG4/AP2A1/COG8/VAPA/CNIH4/RAB14/LMAN2/RAB7B/ARF3/COMMD1/LAPTM5/RER1/CCDC91/BET1/TRAPPC6A/BET1L/SNAP23/RAB8B/TMED9/CSNK1D/YIPF5/STX18/RNF215/SEC13/KLHL12/TMEM115/NRBP1/TRAPPC1/ANKF…	240
BP	GO:0006397	mRNA processing	370/9555	500/18800	5.98744e-27	7.60165e-24	5.35088e-24	SUPT4H1/DHX16/AAR2/SUPT5H/PAF1/TFIP11/SNRNP200/DHX38/PPP1R8/MBLAC1/LSM10/TXNL4B/ESS2/CD2BP2/RBMXL1/SSU72/RALY/DNAJC17/CMTR2/SNIP1/NELFE/ZMAT5/USP4/CDK9/ISY1/CSTF2/SRSF4/SF3B3/RBM42/SAP18/RBM23/DHX8/RNF20/CACTIN/RBM10/LSM2/HNRNPM/SYMPK/ECD/SF3A3/AQR/TRA2A/NBDY/FIP1L1/WDR33/XAB2/THOC5/SF3A1/RSRC1/CLP1/JMJD6/YJU2/KHDRBS1/DDX41/RBM5/PRPF6/SNRNP40/CELF1/DDX23/PRPF31/ZMAT2/CDK11B/ZC3H10/ZBTB7A/BUD31/DH…	370
BP	GO:0016570	histone modification	363/9555	494/18800	1.70016e-25	1.79877e-22	1.26617e-22	PRKD2/NAA60/HDAC7/ACTB/CDK5/PAF1/ING4/EHMT2/CHD4/TADA2B/NELFE/PCGF1/VRK3/DDB2/CDK9/PINK1/SF3B3/UBE2A/TAF6/SMYD5/JADE2/RING1/PRDM4/WBP2/FOXP3/KDM8/KDM4A/ATXN7L3/HDAC1/ARID5A/CTCF/SIRT3/RNF20/PPM1F/SAP30BP/BAP1/MEAF6/BRD7/SMARCB1/TRIM37/RIOX1/SIRT2/CTBP1/SPI1/TAF12/TAF10/C6orf89/CXXC1/PHF8/JMJD6/DTX3L/RPS6KA4/ARRB1/TADA3/MSL3/POLE3/PRKCD/VRK2/KANSL3/PHF1/GTF2B/SPHK2/PHF2/BRMS1/KAT14/RRP8/RNF168/LEO…	363
BP	GO:0008380	RNA splicing	325/9555	438/18800	3.80817e-24	3.45347e-21	2.43093e-21	DHX16/AAR2/TFIP11/SNRNP200/DHX38/PPP1R8/FASTK/LSM10/TXNL4B/ESS2/CD2BP2/RBMXL1/PPP1R9B/RALY/DNAJC17/SNIP1/ZMAT5/USB1/RTRAF/RTCB/USP4/ISY1/SRSF4/SF3B3/TMBIM6/RBM42/HNRNPH2/SAP18/RBM23/DHX8/RRAGC/PIK3R1/CACTIN/RBM10/LSM2/HNRNPM/ECD/SF3A3/AQR/TRA2A/XAB2/THOC5/SF3A1/RSRC1/CLP1/JMJD6/YJU2/KHDRBS1/DDX41/RBM5/PRPF6/SNRNP40/PDCD7/CELF1/DDX23/PRPF31/ZMAT2/ZC3H10/ZBTB7A/BUD31/DHX35/PRKRIP1/MAGOHB/HTATSF1/GP…	325
BP	GO:0034470	ncRNA processing	316/9555	424/18800	4.75469e-24	3.77284e-21	2.65574e-21	GTF2H5/RIPK1/PARN/URM1/HSD17B10/TSR2/TRMO/ELP4/SNIP1/NUDT16/RPUSD2/USB1/FCF1/RTRAF/RTCB/C9orf64/LAS1L/DDX56/INTS14/ABT1/MTFMT/WDR55/DTWD1/CTU2/ALKBH1/NSUN5/OSGEP/PES1/FARS2/KARS1/INTS11/INTS5/CDKAL1/YTHDF2/DROSHA/WDR46/TFB1M/CLP1/IMP4/NOP10/TOE1/EIF6/ERCC2/EMG1/ZC3H10/TSN/TSR3/THADA/PTCD1/DPH3/AGO1/ELAC1/STAT3/RPP21/ADAT1/RRP8/SARS1/TUT7/SPOUT1/PWP1/RPF1/WBP11/EIF4A3/NAT10/INTS12/DGCR8/ZMPSTE24/N…	316
BP	GO:0031331	positive regulation of cellular catabolic process	330/9555	449/18800	2.62966e-23	1.85479e-20	1.3056e-20	TRIM21/RALB/TRIM68/DAB2/SUPT5H/MARCHF2/IKBKG/RNF185/TRIM27/PARN/PSMD10/FBXL5/SNX9/USP5/PSEN1/CALCOCO2/TRIM38/MSN/SH3RF3/FTO/AMBRA1/SNX33/TRIM5/DAGLB/SPTLC2/BAG6/ST20/PINK1/TRIM32/RAB3GAP1/BAX/PSMC2/TRIM22/APOE/VPS35/DACT1/FBXO7/BCAP31/ATG16L1/RNF19B/ENTPD5/NUB1/PTK2B/LAPTM5/TRIM34/NOD1/RNF31/SIRT2/GNAI3/YTHDF2/RNF14/WDR45/MLH1/ORMDL3/ARIH2/DTX3L/PABIR1/CELF1/ATP5IF1/CSNK1D/ZSWIM8/PIP4K2A/PNPLA2/P…	330
BP	GO:0016032	viral process	310/9555	418/18800	5.0291e-23	3.19247e-20	2.24721e-20	TRIM26/VPS18/TRIM21/TRIM68/CHMP1A/ATG7/MON1B/TRIM27/ST3GAL2/NECTIN2/MGAT1/N4BP1/GRK2/CFL1/RAB1B/CALCOCO2/IST1/TRIM38/CDC42/CHMP2A/MAVS/ZNFX1/SNF8/SNX3/TRIM62/TRIM5/HYAL2/PARP9/LGALS9/PARP10/CDK9/CD4/CTSL/EDEM2/SELPLG/TRIM32/IFIH1/CHMP6/STOM/TRIM22/EIF2AK4/APOE/RESF1/TNFRSF14/ITGB5/VAMP8/CHMP3/HDAC1/TSG101/ATG16L1/CHMP4B/MDFIC/IFITM3/CTSB/VAPA/CD209/ZBED1/SMARCB1/TRIM34/CHMP1B/ST3GAL3/EFNB2/CTBP1/…	310
BP	GO:0072594	establishment of protein localization to organelle	318/9555	431/18800	5.7792e-23	3.33513e-20	2.34763e-20	PML/NXT2/CALM3/MON1B/PEX16/PSEN1/HSPA1L/PEX26/UBE2L3/MAVS/HCLS1/M6PR/IPO8/RAB11A/LEPROT/SNF8/NAGPA/ABLIM3/TSPAN17/PPP1R10/UBL4A/TIMM50/HYAL2/SRP14/IL10RA/IPO13/AP4M1/BAG6/TIMM10B/PEX7/GET3/PINK1/MON1A/RAB3GAP1/BAX/VPS41/SAE1/FAM53B/VPS25/NUP62/MFN2/LAMP2/CHP1/FBXO7/NMT1/SEC61B/BCAP31/TSG101/HPS4/CHMP4B/MDFIC/PIK3R1/BAP1/ATG13/TOMM40L/AP3B1/NUP85/LAPTM5/LONP2/RNF31/RALA/PTPN23/ARIH2/ACD/VPS4A/SRP6…	318
BP	GO:0010506	regulation of autophagy	256/9555	336/18800	5.26357e-22	2.78443e-19	1.95999e-19	TRIM21/GPR137/RALB/TRIM68/ATP6V0D1/ATG7/CDK5/SUPT5H/IKBKG/TRIM27/TIGAR/EHMT2/CALCOCO2/TRIM38/ATP6V0A1/ATP6V1D/DRAM1/AMBRA1/RUBCN/CLEC16A/ERCC4/TRIM5/ATP13A2/IL10RA/SPTLC2/TECPR1/SNX6/PYCARD/PINK1/TRIM32/ATP6V1E1/RAB3GAP1/TRIM22/MTM1/RAB8A/PSAP/KDM4A/VPS35/ATP6V0E1/MAGEA6/EXOC1/RRAGC/FBXO7/ATG16L1/CHMP4B/DAPK3/TRIM34/NOD1/FEZ2/IL10/RNF31/SIRT2/GNAI3/CTSA/WDR45/MAGEA3/ORMDL3/CAPNS1/IFI16/HERC1/PIP4…	256
BP	GO:0016197	endosomal transport	187/9555	231/18800	1.09126e-21	5.3287e-19	3.75093e-19	CHMP1A/VTI1B/RAB35/AP5S1/TRIM27/EHD4/SNX9/ARHGAP1/VPS35L/VPS39/GRIPAP1/AP5M1/CHMP2A/WAS/VPS16/YKT6/SNX1/TMEM50B/ATP6AP1/RAB11A/LEPROT/SNF8/SNX3/TBC1D10A/SNX12/DCTN1/CLEC16A/SNX33/VPS52/SNX6/CLTC/CHMP6/AP5Z1/LYST/RAB8A/SNX2/VPS25/GGA1/VPS35/CHMP3/VAMP3/TBC1D10B/ARF6/CHMP4B/DENND1C/RAB14/RAB7B/VPS50/SLC66A2/AP3B1/CHMP1B/LAMTOR1/PHETA1/RAB11B/PTPN23/UBXN6/TMEM50A/CLTCL1/VPS4A/TBC1D17/BET1L/ARL8B/RAB…	187
BP	GO:0018205	peptidyl-lysine modification	290/9555	392/18800	2.40561e-21	1.09077e-18	7.67806e-19	PML/MUL1/NAA60/HDAC7/ACTB/ETFBKMT/TOLLIP/TRIM27/ING4/EHMT2/VIPAS39/TADA2B/NELFE/BAG6/IFIH1/TAF6/POR/SMYD5/SAE1/JADE2/WBP2/UBE2I/FOXP3/KDM4A/ATXN7L3/ARID5A/CTCF/VPS33B/SIRT3/MEAF6/BRD7/SENP5/ZBED1/SMARCB1/SIRT2/CTBP1/SPI1/TAF12/TAF10/CXXC1/JMJD6/RPS6KA4/ARRB1/TADA3/MSL3/POLE3/MAGEA2B/CBX4/KANSL3/SUMO2/PHF1/GTF2B/SPHK2/KAT14/HDAC6/PYGO2/RWDD3/PWP1/PLOD3/EZHIP/SIN3A/EEF1AKMT1/GLYR1/TAF9/PBXIP1/HMG20…	290
BP	GO:0007033	vacuole organization	157/9555	188/18800	4.63294e-21	1.96066e-18	1.38013e-18	VPS18/RALB/CCDC115/ATG7/ACP2/GRN/TPP1/PSEN1/EHMT2/MBTPS1/STX12/RAB1B/VPS16/CORO1A/AMBRA1/NAGPA/ANXA2/NSFL1C/ATP13A2/ATP6AP2/AP4M1/PINK1/RAB3GAP1/LYST/MTM1/MFN2/VPS35/FHIP1B/CHMP3/HPS4/ATG16L1/CHMP4B/RAB14/RAB7B/ATG13/VMP1/HPS1/AP3B1/LAPTM5/FEZ2/WIPI2/LAMTOR1/MYO7A/HEXB/ARSB/NAGLU/EXT1/WDR45/ULK3/GABARAPL1/VPS4A/ARL8B/RAB7A/TMEM165/SPG11/PIP4K2A/RNF5/BECN1/SMURF1/SNX18/PHF23/WDR45B/GABARAP/CLN5/VP…	157
BP	GO:0006605	protein targeting	240/9555	317/18800	4.41509e-20	1.75169e-17	1.23303e-17	CDK5/MON1B/ZDHHC7/PEX16/ZDHHC3/HSPA1L/PEX26/UBE2L3/M6PR/RTP4/LEPROT/NAGPA/PRNP/ABLIM3/UBL4A/TIMM50/SRP14/ZDHHC18/SDCBP/AP4M1/BAG6/TIMM10B/PEX7/GET3/PINK1/MON1A/TAOK2/VPS41/ITGAM/SAE1/STOM/MFN2/LAMP2/CHP1/FBXO7/SEC61B/BCAP31/HPS4/CHMP4B/BAP1/ATG13/TOMM40L/AP3B1/LAPTM5/LONP2/RNF31/YWHAB/GDI1/ZDHHC4/NCF1/ARIH2/VPS4A/C2CD5/SRP68/RAB7A/HOMER3/RAB8B/ATP5IF1/YWHAG/UBE2J2/MICALL2/RNF215/ERBIN/SMURF1/ZFAN…	240
BP	GO:0006399	tRNA metabolic process	153/9555	185/18800	9.99608e-20	3.73266e-17	2.62745e-17	URM1/HSD17B10/TRMO/ELP4/RTRAF/RTCB/C9orf64/MTFMT/VARS2/HARS2/DTWD1/CTU2/ALKBH1/OSGEP/FARS2/KARS1/WARS1/CDKAL1/CLP1/QARS1/THADA/PTCD1/DPH3/ELAC1/RPP21/ADAT1/SARS1/YARS2/NAT10/VARS1/DTD1/POLR2L/TRMT5/MTO1/AARS1/WDR4/TRMT2B/LAGE3/POP7/TRMT1L/METTL6/GTF3C6/TRMT61A/CARS1/HARS1/NSUN3/FTSJ1/PRORP/ZBTB8OS/TPRKB/WDR6/POP5/QRSL1/GRSF1/ELP1/GATC/LSM6/METTL2A/TRMT13/EARS2/TYW3/TRMU/BCDIN3D/TRMT44/LARS2/GATB/…	153
BP	GO:0000209	protein polyubiquitination	191/9555	244/18800	5.09901e-19	1.79825e-16	1.26581e-16	TRIM21/MUL1/TRIM68/UBE2D4/RNF185/TRIM27/ANAPC2/RNF166/TRIM38/BFAR/PPIL2/UBE2L3/UBE2L6/AMBRA1/TRIM62/RNF213/RBCK1/TRIM5/TRIM56/TRIM3/DDB2/PARP10/RNF135/FBXO4/UBE2A/TRIM32/RNF34/TRIM22/MKRN3/TMEM129/NMI/RNF20/RNF19B/AREL1/RNF216/MARCHF8/KLHL42/AMFR/TRIM34/RNF31/TRIM44/RNF167/RNF14/SPOP/ARIH2/DTX3L/RNF4/MKRN1/UBOX5/FBXO38/UBE2J2/RNF5/SMURF1/RNF146/ANAPC11/UBE2Q2/ARIH1/GABARAP/UBE2H/RNF168/HDAC6/RNF4…	191
BP	GO:0016482	cytosolic transport	141/9555	169/18800	5.62268e-19	1.87857e-16	1.32234e-16	DAB2/VTI1B/TRIM27/YKT6/SNX1/MSN/CORO1A/SNF8/SNX3/TBC1D10A/SNX12/DCTN1/CORO7/VPS52/AP4M1/SNX6/CLTC/AP1G1/SNX2/GGA1/VPS35/FHIP1B/CHMP3/VAMP3/TBC1D10B/AP2A1/WDR91/RAB14/RAB7B/SLC66A2/LAPTM5/CCDC91/PHETA1/PTPN23/MAPK1/CLTCL1/TBC1D17/BET1L/ARL8B/RAB7A/FLNA/PIP4K2A/BECN1/ANKFY1/VPS29/DOP1B/GAK/CLN5/AKTIP/ANKRD27/ARFRP1/RAB21/RILP/TMEM87A/TMEM87B/PLEKHJ1/USP7/TBC1D5/ARFIP1/GBF1/LAMP1/VTI1A/ERC1/RBSN/WIP…	141
BP	GO:0034655	nucleobase-containing compound catabolic process	291/9555	405/18800	2.44728e-18	7.76768e-16	5.46775e-16	SAMHD1/SKIV2L/MYD88/PARN/MGAT1/CNP/PPP1R8/FASTK/DNASE2/FTO/SMG8/NUDT16/ENTPD1/RNH1/PNRC2/ST20/ENTPD6/CNOT11/MBD4/MAPKAPK2/BAX/PELO/MLYCD/DERA/RBM10/LSM2/HNRNPM/ENTPD5/ZCCHC17/NBDY/FITM2/YTHDF2/PYM1/DROSHA/SMUG1/MLH1/CELF1/ZSWIM8/PRKCD/RNASE6/APOBEC3C/ZC3H18/MAPK14/POLR2G/AGO1/MAGOHB/DIS3L2/TNFRSF1B/POLR2D/NCBP1/TUT7/LSM1/APEX1/TENT2/ELAVL1/APOBEC3B/TYMP/EIF4A3/YTHDF1/LSM5/OAS2/SAMD4B/EDC3/NUDT3/D…	291
BP	GO:0042254	ribosome biogenesis	228/9555	304/18800	2.81389e-18	8.50599e-16	5.98745e-16	GTF2H5/MALSU1/TSR2/NUDT16/RPUSD2/FCF1/LAS1L/DDX56/LSG1/ABT1/WDR55/NSUN5/PES1/YTHDF2/RPS27L/DROSHA/WDR46/TFB1M/IMP4/NOP10/EIF6/ERCC2/EMG1/MTG2/TSR3/DHX29/DHX30/MPV17L2/SURF6/RRP8/MRPL20/PWP1/RPF1/WBP11/EIF4A3/NAT10/NSUN4/SART1/MTREX/PIH1D1/HEATR3/DDX28/RRN3/IMP3/VCX/ERI3/ZNHIT6/RNASEL/NGDN/XPO1/UTP18/GNL3L/MTERF4/TBL3/POP7/RRP36/NIP7/METTL17/PAK1IP1/UTP3/NOP2/TRAF7/NOB1/SIRT7/NSUN3/NOL9/RRP9/UTP15…	228
BP	GO:0019058	viral life cycle	236/9555	317/18800	3.46642e-18	1.00022e-15	7.04065e-16	TRIM26/VPS18/TRIM21/TRIM68/CHMP1A/TRIM27/NECTIN2/N4BP1/GRK2/RAB1B/IST1/TRIM38/CDC42/CHMP2A/MAVS/ZNFX1/SNF8/SNX3/TRIM62/TRIM5/HYAL2/LGALS9/PARP10/CD4/CTSL/SELPLG/IFIH1/CHMP6/STOM/TRIM22/EIF2AK4/APOE/RESF1/TNFRSF14/ITGB5/VAMP8/CHMP3/TSG101/ATG16L1/CHMP4B/IFITM3/CTSB/VAPA/CD209/ZBED1/SMARCB1/TRIM34/CHMP1B/EFNB2/CTBP1/CXCR6/DYNLT1/OAS1/VPS4A/ARL8B/RAB7A/IFI16/ISG15/APOBEC3C/FCN3/SHFL/RNASEK/HTATSF1/C…	236
BP	GO:0140053	mitochondrial gene expression	93/9555	104/18800	4.01222e-17	1.10737e-14	7.7949e-15	MALSU1/HSD17B10/FASTK/ALKBH1/MRPS18B/TFB1M/TACO1/MRPS34/MTG2/MTERF1/MRPL58/MPV17L2/MRPL51/COA3/RCC1L/MTIF3/YARS2/UQCC2/MRPL57/TRMT5/MTO1/MRPS18A/MRPS24/MTERF4/MTRF1L/FASTKD5/METTL4/MRPS17/MRPS27/HARS1/NSUN3/MRPS7/PRORP/RMND1/QRSL1/NOA1/MRPS15/GATC/EARS2/MRPS16/TBRG4/FASTKD2/LARS2/TRUB2/GATB/PRKAA1/ELAC2/FASTKD1/GFM2/MRPS14/MRPL2/CDK5RAP1/MRPL16/PTCD3/MRPS6/MRPS11/WARS2/GFM1/RPUSD3/PNPT1/MRPL44/CH…	93
BP	GO:0022411	cellular component disassembly	321/9555	460/18800	5.05379e-17	1.33673e-14	9.40935e-15	MUL1/CHMP1A/DUSP3/TWF2/ATG7/CDK5/NAPA/TFIP11/TIGAR/ADD1/RETREG3/CFL1/CALCOCO2/IST1/CHMP2A/VPS16/MCOLN1/PLEK/FLOT1/PPP1R9B/DNASE2/AMBRA1/RUBCN/DCTN1/CAPZB/DNAJC17/CLEC16A/ATP13A2/TECPR1/ST20/TEX264/CX3CL1/PINK1/CHMP6/BAX/NEK6/ITGAM/APEH/EPS8/PELO/MFN2/LAMP2/VAMP8/NSF/CHMP3/SH3GL1/DHX8/FBXO7/OGFOD1/TSG101/ARF6/CHMP4B/PIK3R1/CTDNEP1/ATG13/BLCAP/VMP1/SMARCB1/SWAP70/CHMP1B/FLII/PPP1CA/WIPI2/SMARCD2/PY…	321
BP	GO:0010638	positive regulation of organelle organization	337/9555	487/18800	6.10313e-17	1.54971e-14	1.09085e-14	PML/MUL1/RALB/GRB2/CDK5/BBS4/GRN/TRIM27/RAC1/PARN/SNX9/RHOC/HCK/FES/CALCOCO2/CDC42/WAS/NCKAP1L/ARPC2/HCLS1/MSN/VASP/LIMK1/PLEK/ADCK1/CYFIP1/AMBRA1/DCTN1/ANXA2/PPP1R10/PXN/RHOA/SDCBP/FBXO4/PYCARD/CX3CL1/PINK1/TPM1/RAB3GAP1/BAX/RESF1/NUP62/VPS35/FBXO7/NMT1/ARF6/PFN1/NCK2/PPM1F/ATMIN/BRK1/SWAP70/PTK2B/SIRT2/RALA/LCP1/DRG1/TERF2/MAPK1/WDR45/ACD/C2CD5/WASF2/EPHA1/ATP5IF1/TMED9/PIP4K2A/TGFBR1/KCTD17/ST…	337
BP	GO:0002831	regulation of response to biotic stimulus	254/9555	351/18800	8.36554e-17	2.04248e-14	1.43772e-14	TRIM21/MUL1/SAMHD1/STAT2/HLA-E/CASP6/RNF185/GRN/TIGAR/NECTIN2/N4BP1/HCK/TRIM38/VSIG4/MAVS/LAG3/ZNFX1/HLA-A/IRF3/IFI35/EMILIN2/GFER/IRF1/TLR4/TRIM62/GPATCH3/TRIM5/TRIM56/NR1H2/ILRUN/NR1H3/CARD8/PARP9/VAV1/LGALS9/RNF135/TYROBP/RAET1G/PYCARD/CX3CL1/HAVCR2/AP1G1/EIF2AK4/APOE/FOXP3/PPARG/PTPN2/PARP14/DHX58/NMI/PAK2/CFH/CACTIN/RNF216/CCDC92/LY96/NOD1/RNF31/SIRT2/PTPN6/YTHDF2/TRIM44/SPI1/LILRB1/STAT1/NC…	254
BP	GO:0016050	vesicle organization	226/9555	306/18800	8.77015e-17	2.06196e-14	1.45143e-14	TMEM127/VPS18/PEF1/CHMP1A/PI4K2A/VTI1B/SNX11/BLOC1S3/VPS39/NECTIN2/UNC13D/STX12/TGFBRAP1/IST1/PLEKHM1/CHMP2A/GOSR2/RAB11A/CORO1A/SNF8/SNX3/STX7/SNX33/ANXA2/STX4/SAMD9/ATP13A2/SDCBP/IRAG2/TMED10/CHMP6/VPS41/AP1G1/LYST/ARFGAP2/RAB8A/VPS25/PPP6C/VAMP8/FHIP1B/CHMP3/VAMP3/AP2M1/RAB32/VPS33B/TSG101/HPS4/CHMP4B/VAPA/RAB14/RAB7B/SNAP47/HPS1/AP3B1/CHMP1B/USP8/GNAI3/LAMTOR1/MYO7A/PHETA1/RAB5B/AP1M1/BET1/TR…	226
BP	GO:0007034	vacuolar transport	128/9555	155/18800	1.26981e-16	2.87884e-14	2.02645e-14	VPS18/ATP6V0D1/CHMP1A/VTI1B/MON1B/GRN/VPS39/TGFBRAP1/PLEKHM1/CHMP2A/VPS16/TMEM50B/M6PR/VIPAS39/LEPROT/SNF8/NAGPA/CLEC16A/VPS52/ATP13A2/AP4M1/PINK1/MON1A/CHMP6/VPS41/AP1G1/LYST/MTM1/VPS25/PSAP/LAMP2/VPS35/FHIP1B/CHMP3/TSG101/CHMP4B/RAB7B/AP3B1/LAPTM5/CHMP1B/CCDC91/PTPN23/ARSB/UBXN6/TMEM50A/DTX3L/VPS4A/ARL8B/RAB7A/UEVLD/RNF215/ADRB2/BECN1/SMURF1/ANKFY1/IGF2R/KIF13A/GAK/RAB12/VPS33A/VPS13D/MGRN1/AKT…	128
BP	GO:0045088	regulation of innate immune response	178/9555	231/18800	1.43344e-16	3.13775e-14	2.20869e-14	TRIM21/MUL1/SAMHD1/STAT2/HLA-E/CASP6/RNF185/GRN/NECTIN2/N4BP1/HCK/VSIG4/MAVS/LAG3/ZNFX1/HLA-A/IRF3/IFI35/GFER/IRF1/TLR4/TRIM62/TRIM5/TRIM56/NR1H2/NR1H3/PARP9/VAV1/LGALS9/RNF135/TYROBP/RAET1G/PYCARD/HAVCR2/AP1G1/APOE/PPARG/PTPN2/PARP14/DHX58/NMI/PAK2/CFH/CACTIN/PTPN6/YTHDF2/SPI1/LILRB1/NCF1/OAS1/HEXIM1/STAT5B/CASP8/FAM3A/NCR3/IFI16/ISG15/NLRC3/AKIRIN2/OAS3/PLSCR1/CDC37/TRIM41/SERPING1/HLA-B/PSPC1/…	178
BP	GO:0000375	RNA splicing, via transesterification reactions	237/9555	325/18800	2.02292e-16	4.28051e-14	3.01309e-14	DHX16/AAR2/TFIP11/SNRNP200/DHX38/TXNL4B/ESS2/CD2BP2/RBMXL1/RALY/DNAJC17/SNIP1/USP4/ISY1/SRSF4/SF3B3/RBM42/SAP18/RBM23/DHX8/CACTIN/RBM10/LSM2/HNRNPM/SF3A3/AQR/TRA2A/XAB2/SF3A1/RSRC1/JMJD6/YJU2/KHDRBS1/DDX41/RBM5/PRPF6/SNRNP40/CELF1/DDX23/PRPF31/ZMAT2/ZC3H10/ZBTB7A/BUD31/DHX35/MAGOHB/HTATSF1/GPATCH1/SETX/C9orf78/GPKOW/PPIE/NCBP1/EFTUD2/GEMIN7/DBR1/LSM1/FAM172A/SF3B5/NUP98/SMN1/WBP11/SRSF7/RBM22/EIF…	237
BP	GO:0000377	RNA splicing, via transesterification reactions with bulged adenosine as nucleophile	234/9555	321/18800	3.36183e-16	6.66902e-14	4.69439e-14	DHX16/AAR2/TFIP11/SNRNP200/DHX38/TXNL4B/ESS2/CD2BP2/RBMXL1/RALY/DNAJC17/SNIP1/USP4/ISY1/SRSF4/SF3B3/RBM42/SAP18/RBM23/DHX8/CACTIN/RBM10/LSM2/HNRNPM/SF3A3/AQR/TRA2A/XAB2/SF3A1/RSRC1/JMJD6/YJU2/KHDRBS1/DDX41/RBM5/PRPF6/SNRNP40/CELF1/DDX23/PRPF31/ZMAT2/ZC3H10/ZBTB7A/BUD31/DHX35/MAGOHB/HTATSF1/GPATCH1/SETX/C9orf78/GPKOW/PPIE/NCBP1/EFTUD2/GEMIN7/DBR1/FAM172A/SF3B5/NUP98/SMN1/WBP11/SRSF7/RBM22/EIF4A3/H…	234
BP	GO:0000398	mRNA splicing, via spliceosome	234/9555	321/18800	3.36183e-16	6.66902e-14	4.69439e-14	DHX16/AAR2/TFIP11/SNRNP200/DHX38/TXNL4B/ESS2/CD2BP2/RBMXL1/RALY/DNAJC17/SNIP1/USP4/ISY1/SRSF4/SF3B3/RBM42/SAP18/RBM23/DHX8/CACTIN/RBM10/LSM2/HNRNPM/SF3A3/AQR/TRA2A/XAB2/SF3A1/RSRC1/JMJD6/YJU2/KHDRBS1/DDX41/RBM5/PRPF6/SNRNP40/CELF1/DDX23/PRPF31/ZMAT2/ZC3H10/ZBTB7A/BUD31/DHX35/MAGOHB/HTATSF1/GPATCH1/SETX/C9orf78/GPKOW/PPIE/NCBP1/EFTUD2/GEMIN7/DBR1/FAM172A/SF3B5/NUP98/SMN1/WBP11/SRSF7/RBM22/EIF4A3/H…	234
BP	GO:0016072	rRNA metabolic process	198/9555	264/18800	4.71825e-16	9.07619e-14	6.38882e-14	GTF2H5/TSR2/NUDT16/RPUSD2/FCF1/CAVIN1/LAS1L/DDX56/ABT1/WDR55/PELO/NSUN5/PES1/SMARCB1/YTHDF2/DROSHA/WDR46/TFB1M/IMP4/NOP10/EIF6/ERCC2/EMG1/TSR3/RRP8/PWP1/RPF1/WBP11/EIF4A3/NAT10/NSUN4/SART1/DIS3L/MTREX/PIH1D1/IMP3/ERI3/ZNHIT6/RNASEL/NGDN/SPIN1/UTP18/MTERF4/TBL3/POP7/RRP36/UTP3/GTF3C6/NOP2/NOB1/SIRT7/NSUN3/NOL9/RRP9/UTP15/MTOR/UTP14A/DDX18/C1D/UTP11/UTP4/NOC4L/POP5/METTL15/DDX11/BUD23/NOP9/NSA2/LSM…	198
BP	GO:0022613	ribonucleoprotein complex biogenesis	311/9555	448/18800	4.93287e-16	9.20995e-14	6.48298e-14	GTF2H5/AAR2/SNRNP200/MALSU1/TSR2/CD2BP2/NUDT16/RPUSD2/FCF1/USP4/LAS1L/DDX56/LSG1/ISY1/ABT1/WDR55/NSUN5/LSM2/PES1/SF3A3/YTHDF2/RPS27L/XAB2/DROSHA/SF3A1/WDR46/TFB1M/IMP4/NOP10/YJU2/RBM5/PRPF6/CELF1/DDX23/PRPF31/EIF6/ERCC2/MCTS1/EMG1/EIF4H/MTG2/TSR3/DHX29/DHX30/SETX/MPV17L2/POLR2D/SURF6/NCBP1/RRP8/GEMIN7/MRPL20/PWP1/RPF1/SMN1/WBP11/EIF4A3/PRPF19/NAT10/USP39/SRSF1/TAF9/STRAP/NSUN4/SART1/MTREX/PIH1D1/…	311
BP	GO:0007249	I-kappaB kinase/NF-kappaB signaling	213/9555	288/18800	5.22498e-16	9.47663e-14	6.67069e-14	TNFRSF1A/SHISA5/TRIM21/MUL1/TRIM68/TRIM39/IKBKG/CASP10/RIPK1/TRIM27/MYD88/TMEM9B/CASP1/RHOC/TRIM38/MAP3K3/APOL3/MAVS/NKIRAS2/IRF3/SIRPA/TLR4/TRIM62/CFLAR/RBCK1/TRADD/SNIP1/TRIM5/CARD8/FKBP1A/LTBR/RHOA/CARD19/LGALS9/CD4/PYCARD/CX3CL1/PINK1/TRIM32/NEK6/TRIM22/UBE2I/NUP62/TMEM106A/HDAC1/TANK/CACTIN/VAPA/BCL10/TRIM34/NOD1/RNF31/TERF2IP/LILRB4/STAT1/NFKBIB/RIPK3/CASP8/FLNA/SQSTM1/MAP3K14/TLR2/BTK/CANT…	213
BP	GO:0002764	immune response-regulating signaling pathway	331/9555	482/18800	6.56599e-16	1.1578e-13	8.14989e-14	PRKD2/BTN3A1/DUSP3/IKBKG/SPG21/BCAR1/MYD88/LCP2/PSEN1/NECTIN2/HCK/CMTM3/BTN2A2/NCKAP1L/HLA-A/IRF3/LIMK1/FLOT1/IFI35/IRF1/BTN3A3/TLR4/BTN2A1/RBCK1/PRNP/GPATCH3/NR1H3/LCK/VAV1/BAG6/CSK/RNF135/TYROBP/EIF2B2/IFIH1/DGKZ/MAPKAPK2/HAVCR2/BAX/FPR1/NFAM1/FOXP3/CD276/PTPN2/PTPRJ/SLC15A3/DHX58/NMI/GPR108/PAK2/PTPRC/PIK3AP1/CACTIN/RAB7B/BCL10/C3AR1/AP3B1/LY96/LAPTM5/ZDHHC5/NOD1/RNF31/PTPN6/LILRB4/LPXN/LILRB1…	331
BP	GO:0046700	heterocycle catabolic process	307/9555	443/18800	1.1045e-15	1.89496e-13	1.33388e-13	SAMHD1/SKIV2L/HNMT/BLVRA/MYD88/PARN/MGAT1/CNP/PPP1R8/FASTK/DNASE2/FTO/SMG8/NUDT16/ENTPD1/RNH1/PNRC2/ST20/ENTPD6/CNOT11/MBD4/MAPKAPK2/BAX/HMOX2/PELO/MLYCD/DERA/RBM10/SLCO2B1/LSM2/HNRNPM/ENTPD5/ZCCHC17/NBDY/FITM2/YTHDF2/PYM1/DROSHA/BLVRB/SMUG1/MLH1/CELF1/ZSWIM8/PRKCD/RNASE6/APOBEC3C/ZC3H18/MAPK14/POLR2G/AGO1/MAGOHB/DIS3L2/TNFRSF1B/POLR2D/NCBP1/HMOX1/TUT7/LSM1/APEX1/TENT2/ELAVL1/APOBEC3B/TYMP/EIF4A3…	307
BP	GO:0042176	regulation of protein catabolic process	278/9555	395/18800	1.14972e-15	1.92064e-13	1.35196e-13	PML/PSMF1/ATG7/DAB2/TRIM39/HFE/MARCHF2/ALAD/RNF185/PSMD10/FBXL5/SNX9/USP5/PSEN1/N4BP1/UBB/SNX1/MSN/SH3RF3/OAZ2/SNF8/SNX3/SNX12/SNX33/ANXA2/ATP13A2/TNFSF12/SDCBP/PITHD1/BAG6/PINK1/SF3B3/TRIM32/BANP/CHMP6/PSMC2/GPX1/OAZ1/MTM1/PSME3IP1/APOE/PSMD2/GGA1/GNA12/VPS35/NSF/DACT1/BCAP31/RNF19B/AREL1/WDR91/PDCL3/NUB1/PTK2B/COMMD1/LAPTM5/IL10/USP8/SIRT2/PSME2/RNF14/CTSA/ARIH2/PABIR1/RAB7A/FLNA/ATP5IF1/CSNK1D…	278
BP	GO:2001020	regulation of response to DNA damage stimulus	185/9555	246/18800	2.73401e-15	4.45013e-13	3.13249e-13	PML/ACTB/CYREN/ING4/TFIP11/PSMD10/TIGAR/PARP1/WAS/ERCC4/PPP1R10/PARP9/CDK9/FBXO4/TRIM32/RMI2/BABAM2/PARP3/MEAF6/XRCC1/TERF2IP/TERF2/CXCL12/THOC5/RECQL5/DTX3L/YJU2/HDGFL2/ZCWPW1/PRKCD/BCL2L1/BABAM1/RPA2/RAD51/RNF168/ARMT1/PPP4C/TP53BP1/HNRNPK/TAF9/ZMPSTE24/ERCC1/PTTG1IP/SPRED1/SHLD3/DDX5/DMAP1/NSMCE1/PIAS4/MAGEF1/BCL2/ERCC8/FOXM1/MORF4L1/BRCC3/SHLD1/SIRT6/MAD2L2/EYA3/TRIAP1/SIRT7/UBE2N/FEM1B/TRIP1…	185
BP	GO:0044270	cellular nitrogen compound catabolic process	309/9555	449/18800	3.91759e-15	6.21722e-13	4.37637e-13	SAMHD1/SKIV2L/HNMT/BLVRA/MYD88/PARN/MGAT1/CNP/PPP1R8/FASTK/DNASE2/FTO/SMG8/NUDT16/ENTPD1/RNH1/PNRC2/ST20/ENTPD6/CNOT11/MBD4/MAPKAPK2/BAX/HMOX2/POR/PELO/MLYCD/DERA/RBM10/SLCO2B1/LSM2/HNRNPM/ENTPD5/ZCCHC17/NBDY/FITM2/YTHDF2/PYM1/DROSHA/BLVRB/SMUG1/MLH1/CELF1/ZSWIM8/PRKCD/RNASE6/APOBEC3C/ZC3H18/MAPK14/POLR2G/AGO1/MAGOHB/DIS3L2/TNFRSF1B/POLR2D/NCBP1/HMOX1/TUT7/LSM1/APEX1/TENT2/ELAVL1/APOBEC3B/TYMP/EI…	309
BP	GO:0006260	DNA replication	206/9555	280/18800	4.02248e-15	6.22798e-13	4.38394e-13	SAMHD1/TSPYL2/ING4/EHMT2/CDC42/ORC5/CHTF8/RPA3/CDK9/RMI2/RTF2/JADE2/POLE4/MEAF6/TERF2/RECQL5/RBMS1/GINS3/DDX23/YY1/POLE3/TFPT/RAD17/ACVRL1/STN1/POLD2/SMARCAL1/PTMS/TNFAIP1/RPA2/RAD51/S100A11/POLD4/DBF4B/EXD2/SIN3A/CDK2AP1/INO80/ZMPSTE24/DTD1/MCM5/LRWD1/ACTR5/GRWD1/TRAIP/PPP2R1A/RFC2/RECQL/SMARCA5/ZNF830/CTC1/DUT/GINS1/JADE3/METTL4/CIZ1/ORC3/MCM7/BOD1L1/SIRT7/PPP2CA/FBH1/NBN/WRNIP1/PNKP/DDX11/ORC6…	206
BP	GO:0051607	defense response to virus	212/9555	290/18800	5.04381e-15	7.62335e-13	5.36616e-13	TRIM26/PML/TRIM21/MUL1/SAMHD1/IFNGR1/ATG7/STAT2/MARCHF2/RNF185/TRIM27/MYD88/UNC13D/TRIM38/MAVS/IFNGR2/ZNFX1/IRF3/RTP4/IRF1/IL10RB/GPATCH3/TRIM5/TRIM56/ILRUN/CARD8/HYAL2/PARP9/RNF135/PYCARD/IFNAR2/TRIM32/IFIH1/LYST/IRF5/TRIM22/EIF2AK4/FOXP3/ABCF3/IRF2/VAMP8/EXOC1/CHMP3/DHX58/ATG16L1/IFI6/IFITM3/PTPRC/MLKL/RNF216/CRCP/CCDC92/TRIM34/TRIM44/LILRB1/GBP1/STAT1/DTX3L/RIPK3/OAS1/DDX60L/IFI16/ISG15/BCL2L1…	212
BP	GO:0045732	positive regulation of protein catabolic process	176/9555	233/18800	6.29294e-15	9.29013e-13	6.53942e-13	ATG7/DAB2/MARCHF2/RNF185/PSMD10/FBXL5/SNX9/USP5/PSEN1/SNX1/MSN/SH3RF3/OAZ2/SNF8/SNX33/TNFSF12/BAG6/TRIM32/PSMC2/OAZ1/APOE/GGA1/VPS35/NSF/DACT1/BCAP31/RNF19B/AREL1/NUB1/PTK2B/LAPTM5/SIRT2/RNF14/ARIH2/PABIR1/RAB7A/ATP5IF1/CSNK1D/SMURF1/SUMO2/TNFRSF1B/ARIH1/CD81/GABARAP/CCDC22/RNF41/AXIN1/DDA1/GGA3/EGLN2/NFE2L2/RILP/NRDC/RNF40/CEBPA/TREM2/PTTG1IP/STUB1/SEC22B/SGTA/GSK3A/MAGEF1/TAF1/VPS28/VCP/AKT1/PS…	176
BP	GO:0051052	regulation of DNA metabolic process	322/9555	472/18800	6.765e-15	9.76006e-13	6.8702e-13	PML/PRKD2/ACTB/TSPYL2/CYREN/ING4/TFIP11/PARN/TIGAR/EHMT2/PARP1/CDC42/WAS/HDAC8/GFER/ORC5/ERCC4/PPP1R10/CHTF8/PARP9/TNFSF13/TINF2/CDK9/ST20/FBXO4/RMI2/BAX/BABAM2/PARP3/JADE2/FOXP3/PTPRC/MEAF6/PTK2B/IL10/XRCC1/TERF2IP/SPI1/TERF2/MAPK1/RECQL5/MLH1/DTX3L/ACD/GINS3/YY1/POLE3/ERCC2/TFPT/HDGFL2/RAD17/STAT6/ZCWPW1/ACVRL1/IL27RA/PRKCD/STN1/BABAM1/SMARCAL1/HMCES/TNFAIP1/RPA2/RAD51/S100A11/RNF168/YLPM1/DBF4…	322
BP	GO:0009615	response to virus	274/9555	392/18800	7.27311e-15	1.02599e-12	7.22207e-13	TRIM26/PML/TRIM21/MUL1/SAMHD1/IFNGR1/ATG7/STAT2/MARCHF2/IKBKG/AP1S1/RNF185/TRIM27/MYD88/NPC2/UNC13D/CFL1/TRIM38/MAVS/IFNGR2/ZNFX1/IRF3/RTP4/IRF1/IL10RB/GPATCH3/TRIM5/TRIM56/ILRUN/CARD8/HYAL2/PARP9/LGALS9/RNF135/PYCARD/IFNAR2/TRIM32/IFIH1/BAX/LYST/IFNAR1/IRF5/TRIM22/EIF2AK4/FOXP3/ABCF3/IRF2/VAMP8/EXOC1/CHMP3/DHX58/NMI/ATG16L1/IFI6/IFITM3/PTPRC/MLKL/SAP30BP/RNF216/CRCP/NFKB1/CCDC92/TRIM34/TRIM44/CX…	274
BP	GO:0140546	defense response to symbiont	212/9555	291/18800	9.27084e-15	1.27938e-12	9.00565e-13	TRIM26/PML/TRIM21/MUL1/SAMHD1/IFNGR1/ATG7/STAT2/MARCHF2/RNF185/TRIM27/MYD88/UNC13D/TRIM38/MAVS/IFNGR2/ZNFX1/IRF3/RTP4/IRF1/IL10RB/GPATCH3/TRIM5/TRIM56/ILRUN/CARD8/HYAL2/PARP9/RNF135/PYCARD/IFNAR2/TRIM32/IFIH1/LYST/IRF5/TRIM22/EIF2AK4/FOXP3/ABCF3/IRF2/VAMP8/EXOC1/CHMP3/DHX58/ATG16L1/IFI6/IFITM3/PTPRC/MLKL/RNF216/CRCP/CCDC92/TRIM34/TRIM44/LILRB1/GBP1/STAT1/DTX3L/RIPK3/OAS1/DDX60L/IFI16/ISG15/BCL2L1…	212
BP	GO:0007041	lysosomal transport	102/9555	121/18800	1.04103e-14	1.40606e-12	9.89738e-13	VPS18/CHMP1A/GRN/VPS39/TGFBRAP1/PLEKHM1/CHMP2A/VPS16/M6PR/VIPAS39/NAGPA/CLEC16A/VPS52/ATP13A2/AP4M1/PINK1/CHMP6/VPS41/AP1G1/LYST/MTM1/PSAP/LAMP2/VPS35/FHIP1B/CHMP3/TSG101/CHMP4B/RAB7B/AP3B1/LAPTM5/CHMP1B/CCDC91/ARSB/UBXN6/DTX3L/VPS4A/ARL8B/RAB7A/UEVLD/ADRB2/ANKFY1/IGF2R/KIF13A/GAK/RAB12/VPS33A/MGRN1/AKTIP/GGA3/RILP/TRAK1/VCP/VAMP7/HMGXB4/LAMP1/CHMP2B/TMEM106B/RBSN/CLN3/DENND3/CHMP7/EHD3/NCOA4/SCA…	102
BP	GO:1905037	autophagosome organization	95/9555	111/18800	1.17097e-14	1.54861e-12	1.09008e-12	RALB/ATG7/PSEN1/EHMT2/STX12/RAB1B/AMBRA1/NSFL1C/ATP13A2/AP4M1/PINK1/RAB3GAP1/MTM1/MFN2/ATG16L1/CHMP4B/ATG13/VMP1/FEZ2/WIPI2/WDR45/ULK3/GABARAPL1/RAB7A/PIP4K2A/RNF5/BECN1/SMURF1/SNX18/PHF23/WDR45B/GABARAP/ATG4B/TP53INP2/GABARAPL2/MAP1LC3B/SEC22B/PACS2/PIP4K2B/ATG5/LRSAM1/STING1/ATG101/UBQLN2/WIPI1/CLN3/ADPRH/RAB1A/ULK1/UBQLN1/ATG14/MTMR3/SH3GLB1/BAG3/RAB33B/ATG3/RAB5A/SMCR8/ATG2A/TBC1D14/ATG12/MAP…	95
BP	GO:0045333	cellular respiration	174/9555	231/18800	1.41273e-14	1.83021e-12	1.2883e-12	OGDH/PANK2/MTFR1L/DNAJC30/CAT/IL10RB/RHOA/IDH3B/PINK1/NDUFB2/IFNAR1/SIRT3/SLC25A14/IDH3G/UQCRC1/DGUOK/UQCR10/MRPS36/SURF1/DLST/NDUFS3/NDUFAF1/NDUFB10/IDH1/GHITM/NDUFA12/NDUFC2/SLC25A51/CHCHD2/SDHAF2/ETFA/ATP5F1E/UQCC2/MDH1/COA6/NDUFV3/COQ9/MDH2/ATPSCKMT/SUCLG2/COX15/ACO2/HIF1A/NDUFA8/NDUFA9/MTLN/VCP/SDHB/COX4I1/TAFAZZIN/COX5B/COQ10B/ABCD1/ATP5PD/PRELID1/ACO1/NDUFA2/ATP5F1A/ATP5PF/ATP5PB/ATP5PO/ND…	174
BP	GO:0019439	aromatic compound catabolic process	317/9555	466/18800	1.98936e-14	2.5257e-12	1.77786e-12	SAMHD1/SKIV2L/HNMT/BLVRA/MYD88/PARN/MGAT1/CNP/PPP1R8/FASTK/DNASE2/FTO/SMG8/NUDT16/ENTPD1/RNH1/PNRC2/ST20/ENTPD6/CNOT11/MBD4/MAPKAPK2/BAX/HMOX2/PELO/MLYCD/ACAA1/DERA/RBM10/SLCO2B1/LSM2/HNRNPM/ENTPD5/ZCCHC17/NBDY/FITM2/YTHDF2/PYM1/COMT/DROSHA/BLVRB/SMUG1/MLH1/CELF1/ZSWIM8/PRKCD/RNASE6/APOBEC3C/ZC3H18/MAPK14/POLR2G/AGO1/MAGOHB/DIS3L2/TNFRSF1B/POLR2D/EPHX1/NCBP1/HMOX1/TUT7/LSM1/APEX1/TENT2/ELAVL1/APO…	317
BP	GO:1903320	regulation of protein modification by small protein conjugation or removal	183/9555	246/18800	2.3389e-14	2.91124e-12	2.04925e-12	TRIM21/MUL1/PEF1/CDK5/TOLLIP/WBP1L/PSMD10/PSEN1/N4BP1/UBB/DAXX/UBE2L3/HDAC8/LIMK1/FKBP1A/USP4/PARP10/CDK9/FBXO4/DCUN1D4/PINK1/SAE1/UBE2I/NMI/CHP1/TANK/RNF20/BCL10/COMMD1/LAPTM5/TRIM44/FBXO33/RASSF5/DTX3L/ARRB1/SQSTM1/MAGEA2B/ISG15/TGFBR1/PHF23/HDAC3/GABARAP/EPAS1/RWDD3/MAGEC2/AXIN1/ARRB2/HMG20B/WDR70/COPS9/PPIA/RNF40/CDK5RAP3/DCUN1D3/PTTG1IP/HIF1A/STUB1/TRAF6/WFS1/CTR9/PIAS4/GSK3A/MAGEA2/TAF1/VPS…	183
BP	GO:0006401	RNA catabolic process	204/9555	280/18800	2.92775e-14	3.57411e-12	2.51585e-12	SKIV2L/MYD88/PARN/PPP1R8/FASTK/FTO/SMG8/NUDT16/RNH1/PNRC2/CNOT11/MAPKAPK2/PELO/RBM10/LSM2/HNRNPM/ZCCHC17/NBDY/YTHDF2/PYM1/DROSHA/MLH1/CELF1/ZSWIM8/PRKCD/RNASE6/ZC3H18/MAPK14/POLR2G/AGO1/MAGOHB/DIS3L2/TNFRSF1B/POLR2D/NCBP1/TUT7/LSM1/APEX1/TENT2/ELAVL1/EIF4A3/YTHDF1/LSM5/OAS2/SAMD4B/EDC3/DIS3L/EIF4ENIF1/MTREX/TARDBP/PRR5L/DDX5/SMG9/RNASEL/DXO/RNASET2/NCBP2/METTL14/IKBKE/AKT1/HNRNPAB/GSPT1/FASTKD5/H…	204
BP	GO:0050863	regulation of T cell activation	242/9555	342/18800	3.10219e-14	3.7156e-12	2.61545e-12	DUSP3/HFE/HLA-E/CD5/FLOT2/VSIG4/BTN2A2/NCKAP1L/LAG3/HLA-A/SIRPA/CORO1A/CLPTM1/AMBRA1/IRF1/PRNP/ITPKB/LCK/DOCK8/RHOA/VAV1/LGALS9/CSK/CD4/TGFBR2/SASH3/SIT1/PYCARD/HAVCR2/FOXP3/CD276/PTPN2/TNFRSF14/VSIR/PDCD1LG2/GPNMB/NCK2/PTPRC/B2M/SIRPG/CD209/BCL10/CD6/AP3B1/LAPTM5/IL10/HLA-DMA/EFNB2/PTPN6/LILRB4/CD3E/LILRB1/DROSHA/RASAL3/IL4R/RIPK3/CCR2/STAT5B/AIF1/IL27RA/NKAP/LILRB2/SPTA1/EFNB1/TNFRSF1B/CD81/CAR…	242
BP	GO:0006913	nucleocytoplasmic transport	221/9555	308/18800	3.78925e-14	4.37348e-12	3.07854e-12	PML/NXT2/CDK5/PSEN1/PRKAG1/MAVS/HCLS1/IPO8/HHEX/SP100/PPP1R10/HYAL2/IPO13/LSG1/FAM53B/NUP62/DDX19A/CHP1/DDX19B/MDFIC/PIK3R1/ATXN1/ANKRD54/NUP85/NXF3/STRADA/THOC5/RSRC1/KHDRBS1/FLNA/SQSTM1/EIF6/PRKCD/SEC13/PHB2/KPNA4/SMURF1/MAPK14/POLDIP3/HDAC3/STAT3/POLR2D/AAAS/AHCYL1/NCBP1/NUP42/PRKACA/GLE1/RANBP3/ELAVL1/AXIN1/NUP98/GAS6/FRAT1/APPL2/RBM22/KPNA6/EIF4ENIF1/TARDBP/CRY2/HEATR3/TNPO3/PTTG1IP/IFI27/DM…	221
BP	GO:0051169	nuclear transport	221/9555	308/18800	3.78925e-14	4.37348e-12	3.07854e-12	PML/NXT2/CDK5/PSEN1/PRKAG1/MAVS/HCLS1/IPO8/HHEX/SP100/PPP1R10/HYAL2/IPO13/LSG1/FAM53B/NUP62/DDX19A/CHP1/DDX19B/MDFIC/PIK3R1/ATXN1/ANKRD54/NUP85/NXF3/STRADA/THOC5/RSRC1/KHDRBS1/FLNA/SQSTM1/EIF6/PRKCD/SEC13/PHB2/KPNA4/SMURF1/MAPK14/POLDIP3/HDAC3/STAT3/POLR2D/AAAS/AHCYL1/NCBP1/NUP42/PRKACA/GLE1/RANBP3/ELAVL1/AXIN1/NUP98/GAS6/FRAT1/APPL2/RBM22/KPNA6/EIF4ENIF1/TARDBP/CRY2/HEATR3/TNPO3/PTTG1IP/IFI27/DM…	221
BP	GO:0043543	protein acylation	190/9555	258/18800	3.99278e-14	4.5261e-12	3.18597e-12	PML/NAA60/ACTB/ZDHHC7/OGDH/ING4/ZDHHC3/TADA2B/ZDHHC18/BAG6/TAF6/POR/JADE2/WBP2/FOXP3/ATXN7L3/ARID5A/CTCF/NMT1/MEAF6/BRD7/SMARCB1/ARNTL/ZDHHC5/CTBP1/TERF2IP/SPI1/TAF12/TAF10/ZDHHC4/NAA30/RPS6KA4/ARRB1/TADA3/MSL3/POLE3/MAGEA2B/DLST/KANSL3/GTF2B/SPHK2/KAT14/PYGO2/SIN3A/NAT10/GLYR1/TAF9/PBXIP1/ZMPSTE24/KAT8/DR1/PIH1D1/NFYC/THAP7/ZDHHC16/HINT2/NAA10/MECP2/DMAP1/SUPT7L/MAGEA2/TAF1/ATG5/ZDHHC6/ZDHHC13/M…	190
BP	GO:0045862	positive regulation of proteolysis	258/9555	369/18800	4.23051e-14	4.71145e-12	3.31644e-12	PML/MUL1/BAK1/DAB2/CASP10/RNF185/GRN/PSMD10/SNX9/USP5/PSEN1/CASP1/LGMN/IST1/SH3RF3/TBC1D10A/CFLAR/SNX33/ANXA2/CARD8/MAP3K5/LCK/RHOA/CTSD/BCL2L13/LGALS9/BAG6/ST20/PYCARD/PINK1/TRIM32/LPCAT3/BAX/PSMC2/MYH9/APOE/PPARG/VSIR/BCAP31/TANK/RNF19B/PPM1F/BCL10/NUB1/CLEC3B/PTK2B/LAPTM5/NOD1/ARL6IP5/HIP1/SIRT2/PSME2/RPS27L/MMP14/RNF14/ARIH2/PABIR1/CASP8/IFI16/ATP5IF1/CSNK1D/MTCH1/SMURF1/SUMO2/TNFRSF1B/ARIH1/…	258
BP	GO:0051656	establishment of organelle localization	279/9555	404/18800	4.4059e-14	4.82218e-12	3.39438e-12	PEF1/CHMP1A/CDK5/IKBKG/BBS4/BLOC1S3/KIF3B/PSEN1/NECTIN2/UNC13D/CFL1/UBB/FES/TOR1A/CDC42/CHMP2A/YKT6/ACTR10/KIF3C/C12orf4/RAB11A/SNF8/DCTN1/NUDC/STARD3/NSFL1C/ATP13A2/SDCBP/LSG1/LGALS9/PINK1/STARD3NL/IRAG2/TMED10/CHMP6/ACTR3/MYH9/ARFGAP2/BBS2/BORCS5/NUP62/PPP6C/VAMP8/CHMP3/TSG101/MILR1/CHMP4B/TMEM230/KIFAP3/AP3B1/CHMP1B/TTL/MKKS/MYO7A/LIMK2/RAB11B/DYNLT1/IL4R/MLH1/VPS4A/SNAP23/NDE1/RAB7A/SPG11/EIF…	279
BP	GO:0009451	RNA modification	131/9555	166/18800	5.68665e-14	6.11845e-12	4.30684e-12	PARN/URM1/HSD17B10/TRMO/ELP4/FTO/CMTR2/NUDT16/RPUSD2/C9orf64/MTFMT/DTWD1/CTU2/RBM47/ALKBH1/NSUN5/OSGEP/MEPCE/CDKAL1/TFB1M/JMJD6/NOP10/EMG1/CBLL1/APOBEC3C/TSR3/THADA/DPH3/VIRMA/PCIF1/APOBEC3B/NAT10/NSUN4/TRMT5/MTO1/APOBEC3G/AARS1/WDR4/WTAP/METTL14/HNRNPAB/TRMT2B/ADAR/TRMT1L/METTL6/METTL4/RBM15B/ADARB1/NOP2/TRMT61A/DNAJB11/METTL3/NSUN3/FTSJ1/ALKBH3/TPRKB/WDR6/RNMT/METTL15/BUD23/ELP1/METTL2A/TRMT13/…	131
BP	GO:0000045	autophagosome assembly	91/9555	107/18800	9.56002e-14	1.01145e-11	7.1197e-12	RALB/ATG7/PSEN1/EHMT2/STX12/RAB1B/AMBRA1/NSFL1C/AP4M1/PINK1/RAB3GAP1/MTM1/MFN2/ATG16L1/CHMP4B/ATG13/VMP1/FEZ2/WIPI2/WDR45/GABARAPL1/RAB7A/PIP4K2A/RNF5/BECN1/SMURF1/SNX18/PHF23/WDR45B/GABARAP/ATG4B/TP53INP2/GABARAPL2/MAP1LC3B/SEC22B/PACS2/PIP4K2B/ATG5/LRSAM1/STING1/ATG101/UBQLN2/WIPI1/ADPRH/RAB1A/ULK1/UBQLN1/ATG14/MTMR3/SH3GLB1/BAG3/RAB33B/ATG3/RAB5A/SMCR8/ATG2A/TBC1D14/ATG12/MAP1LC3A/TMEM41B/ATG9…	91
BP	GO:0009060	aerobic respiration	144/9555	187/18800	1.24614e-13	1.2968e-11	9.1283e-12	OGDH/PANK2/MTFR1L/DNAJC30/CAT/RHOA/IDH3B/PINK1/NDUFB2/SIRT3/SLC25A14/IDH3G/UQCRC1/DGUOK/UQCR10/MRPS36/SURF1/DLST/NDUFS3/NDUFAF1/NDUFB10/IDH1/GHITM/NDUFA12/NDUFC2/SLC25A51/CHCHD2/SDHAF2/ATP5F1E/UQCC2/MDH1/COA6/NDUFV3/COQ9/MDH2/ATPSCKMT/SUCLG2/COX15/ACO2/HIF1A/NDUFA8/NDUFA9/VCP/SDHB/COX4I1/TAFAZZIN/COX5B/ABCD1/ATP5PD/ACO1/NDUFA2/ATP5F1A/ATP5PF/ATP5PB/ATP5PO/NDUFA4/NDUFC1/NDUFA10/NDUFB1/ANTKMT/COX10…	144
BP	GO:0018394	peptidyl-lysine acetylation	142/9555	184/18800	1.35108e-13	1.38333e-11	9.73739e-12	PML/NAA60/ACTB/ING4/TADA2B/BAG6/TAF6/POR/JADE2/WBP2/FOXP3/ATXN7L3/ARID5A/CTCF/MEAF6/BRD7/SMARCB1/CTBP1/SPI1/TAF12/TAF10/RPS6KA4/ARRB1/TADA3/MSL3/POLE3/KANSL3/GTF2B/SPHK2/KAT14/PYGO2/SIN3A/GLYR1/TAF9/PBXIP1/ZMPSTE24/KAT8/DR1/PIH1D1/NFYC/THAP7/HINT2/MECP2/DMAP1/SUPT7L/TAF1/ATG5/MORF4L1/JADE3/MSL2/EID1/IWS1/MBIP/APBB1/ATAT1/FLCN/MAP3K7/TAF6L/KANSL1/NFYB/LDB1/MSL1/HCFC1/MCRS1/MORF4L2/RUVBL2/MAPK3/EPC…	142
BP	GO:0016241	regulation of macroautophagy	125/9555	158/18800	1.52547e-13	1.53709e-11	1.08198e-11	RALB/ATP6V0D1/CDK5/SUPT5H/IKBKG/TIGAR/EHMT2/CALCOCO2/ATP6V0A1/ATP6V1D/AMBRA1/RUBCN/CLEC16A/ATP13A2/SPTLC2/TECPR1/SNX6/PINK1/ATP6V1E1/RAB3GAP1/MTM1/VPS35/ATP6V0E1/EXOC1/CHMP4B/NOD1/FEZ2/RNF31/GNAI3/WDR45/CAPNS1/PIP4K2A/ADRB2/BECN1/SNX18/PHF23/EPM2A/HMOX1/EXOC4/HDAC6/PRKACA/HTT/RNF41/VPS13D/SESN2/ATP6V0B/ATP6V1H/HIF1A/SEC22B/TRIM13/PIP4K2B/ATG5/AKT1/LRSAM1/EXOC8/CAPN1/RIPK2/STING1/UBQLN2/WIPI1/CLN3…	125
BP	GO:0043254	regulation of protein-containing complex assembly	275/9555	401/18800	2.47369e-13	2.45359e-11	1.72711e-11	BAK1/RALB/ARPC1B/GRB2/CTNNBIP1/DBNL/TWF2/NAPA/BBS4/MYD88/RAC1/TFIP11/SNX9/ADD1/RHOC/PARP1/HCK/FES/CDC42/NCKAP1L/ARPC2/HCLS1/MSN/VASP/PLEK/CYFIP1/CORO1A/AMBRA1/TLR4/DCTN1/CAPZB/ABITRAM/NR1H2/CARD8/TMSB10/RHOA/PYCARD/PINK1/EML2/BAX/APOE/ARPC1A/EPS8/VPS35/DACT1/ARF6/PFN1/NCK2/ARPC5L/ARPC4/THRA/STMP1/BRK1/PTK2B/FBLIM1/MKKS/WARS1/FLII/SIRT2/LCP1/DRG1/TRIOBP/ARHGAP18/RNF4/H3-3B/RASA1/VILL/CAPZA1/TMSB4X…	275
BP	GO:0043123	positive regulation of I-kappaB kinase/NF-kappaB signaling	144/9555	188/18800	2.65864e-13	2.59647e-11	1.82768e-11	TNFRSF1A/SHISA5/TRIM21/MUL1/TRIM68/IKBKG/CASP10/RIPK1/TRIM27/MYD88/TMEM9B/CASP1/RHOC/TRIM38/MAP3K3/APOL3/MAVS/IRF3/TLR4/TRIM62/CFLAR/RBCK1/TRADD/TRIM5/FKBP1A/LTBR/RHOA/LGALS9/CD4/CX3CL1/PINK1/TRIM32/NEK6/TRIM22/UBE2I/NUP62/TMEM106A/VAPA/BCL10/TRIM34/NOD1/RNF31/TERF2IP/CASP8/FLNA/MAP3K14/CANT1/PPP5C/CARD16/CARD11/CCDC22/HMOX1/CLEC7A/TRIM25/TMED4/SLC35B2/LGALS1/TRIM6/TRAF6/TRIM13/FADD/TLR6/IRAK4/GO…	144
BP	GO:0010508	positive regulation of autophagy	110/9555	136/18800	2.82673e-13	2.7188e-11	1.91379e-11	TRIM21/RALB/TRIM68/SUPT5H/IKBKG/TRIM27/CALCOCO2/TRIM38/AMBRA1/TRIM5/SPTLC2/PINK1/TRIM32/RAB3GAP1/TRIM22/FBXO7/ATG16L1/TRIM34/NOD1/RNF31/GNAI3/WDR45/ORMDL3/PIP4K2A/ADRB2/BECN1/SNX18/EPM2A/HMOX1/HTT/VPS13D/SH3BP4/TP53INP2/SESN2/NPRL3/HIF1A/CAMKK2/TRIM6/TRIM13/GSK3A/PLEKHF1/PIP4K2B/STK11/DAPK1/LRSAM1/RIPK2/STING1/WIPI1/PLK2/SPTLC1/SLC25A5/UVRAG/FLCN/TFEB/ULK1/MAP3K7/SH3GLB1/BAG3/DEPDC5/MAPK3/SESN1/T…	110
BP	GO:0006364	rRNA processing	168/9555	226/18800	3.00294e-13	2.84517e-11	2.00275e-11	GTF2H5/TSR2/NUDT16/RPUSD2/FCF1/LAS1L/DDX56/ABT1/WDR55/NSUN5/PES1/YTHDF2/WDR46/TFB1M/IMP4/NOP10/EIF6/ERCC2/EMG1/TSR3/RRP8/PWP1/RPF1/WBP11/EIF4A3/NAT10/NSUN4/SART1/MTREX/PIH1D1/IMP3/ERI3/ZNHIT6/RNASEL/NGDN/UTP18/MTERF4/TBL3/POP7/RRP36/UTP3/NOP2/NOB1/SIRT7/NSUN3/NOL9/RRP9/UTP15/UTP14A/DDX18/C1D/UTP11/UTP4/NOC4L/POP5/METTL15/BUD23/NOP9/NSA2/LSM6/SHQ1/SBDS/USP36/ZNHIT3/GAR1/KAT2B/RPUSD1/EXOSC4/METTL18…	168
BP	GO:0050870	positive regulation of T cell activation	166/9555	223/18800	3.38571e-13	3.16066e-11	2.22482e-11	HLA-E/CD5/FLOT2/BTN2A2/NCKAP1L/HLA-A/SIRPA/CORO1A/AMBRA1/ITPKB/LCK/DOCK8/RHOA/VAV1/LGALS9/CSK/CD4/TGFBR2/SASH3/PYCARD/HAVCR2/FOXP3/CD276/TNFRSF14/VSIR/PDCD1LG2/NCK2/PTPRC/B2M/SIRPG/CD209/BCL10/CD6/AP3B1/HLA-DMA/EFNB2/PTPN6/LILRB4/CD3E/LILRB1/RASAL3/IL4R/CCR2/STAT5B/AIF1/IL27RA/NKAP/LILRB2/SPTA1/EFNB1/CD81/CARD11/IL6ST/TNFSF14/IL12RB1/CCL2/IL7/MDK/CCDC88B/SART1/EBI3/LGALS1/TRAF6/IL2RA/FADD/SOCS1/A…	166
BP	GO:0031056	regulation of histone modification	136/9555	176/18800	3.71471e-13	3.38047e-11	2.37955e-11	PRKD2/PAF1/EHMT2/TADA2B/NELFE/CDK9/PINK1/WBP2/FOXP3/KDM4A/ARID5A/CTCF/RNF20/SAP30BP/BRD7/SMARCB1/CTBP1/SPI1/C6orf89/RPS6KA4/ARRB1/TADA3/KANSL3/PHF1/SPHK2/KAT14/RRP8/PYGO2/PPP4C/EZHIP/SIN3A/GLYR1/WDR70/ZMPSTE24/KAT8/DR1/RNF40/PIH1D1/NFYC/THAP7/PRMT6/MECP2/CTR9/ATG5/EID1/LMNA/UBE2N/IWS1/TRIP12/WDR61/MBIP/FLCN/KANSL1/NFYB/HCFC1/MCRS1/OTUB1/APLNR/ZNF335/RUVBL2/SART3/MAPK3/KDM5A/RTF1/KANSL2/NSD1/ZZZ3/…	136
BP	GO:0051168	nuclear export	123/9555	156/18800	3.7461e-13	3.38047e-11	2.37955e-11	CDK5/HHEX/SP100/LSG1/NUP62/DDX19A/CHP1/DDX19B/ATXN1/NUP85/NXF3/STRADA/THOC5/KHDRBS1/EIF6/SMURF1/POLDIP3/POLR2D/AHCYL1/NCBP1/NUP42/PRKACA/GLE1/RANBP3/GAS6/FRAT1/RBM22/EIF4ENIF1/IFI27/EMD/CALR/XPO1/NCBP2/NUTF2/NUP133/CCHCR1/RBM15B/NUP93/RANGAP1/NXT1/FYTTD1/SIRT7/AKAP13/IWS1/DUSP16/SRSF3/PHAX/NOP9/RAPGEF3/UPF1/PPM1A/NUP214/BAG3/NRDE2/ALYREF/AGFG1/ENY2/NXF1/DHX9/RAE1/DNAJC27/PTPN11/TGFB1/YTHDC1/THOC6…	123
BP	GO:0006302	double-strand break repair	197/9555	273/18800	3.78093e-13	3.38047e-11	2.37955e-11	PML/SAMHD1/ACTB/ZFYVE26/AP5S1/CYREN/TFIP11/PARP1/TDP2/WAS/ERCC4/PARP9/RPA3/IFFO1/SWI5/RMI2/BABAM2/PARP3/AP5Z1/MEAF6/INIP/XRCC1/TERF2IP/RECQL5/DCLRE1B/MLH1/DTX3L/YY1/HDGFL2/XRCC4/ZBTB7A/ZCWPW1/BABAM1/SMARCAL1/HMCES/SETX/PPP5C/RPA2/RAD51/RNF168/PARP2/PPP4C/TP53BP1/EXD2/PRPF19/POLM/INO80/RAD51C/WDR70/PALB2/MCM5/ACTR5/ERCC1/SHLD3/TNKS1BP1/DMAP1/NSMCE1/PIAS4/RECQL/MAGEF1/VCP/MARF1/ERCC8/FOXM1/MORF4L1/…	197
BP	GO:0006892	post-Golgi vesicle-mediated transport	88/9555	104/18800	4.53968e-13	4.00248e-11	2.81739e-11	SCAMP2/VTI1B/VPS35L/CORO7/VPS52/PHAF1/AP4M1/CSK/VAMP5/AP1G1/BBS2/GGA1/EXOC1/NSF/VAMP3/AP2A1/RAB14/COMMD1/LAPTM5/CCDC91/SNAP23/RNF215/ANKFY1/CCDC93/DOP1B/EXOC6B/KIF13A/GAK/CCDC22/RP2/EXOC2/EXOC4/DNM2/RAB10/GGA3/ARFRP1/RAB31/MYO5A/MACF1/RABIF/EXOC8/LLGL1/GBF1/LAMP1/VTI1A/RBSN/WIPI1/CLN3/EXOC5/EHD3/VPS13C/SYS1/SEC16A/OSBPL5/KIF16B/VAMP2/AP3S1/ARL3/CNST/ACSL3/GGA2/AP3D1/AP3S2/RAB34/BLZF1/GOPC/MON2/AP…	88
BP	GO:0043122	regulation of I-kappaB kinase/NF-kappaB signaling	185/9555	254/18800	4.83599e-13	4.20532e-11	2.96017e-11	TNFRSF1A/SHISA5/TRIM21/MUL1/TRIM68/TRIM39/IKBKG/CASP10/RIPK1/TRIM27/MYD88/TMEM9B/CASP1/RHOC/TRIM38/MAP3K3/APOL3/MAVS/NKIRAS2/IRF3/TLR4/TRIM62/CFLAR/RBCK1/TRADD/TRIM5/CARD8/FKBP1A/LTBR/RHOA/CARD19/LGALS9/CD4/PYCARD/CX3CL1/PINK1/TRIM32/NEK6/TRIM22/UBE2I/NUP62/TMEM106A/HDAC1/TANK/CACTIN/VAPA/BCL10/TRIM34/NOD1/RNF31/TERF2IP/LILRB4/STAT1/NFKBIB/CASP8/FLNA/SQSTM1/MAP3K14/CANT1/NLRC3/SPHK2/ZFAND6/PPP5C/…	185
BP	GO:1901361	organic cyclic compound catabolic process	329/9555	494/18800	4.97758e-13	4.26996e-11	3.00567e-11	SAMHD1/SKIV2L/HNMT/BLVRA/MYD88/PARN/MGAT1/CNP/YWHAH/PPP1R8/FASTK/DNASE2/FTO/SMG8/NUDT16/ENTPD1/RNH1/PNRC2/ST20/ENTPD6/CNOT11/MBD4/MAPKAPK2/BAX/HMOX2/APOE/PELO/MLYCD/ACAA1/DERA/RBM10/SLCO2B1/LSM2/HNRNPM/ENTPD5/ZCCHC17/NBDY/FITM2/YTHDF2/PYM1/COMT/DROSHA/BLVRB/SMUG1/MLH1/CELF1/ZSWIM8/PRKCD/RNASE6/APOBEC3C/ZC3H18/MAPK14/POLR2G/AGO1/MAGOHB/DIS3L2/TNFRSF1B/POLR2D/NCBP1/HMOX1/TUT7/SNX17/LSM1/CYP27A1/APE…	329
BP	GO:1903052	positive regulation of proteolysis involved in protein catabolic process	108/9555	134/18800	7.24803e-13	6.13473e-11	4.3183e-11	DAB2/RNF185/PSMD10/USP5/PSEN1/SH3RF3/BAG6/PSMC2/BCAP31/RNF19B/NUB1/PTK2B/LAPTM5/SIRT2/RNF14/ARIH2/PABIR1/ATP5IF1/CSNK1D/SMURF1/SUMO2/ARIH1/GABARAP/CCDC22/AXIN1/DDA1/NFE2L2/RNF40/CEBPA/TREM2/STUB1/SGTA/GSK3A/MAGEF1/TAF1/VCP/AKT1/PSMC6/PSMC3/SIRT6/PSMC5/PIAS1/PSMC4/MAPK9/UBQLN2/DNAJB2/DISC1/HSPBP1/ELOB/DDRGK1/OSBPL7/RBX1/CHFR/ZER1/FBXO22/UBQLN1/CTSC/ANKIB1/SOCS4/RNFT1/CSNK1A1/RCHY1/ATXN3/SUMO1/MKRN…	108
BP	GO:1903050	regulation of proteolysis involved in protein catabolic process	165/9555	223/18800	9.60075e-13	8.01915e-11	5.64476e-11	PML/PSMF1/DAB2/TRIM39/HFE/ALAD/RNF185/PSMD10/USP5/PSEN1/N4BP1/UBB/SH3RF3/SDCBP/PITHD1/BAG6/PINK1/PSMC2/GPX1/MTM1/PSME3IP1/APOE/GNA12/BCAP31/RNF19B/PDCL3/NUB1/PTK2B/COMMD1/LAPTM5/SIRT2/PSME2/RNF14/ARIH2/PABIR1/ATP5IF1/CSNK1D/SMURF1/SUMO2/ARIH1/GABARAP/CCDC22/PSME3/PRKACA/AXIN1/DDA1/QRICH2/NFE2L2/TAF9/GIPC1/GABARAPL2/PSME1/RNF40/CEBPA/TREM2/STUB1/SGTA/USP7/GSK3A/MAGEF1/XPO1/TAF1/VCP/AKT1/PSMC6/PSMC…	165
BP	GO:0006839	mitochondrial transport	139/9555	182/18800	1.01931e-12	8.40333e-11	5.91519e-11	MUL1/BAK1/PSEN1/CNP/HSPA1L/UBE2L3/LEPROT/NAIF1/ABLIM3/TIMM50/STARD3/SLC35F6/HEBP2/TIMM10B/PINK1/BAX/SAE1/SLC25A30/MFN2/VPS35/FBXO7/NMT1/TMEM102/BCAP31/HPS4/BAP1/KIFBP/ATG13/TOMM40L/SLC25A14/RNF31/ARIH2/SPG7/ATP5IF1/UBE2J2/MICALL2/MTX2/BCL2L1/COX18/IMMP1L/AGK/HTRA2/ACAA2/SLC9A1/BLOC1S2/SAMM50/GSK3A/AIFM1/BCL2/AIP/CPT1A/MTERF4/DNAJC19/UBE2D3/MIPEP/CSNK2A2/SLC25A16/ZNF205/PARL/TIMM22/RHOT2/FIS1/SLC2…	139
BP	GO:0033044	regulation of chromosome organization	158/9555	212/18800	1.0583e-12	8.61296e-11	6.06275e-11	PML/PARN/PARP1/PSMG2/HDAC8/ERCC4/PPP1R10/TINF2/FBXO4/RMI2/NEK6/RESF1/CTCF/XRCC1/TERF2IP/TERF2/MAPK1/ACD/RNF4/H3-3B/YY1/TFPT/STN1/BECN1/ANAPC11/YLPM1/SIN3A/NAT10/INO80/ACTR5/PPHLN1/NCAPH/CDC26/ERCC1/NAA10/USP7/CDC23/MAD2L1BP/SMARCA5/CTC1/GNL3L/MPHOSPH8/SIRT6/IK/LCMT1/MAD2L2/NCAPD2/ATF7IP/NBN/XRCC5/SFPQ/KLHL22/CHFR/PNKP/DDX11/ZWILCH/CCT6A/SRC/MCRS1/TCP1/BAZ1B/UPF1/RUVBL2/HNRNPC/MAPK3/TRIM28/MAD1L1/…	158
BP	GO:0061136	regulation of proteasomal protein catabolic process	144/9555	190/18800	1.15011e-12	9.24161e-11	6.50526e-11	PSMF1/DAB2/TRIM39/HFE/ALAD/RNF185/PSMD10/USP5/PSEN1/N4BP1/UBB/SH3RF3/SDCBP/PITHD1/BAG6/PINK1/PSMC2/GPX1/MTM1/PSME3IP1/APOE/GNA12/BCAP31/RNF19B/NUB1/COMMD1/SIRT2/PSME2/RNF14/ARIH2/PABIR1/CSNK1D/SUMO2/ARIH1/GABARAP/PSME3/PRKACA/AXIN1/DDA1/NFE2L2/TAF9/GIPC1/GABARAPL2/PSME1/RNF40/CEBPA/TREM2/STUB1/SGTA/USP7/GSK3A/XPO1/TAF1/VCP/AKT1/PSMC6/PSMC3/SIRT6/PSMC5/PIAS1/PSMC4/UBXN1/MAPK9/UBQLN2/DNAJB2/HSPBP1/…	144
BP	GO:0032259	methylation	258/9555	376/18800	1.23181e-12	9.55052e-11	6.7227e-11	HNMT/ETFBKMT/METTL7A/PAF1/TPMT/EHMT2/PARP1/HSD17B10/TRMO/SETD9/FAM98B/METTL9/CMTR2/NELFE/SMYD5/PRDM4/KDM4A/CTCF/RNF20/NSUN5/SMARCB1/MEPCE/SPI1/COMT/TFB1M/CXXC1/METTL23/EMG1/CBLL1/KANSL3/THADA/PHF1/VIRMA/PCMT1/RRP8/METTL13/PYGO2/SPOUT1/ARMT1/PWP1/PCIF1/EZHIP/EEF1AKMT1/MTA2/DPH5/ZMPSTE24/NSUN4/KAT8/ATPSCKMT/PIH1D1/WDR82/NFYC/PRMT6/MECP2/CTR9/DMAP1/MIS18A/TRMT5/MTO1/LRTOMT/NIBAN2/NTMT1/WDR4/WTAP/MET…	258
BP	GO:1902903	regulation of supramolecular fiber organization	258/9555	376/18800	1.23181e-12	9.55052e-11	6.7227e-11	ARPC1B/GRB2/DBNL/TWF2/BBS4/TRIM27/RAC1/SNX9/ADD1/PSEN1/RHOC/HCK/FES/CDC42/WAS/NCKAP1L/ARPC2/HCLS1/VASP/LIMK1/PLEK/CYFIP1/CORO1A/DCTN1/CAPZB/ABITRAM/PXN/TMSB10/ARAP1/RHOA/PFDN1/PYCARD/CX3CL1/TPM1/EML2/GPX1/APOE/ARPC1A/CORO1B/EPS8/PAK2/ARF6/PFN1/NCK2/ARPC5L/ARPC4/PIK3R1/PPM1F/BRK1/SWAP70/PTK2B/DAPK3/MKKS/FLII/DRG1/TRIOBP/CXCL12/ARHGAP18/TJP1/WASF2/RASA1/VILL/EPHA1/FLNA/CAPZA1/TMSB4X/TGFBR1/MAP1S/PR…	258
BP	GO:0043414	macromolecule methylation	231/9555	331/18800	1.23368e-12	9.55052e-11	6.7227e-11	ETFBKMT/PAF1/EHMT2/PARP1/HSD17B10/TRMO/FAM98B/CMTR2/NELFE/SMYD5/PRDM4/KDM4A/CTCF/RNF20/NSUN5/SMARCB1/MEPCE/SPI1/TFB1M/CXXC1/EMG1/CBLL1/KANSL3/THADA/PHF1/VIRMA/PCMT1/RRP8/PYGO2/ARMT1/PWP1/PCIF1/EZHIP/EEF1AKMT1/MTA2/ZMPSTE24/NSUN4/KAT8/ATPSCKMT/PIH1D1/WDR82/NFYC/PRMT6/MECP2/CTR9/DMAP1/MIS18A/TRMT5/MTO1/NIBAN2/NTMT1/WDR4/WTAP/METTL14/N6AMT1/SETD1B/TRMT2B/GSPT1/MPHOSPH8/EZH1/PRMT7/TRMT1L/METTL6/METTL…	231
BP	GO:0018393	internal peptidyl-lysine acetylation	133/9555	173/18800	1.33022e-12	1.01738e-10	7.16145e-11	NAA60/ACTB/ING4/TADA2B/BAG6/TAF6/POR/JADE2/WBP2/FOXP3/ATXN7L3/ARID5A/CTCF/MEAF6/BRD7/SMARCB1/CTBP1/SPI1/TAF12/TAF10/RPS6KA4/ARRB1/TADA3/MSL3/POLE3/KANSL3/GTF2B/SPHK2/KAT14/PYGO2/SIN3A/GLYR1/TAF9/PBXIP1/ZMPSTE24/KAT8/DR1/PIH1D1/NFYC/THAP7/MECP2/DMAP1/SUPT7L/TAF1/ATG5/MORF4L1/JADE3/MSL2/EID1/IWS1/MBIP/APBB1/ATAT1/FLCN/MAP3K7/TAF6L/KANSL1/NFYB/LDB1/MSL1/HCFC1/MCRS1/MORF4L2/RUVBL2/MAPK3/EPC2/NAT8B/KA…	133
BP	GO:0031647	regulation of protein stability	212/9555	300/18800	1.49571e-12	1.13033e-10	7.95653e-11	CREBL2/TRIM21/MUL1/TRIM39/RNF149/PARVA/GRN/STX12/FLOT2/HDAC8/DAD1/FLOT1/PRNP/UBL4A/MFSD1/USP4/BAG6/FBXO4/TYROBP/PYCARD/PINK1/KDM8/LAMP2/VPS35/CHP1/DACT1/FBXO7/HPS4/PFN1/PIK3R1/PDCL3/DPM2/HIP1/USP8/TRIM44/MAPK1/CTSA/GNAQ/USP40/TADA3/FLNA/KRAS/RASSF2/P3H1/PRKCD/PHB2/RNF5/HDAC3/CD81/CDC37/SERF2/HDAC6/RTN4/HTT/DDOST/GSN/GGA3/TAF9/RAB21/GIPC1/CTNND1/NF2/TARDBP/GET1/TELO2/STUB1/WFS1/PHB1/USP7/CALR/TAF1…	212
BP	GO:0006473	protein acetylation	160/9555	216/18800	1.80941e-12	1.35131e-10	9.51202e-11	PML/NAA60/ACTB/ING4/TADA2B/BAG6/TAF6/POR/JADE2/WBP2/FOXP3/ATXN7L3/ARID5A/CTCF/MEAF6/BRD7/SMARCB1/ARNTL/CTBP1/TERF2IP/SPI1/TAF12/TAF10/NAA30/RPS6KA4/ARRB1/TADA3/MSL3/POLE3/MAGEA2B/KANSL3/GTF2B/SPHK2/KAT14/PYGO2/SIN3A/NAT10/GLYR1/TAF9/PBXIP1/ZMPSTE24/KAT8/DR1/PIH1D1/NFYC/THAP7/HINT2/NAA10/MECP2/DMAP1/SUPT7L/MAGEA2/TAF1/ATG5/MORF4L1/JADE3/MSL2/EID1/IWS1/NAT9/MBIP/APBB1/ATAT1/FLCN/MAP3K7/TAF6L/KANSL1…	160
BP	GO:0071806	protein transmembrane transport	58/9555	63/18800	1.84516e-12	1.3549e-10	9.53731e-11	BLOC1S3/PEX16/PEX26/TIMM50/AP4M1/PEX7/TMED10/SEC61B/TOMM40L/LONP2/C2CD5/PEX14/AKT2/AIFM1/PEX10/DNAJC19/HPSE/TIMM22/PEX5/TOMM40/TIMM17B/SRP54/ROMO1/PEX13/TOMM7/HSPA5/BCR/CHCHD4/TOMM22/SEC61A1/TIMM21/GRPEL1/EDNRA/TRAM1/PEX1/TIMM23/ZFAND2B/SEC63/PEX6/PEX2/TRAM2/TOMM70/MCL1/TIMM17A/TIMM44/RTN2/SEC61G/SEC62/PAM16/GRPEL2/PEX12/TRAM1L1/TOMM20/TIMM23B/EDNRB/SEC61A2/ABCA1/DNAJC15	58
BP	GO:0006475	internal protein amino acid acetylation	134/9555	175/18800	1.85691e-12	1.3549e-10	9.53731e-11	NAA60/ACTB/ING4/TADA2B/BAG6/TAF6/POR/JADE2/WBP2/FOXP3/ATXN7L3/ARID5A/CTCF/MEAF6/BRD7/SMARCB1/CTBP1/SPI1/TAF12/TAF10/RPS6KA4/ARRB1/TADA3/MSL3/POLE3/KANSL3/GTF2B/SPHK2/KAT14/PYGO2/SIN3A/GLYR1/TAF9/PBXIP1/ZMPSTE24/KAT8/DR1/PIH1D1/NFYC/THAP7/NAA10/MECP2/DMAP1/SUPT7L/TAF1/ATG5/MORF4L1/JADE3/MSL2/EID1/IWS1/MBIP/APBB1/ATAT1/FLCN/MAP3K7/TAF6L/KANSL1/NFYB/LDB1/MSL1/HCFC1/MCRS1/MORF4L2/RUVBL2/MAPK3/EPC2/NA…	134
BP	GO:1903039	positive regulation of leukocyte cell-cell adhesion	178/9555	245/18800	1.92145e-12	1.38607e-10	9.75666e-11	HLA-E/CD5/FLOT2/BTN2A2/NCKAP1L/HLA-A/SIRPA/CORO1A/AMBRA1/ITPKB/LCK/DOCK8/RHOA/VAV1/LGALS9/CSK/CD4/TGFBR2/SASH3/PYCARD/HAVCR2/FOXP3/CD276/TNFRSF14/VSIR/PDCD1LG2/NCK2/PTPRC/B2M/SIRPG/FUT7/CD209/BCL10/CD6/AP3B1/HLA-DMA/EFNB2/PTPN6/LILRB4/CD3E/LILRB1/RASAL3/IL4R/CCR2/STAT5B/AIF1/IL27RA/NKAP/LILRB2/SPTA1/EFNB1/CD81/CARD11/IL6ST/PTAFR/TNFSF14/IL12RB1/CCL2/IL7/ITGB2/MDK/CCDC88B/SART1/EBI3/LGALS1/TRAF6/I…	178
BP	GO:0051054	positive regulation of DNA metabolic process	189/9555	263/18800	2.11328e-12	1.50731e-10	1.06101e-10	PML/PRKD2/ACTB/PARN/TIGAR/PARP1/CDC42/WAS/GFER/PPP1R10/CHTF8/PARP9/TNFSF13/ST20/FBXO4/BAX/BABAM2/PARP3/PTPRC/MEAF6/PTK2B/XRCC1/TERF2/MAPK1/MLH1/DTX3L/ACD/GINS3/ERCC2/HDGFL2/STAT6/ZCWPW1/PRKCD/STN1/BABAM1/HMCES/TNFAIP1/RAD51/RNF168/DBF4B/TP53BP1/ARRB2/INO80/ERCC1/RFC2/SHLD3/MECP2/DMAP1/USP7/FOXM1/SMARCA5/CTC1/AKT1/MORF4L1/BRCC3/SHLD1/SIRT6/GINS1/CIZ1/MAD2L2/EYA3/UBE2N/NBN/XRCC5/PNKP/DDX11/CCT6A/AC…	189
BP	GO:1903706	regulation of hemopoiesis	254/9555	371/18800	2.6923e-12	1.89897e-10	1.3367e-10	GPR137/CTNNBIP1/RIPK1/PAF1/TCTA/FES/BTN2A2/NCKAP1L/LAG3/HCLS1/CLPTM1/AMBRA1/IRF1/TLR4/H4C12/TFE3/ITPKB/RHOA/PITHD1/LGALS9/LILRB3/CD4/TGFBR2/SASH3/TYROBP/NFAM1/FOXP3/PTPN2/VSIR/CSF1/FBXO7/JAG1/PTPRC/B2M/PIK3R1/ACVR1B/RAB7B/ANKRD54/MITF/PTK2B/AP3B1/IL10/PTPN6/EVI2B/LILRB4/SPI1/MMP14/LILRB1/DROSHA/STAT1/IL4R/CCR2/STAT5B/CASP8/EIF6/RASSF2/ISG15/H4C8/NKAP/H4C9/LILRB2/MAPK14/BTK/C1QC/CARD11/STAT3/INPP5…	254
BP	GO:0006403	RNA localization	147/9555	196/18800	2.79808e-12	1.93396e-10	1.36133e-10	PARN/FLOT1/HHEX/PARP11/RTRAF/TGFBR2/NUP62/DDX19A/DDX19B/MRPL18/NUP85/NXF3/CETN2/MVP/THOC5/NOP10/KHDRBS1/PRPF6/YY1/SEC13/POLDIP3/POLR2D/AAAS/NCBP1/NUP42/GLE1/NUP98/SRSF7/SRSF1/MYO1C/PIH1D1/ZNHIT6/XPO1/NCBP2/SNUPN/RFTN1/KPNB1/NUTF2/NUP133/HNRNPAB/TST/RBM15B/NUP93/NXT1/FYTTD1/IWS1/SRSF3/PHAX/MX2/CCT6A/NUP43/TCP1/UPF1/NUP214/BICD2/RUVBL2/NRDE2/SHQ1/NUP54/SENP2/ALYREF/ZNHIT3/ZC3H3/RANBP2/ZNF385A/NUP37…	147
BP	GO:0033108	mitochondrial respiratory chain complex assembly	80/9555	94/18800	2.80284e-12	1.93396e-10	1.36133e-10	COA5/COX14/NDUFB2/DMAC2/SDHAF3/TACO1/SURF1/NDUFS3/NDUFAF1/NDUFB10/ACAD9/NDUFA12/NDUFC2/COA3/SDHAF2/COX18/COX16/UQCC2/SMIM20/SAMM50/AIFM1/NDUFA8/NDUFA9/TAFAZZIN/NDUFA2/TMEM186/COA1/UQCC1/NDUFC1/NDUFA10/NDUFAF3/NDUFB1/NDUFS2/NDUFAB1/OXA1L/NDUFB6/NDUFS4/SCO1/TMEM126A/NDUFAF6/NDUFA1/CHCHD4/NDUFS7/NUBPL/NDUFB3/SDHAF1/NDUFS8/NDUFS5/NDUFA6/PET100/NDUFB4/TIMM21/NDUFS1/NDUFB5/NDUFB8/NDUFA3/COX19/TMEM126B/…	80
BP	GO:0019079	viral genome replication	107/9555	134/18800	2.87249e-12	1.9607e-10	1.38016e-10	N4BP1/GRK2/TRIM38/CDC42/MAVS/ZNFX1/PARP10/IFIH1/STOM/EIF2AK4/RESF1/ATG16L1/IFITM3/VAPA/CD209/ZBED1/SMARCB1/CTBP1/CXCR6/OAS1/IFI16/ISG15/APOBEC3C/SHFL/HTATSF1/OAS3/PPIE/PLSCR1/TBC1D20/CCL2/GAS6/APOBEC3B/PCBP1/CCL8/OAS2/KPNA6/PPIA/INPP5K/IFI27/TRIM6/PHB1/MX1/RNASEL/APOBEC3G/BCL2/ATG5/VCP/IFIT1/TNIP1/MPHOSPH8/ADAR/PPID/ADARB1/LAMTOR5/PPARA/PPIH/TRIM28/RAB5A/TARBP2/FAM111A/STAU1/IFITM1/TASOR/PCBP2/NF…	107
BP	GO:0008033	tRNA processing	101/9555	125/18800	2.99868e-12	2.00375e-10	1.41046e-10	URM1/HSD17B10/TRMO/ELP4/RTRAF/RTCB/C9orf64/MTFMT/DTWD1/CTU2/ALKBH1/OSGEP/FARS2/KARS1/CDKAL1/CLP1/THADA/PTCD1/DPH3/ELAC1/RPP21/ADAT1/SARS1/NAT10/TRMT5/MTO1/AARS1/WDR4/TRMT2B/LAGE3/POP7/TRMT1L/METTL6/TRMT61A/NSUN3/FTSJ1/PRORP/ZBTB8OS/TPRKB/WDR6/POP5/GRSF1/ELP1/LSM6/METTL2A/TRMT13/TYW3/TRMU/BCDIN3D/TRMT44/TARBP1/DALRD3/TRMT6/THUMPD1/ELAC2/PUS10/CDK5RAP1/RPP30/ELP3/POLR3K/ELP5/TYW1/THUMPD3/TRMT10B/LC…	101
BP	GO:0070585	protein localization to mitochondrion	101/9555	125/18800	2.99868e-12	2.00375e-10	1.41046e-10	CALM3/HSPA1L/UBE2L3/LEPROT/ABLIM3/TIMM50/TIMM10B/PINK1/BAX/SAE1/MFN2/FBXO7/NMT1/BCAP31/HPS4/BAP1/ATG13/TOMM40L/AP3B1/RNF31/RALA/ARIH2/ATP5IF1/ISG15/UBE2J2/MICALL2/MTCH2/COX18/IMMP1L/DNM1L/AGK/HTRA2/SAMM50/GSK3A/AIFM1/AIP/AKT1/MTERF4/DNAJC19/UBE2D3/MIPEP/CSNK2A2/PARL/TIMM22/FIS1/HAX1/VPS11/PMPCB/OXA1L/HUWE1/MAIP1/SH3GLB1/BAG3/TOMM40/USP36/HK1/BID/TIMM17B/DNAJA1/UBL5/ROMO1/PITRM1/TIMM8A/PRKAA1/TOMM…	101
BP	GO:0016311	dephosphorylation	284/9555	422/18800	3.20548e-12	2.11962e-10	1.49202e-10	PPM1M/PTPN18/GNAI2/DUSP3/CALM3/PPP1R11/ACP2/PPP4R1/PLPP1/TIGAR/PTPA/CNEP1R1/PPP1R8/PTP4A2/NCKAP1L/DUSP18/PLEK/SSU72/CDC25B/PPP1R9B/AMBRA1/PTPN9/NUDT16/PPP1R7/TIMM50/LCK/FKBP1A/PIP4P1/VRK3/LPIN2/ENTPD6/PINK1/IGBP1/PFKFB2/MTM1/PTPN2/PPP6C/GNA12/PTPRJ/CTDSP1/DUSP11/CHP1/FAM220A/PTPRC/PPM1F/PTPRA/PTPN7/SYMPK/CTDNEP1/UBLCP1/SWAP70/PDP1/NCEH1/PTPN6/PPP1CA/YWHAB/CTTNBP2NL/PTPRB/LHPP/PTPN23/STYXL1/RIPK3/…	284
BP	GO:0090150	establishment of protein localization to membrane	186/9555	259/18800	3.48672e-12	2.28182e-10	1.6062e-10	CDK5/CALM3/ZDHHC7/PEX16/ZDHHC3/GRIPAP1/GORASP1/PEX26/ATP6AP1/RTP4/EMC8/RAB11A/PRNP/UBL4A/SRP14/PHAF1/ZDHHC18/SDCBP/BAG6/CSK/TIMM10B/GET3/EMC4/VAMP5/RAB3GAP1/BAX/TAOK2/ITGAM/MMGT1/STOM/RAB8A/BBS2/GGA1/VPS35/NSF/CHP1/VAMP3/NMT1/SEC61B/CHMP4B/EMC7/AP3B1/RILPL2/GDI1/RAB11B/ZDHHC4/WDR83OS/NCF1/C2CD5/SRP68/RAB7A/CLSTN1/RAB8B/EMC3/KIF13A/COX18/RAB10/GGA3/ARFRP1/VPS37C/RAB31/ITGB2/MACF1/AGK/MYO1C/AKT2/GE…	186
BP	GO:0050852	T cell receptor signaling pathway	102/9555	127/18800	4.75046e-12	3.07713e-10	2.16602e-10	PRKD2/BTN3A1/DUSP3/IKBKG/BCAR1/LCP2/PSEN1/NECTIN2/BTN2A2/HLA-A/BTN3A3/BTN2A1/RBCK1/PRNP/LCK/CSK/EIF2B2/DGKZ/FOXP3/CD276/PTPN2/PTPRJ/PTPRC/BCL10/LAPTM5/RNF31/PTPN6/LILRB4/MAPK1/GBP1/BTN3A2/CD8A/KHDRBS1/CD81/CARD11/INPP5D/ERMAP/CD8B/THEMIS2/ELF1/CACNB3/CRKL/EIF2B5/TRAF6/SLA2/STK11/BTN2A3P/RFTN1/WNK1/RIPK2/SPPL3/EIF2B3/HLA-DPB1/PLCG2/HLA-DRB1/UBE2N/LIME1/THEMIS/ZAP70/MAP3K7/EIF2B1/IKBKB/DUSP22/PLCG1…	102
BP	GO:1903311	regulation of mRNA metabolic process	207/9555	294/18800	4.80801e-12	3.08295e-10	2.17012e-10	SUPT5H/PAF1/MYD88/PARN/FASTK/RBMXL1/FTO/NELFE/CDK9/SRSF4/MAPKAPK2/RBM42/SAP18/RBM23/RNF20/RBM10/HNRNPM/TRA2A/YTHDF2/MLH1/JMJD6/KHDRBS1/RBM5/CELF1/CDK11B/ZC3H10/ZBTB7A/PRKCD/MAPK14/POLR2G/DIS3L2/VIRMA/POLR2D/AHCYL1/NCBP1/LEO1/TUT7/LSM1/APEX1/FAM172A/ELAVL1/NUP98/SRSF7/EIF4A3/HNRNPK/PRPF19/MBNL1/YTHDF1/SAMD4B/EIF4ENIF1/RNF40/TARDBP/PRR5L/DDX5/CTR9/RNASEL/HNRNPL/NCBP2/WTAP/METTL14/IKBKE/U2AF2/AKT1/H…	207
BP	GO:0016573	histone acetylation	128/9555	167/18800	5.13135e-12	3.25738e-10	2.2929e-10	NAA60/ACTB/ING4/TADA2B/TAF6/JADE2/WBP2/FOXP3/ATXN7L3/ARID5A/CTCF/MEAF6/BRD7/SMARCB1/CTBP1/SPI1/TAF12/TAF10/RPS6KA4/ARRB1/TADA3/MSL3/POLE3/KANSL3/GTF2B/SPHK2/KAT14/PYGO2/SIN3A/GLYR1/TAF9/PBXIP1/ZMPSTE24/KAT8/DR1/PIH1D1/NFYC/THAP7/MECP2/DMAP1/SUPT7L/TAF1/ATG5/MORF4L1/JADE3/MSL2/EID1/IWS1/MBIP/APBB1/FLCN/MAP3K7/TAF6L/KANSL1/NFYB/LDB1/MSL1/HCFC1/MCRS1/MORF4L2/RUVBL2/MAPK3/EPC2/KAT2B/KAT5/BRD8/VPS72/E…	128
BP	GO:0031396	regulation of protein ubiquitination	157/9555	213/18800	5.72076e-12	3.59558e-10	2.53097e-10	PEF1/CDK5/WBP1L/PSMD10/PSEN1/N4BP1/UBB/DAXX/UBE2L3/HDAC8/LIMK1/FKBP1A/USP4/PARP10/CDK9/FBXO4/DCUN1D4/PINK1/NMI/CHP1/RNF20/BCL10/COMMD1/LAPTM5/TRIM44/FBXO33/RASSF5/DTX3L/ARRB1/SQSTM1/MAGEA2B/ISG15/TGFBR1/PHF23/HDAC3/GABARAP/MAGEC2/AXIN1/ARRB2/WDR70/PPIA/RNF40/CDK5RAP3/DCUN1D3/PTTG1IP/STUB1/TRAF6/WFS1/CTR9/GSK3A/MAGEA2/TAF1/VPS28/ATG5/U2AF2/AKT1/RNF111/GNL3L/RIPK2/AIMP2/UBXN1/MAPK9/MAD2L2/DNAJB2/HS…	157
BP	GO:0032984	protein-containing complex disassembly	173/9555	239/18800	6.60641e-12	4.11143e-10	2.89408e-10	CHMP1A/TWF2/NAPA/TFIP11/ADD1/CFL1/CALCOCO2/IST1/CHMP2A/VPS16/MCOLN1/PLEK/PPP1R9B/RUBCN/CAPZB/DNAJC17/CLEC16A/TECPR1/CHMP6/APEH/EPS8/LAMP2/VAMP8/NSF/CHMP3/SH3GL1/DHX8/OGFOD1/TSG101/CHMP4B/VMP1/SMARCB1/SWAP70/CHMP1B/FLII/PPP1CA/SMARCD2/PYM1/TRIOBP/VPS4A/MICAL1/VILL/CAPZA1/ARID1A/MAP1S/ADRB2/SPTA1/BECN1/PHF23/SHFL/MRPL58/NCKAP5L/SETX/GAK/TMOD3/CAPG/SMARCD1/SNAP29/CLASP1/HDAC6/GLE1/VPS33A/GSN/FRAT1/P…	173
BP	GO:0032543	mitochondrial translation	64/9555	72/18800	6.67104e-12	4.11143e-10	2.89408e-10	MALSU1/ALKBH1/MRPS18B/TACO1/MRPS34/MTG2/MRPL58/MPV17L2/MRPL51/COA3/RCC1L/MTIF3/YARS2/UQCC2/MRPL57/MRPS18A/MRPS24/MTRF1L/MRPS17/MRPS27/HARS1/NSUN3/MRPS7/RMND1/QRSL1/NOA1/MRPS15/GATC/EARS2/MRPS16/FASTKD2/LARS2/TRUB2/GATB/GFM2/MRPS14/MRPL2/CDK5RAP1/MRPL16/PTCD3/MRPS6/MRPS11/WARS2/GFM1/RPUSD3/MRPL44/FASTKD3/MTRF1/MRPS12/MRPL47/MTIF2/IARS2/AARS2/RARS2/GARS1/MRPS28/NGRN/SARS2/MTG1/TARS2/MRPS2/SHMT2/TSF…	64
BP	GO:0072655	establishment of protein localization to mitochondrion	97/9555	120/18800	7.71727e-12	4.69764e-10	3.30672e-10	CALM3/HSPA1L/UBE2L3/LEPROT/ABLIM3/TIMM50/TIMM10B/PINK1/BAX/SAE1/MFN2/FBXO7/NMT1/BCAP31/HPS4/BAP1/ATG13/TOMM40L/AP3B1/RNF31/RALA/ARIH2/ATP5IF1/UBE2J2/MICALL2/COX18/IMMP1L/AGK/HTRA2/SAMM50/GSK3A/AIFM1/AIP/AKT1/MTERF4/DNAJC19/UBE2D3/MIPEP/CSNK2A2/PARL/TIMM22/FIS1/HAX1/VPS11/PMPCB/OXA1L/HUWE1/MAIP1/SH3GLB1/BAG3/TOMM40/USP36/HK1/BID/TIMM17B/DNAJA1/UBL5/ROMO1/PITRM1/TIMM8A/PRKAA1/TOMM7/CHCHD4/TOMM22/TI…	97
BP	GO:0007051	spindle organization	141/9555	188/18800	7.7702e-12	4.69764e-10	3.30672e-10	CHMP1A/KIF3B/PTPA/CHMP2A/RAB11A/DCTN1/NUDC/TUBB/RHOA/CLTC/CHMP6/NEK6/PARP3/MYH9/NUP62/CHMP3/CHMP4B/CHMP1B/DRG1/LIMK2/MLH1/RNF4/FLNA/HAUS4/CSNK1D/MAP4/HDAC3/MAPRE2/TUBGCP2/AAAS/TUBGCP5/CLASP1/CCDC69/INO80/MAPRE1/CHD3/TUBG2/PPP2R1A/MECP2/EML3/NTMT1/VCP/KPNB1/HAUS2/CHMP2B/RMDN1/PLK2/KIFC1/CHMP7/TOGARAM1/DLG1/MAP10/UVRAG/RACGAP1/DCTN2/SBDS/TUBG1/POLDIP2/HAUS7/LSM14A/ABRAXAS2/VPS4B/MAPRE3/RAE1/KIF4A/N…	141
BP	GO:0051258	protein polymerization	196/9555	277/18800	8.58078e-12	5.13875e-10	3.61722e-10	ARPC1B/GRB2/DBNL/TWF2/BBS4/RAC1/SNX9/ADD1/MSRB1/HCK/FES/MSRB2/CHMP2A/WAS/NCKAP1L/ARPC2/HCLS1/VASP/CYFIP1/CORO1A/AMBRA1/DCTN1/CAPZB/ABITRAM/CORO7/TMSB10/RHOA/RNF135/PYCARD/PINK1/TRIM32/EML2/ARPC1A/EPS8/CHMP3/ARF6/CHMP4B/PFN1/NCK2/ARPC5L/WASHC3/ARPC4/PTK2B/MKKS/FLII/DRG1/TRIOBP/ARHGAP18/NDE1/AIF1/RASA1/VILL/CAPZA1/TMSB4X/CSNK1D/MICALL2/PRKCD/COTL1/SPTA1/TMOD3/CAPG/TUBGCP2/TUBGCP5/CTTN/CLASP1/SLIT2/…	196
BP	GO:0006402	mRNA catabolic process	169/9555	233/18800	8.73444e-12	5.18189e-10	3.64758e-10	SKIV2L/MYD88/PARN/FASTK/FTO/SMG8/NUDT16/RNH1/PNRC2/CNOT11/MAPKAPK2/PELO/RBM10/LSM2/HNRNPM/NBDY/YTHDF2/PYM1/MLH1/CELF1/PRKCD/MAPK14/POLR2G/AGO1/MAGOHB/DIS3L2/POLR2D/NCBP1/TUT7/LSM1/APEX1/TENT2/ELAVL1/EIF4A3/YTHDF1/LSM5/SAMD4B/EDC3/EIF4ENIF1/TARDBP/PRR5L/DDX5/SMG9/RNASEL/DXO/NCBP2/METTL14/IKBKE/AKT1/HNRNPAB/GSPT1/FASTKD5/HNRNPA0/DCP1B/SLC11A1/PUM1/HELZ2/METTL3/VIM/CNOT6/PAIP1/GSPT2/THRAP3/CNOT2/CNO…	169
BP	GO:0031929	TOR signaling	102/9555	128/18800	1.16985e-11	6.87612e-10	4.84017e-10	TMEM127/GPR137/CASTOR1/NCKAP1L/RHEBL1/MIOS/CLEC16A/OTUD5/PIP4P1/MEAK7/MAPKAP1/PINK1/SLC38A9/MTM1/ITFG2/GNA12/RRAGC/KPTN/ARNTL/LAMTOR1/LAMTOR2/LAMTOR4/SPAAR/LAMTOR3/SEC13/EPM2A/RPTOR/HDAC3/CARD11/CTNS/WDR59/DGKQ/SH3BP4/GAS6/SESN2/NPRL3/ZMPSTE24/PIH1D1/TREM2/HIF1A/TELO2/PRR5L/GSK3A/WDR24/RRAGA/STK11/FBXO9/AKT1/TBCK/DISC1/EIF4EBP2/RHEB/AKT1S1/MTOR/KLHL22/FLCN/LAMTOR5/GPR137B/ARAF/RFFL/DEPDC5/TTI1/SE…	102
BP	GO:0002221	pattern recognition receptor signaling pathway	133/9555	176/18800	1.20034e-11	6.99058e-10	4.92074e-10	MYD88/IRF3/FLOT1/IFI35/IRF1/TLR4/GPATCH3/NR1H3/RNF135/IFIH1/MAPKAPK2/HAVCR2/SLC15A3/DHX58/NMI/GPR108/PIK3AP1/CACTIN/RAB7B/BCL10/AP3B1/LY96/ZDHHC5/NOD1/LACC1/OAS1/PHB2/TRIL/ERBIN/TLR2/BTK/MAPKAPK3/OAS3/NPLOC4/UFD1/RTN4/CLEC7A/ARRB2/TLR1/APPL2/TLR8/FCN1/CTSS/TREM2/TRAF6/WDFY1/CD14/PHB1/TLR6/IRAK4/RFTN1/F2RL1/TNIP2/IRAK1/TNIP1/RIPK2/NLRX1/NINJ1/PLCG2/TASL/XIAP/PUM1/NFKBIL1/CYLD/LILRA2/LYN/MAP3K7/UBQ…	133
BP	GO:1901800	positive regulation of proteasomal protein catabolic process	94/9555	116/18800	1.23751e-11	7.14155e-10	5.02701e-10	DAB2/RNF185/PSMD10/USP5/PSEN1/SH3RF3/BAG6/PSMC2/BCAP31/RNF19B/NUB1/SIRT2/RNF14/ARIH2/PABIR1/CSNK1D/SUMO2/ARIH1/GABARAP/AXIN1/DDA1/NFE2L2/RNF40/CEBPA/TREM2/STUB1/SGTA/GSK3A/TAF1/VCP/AKT1/PSMC6/PSMC3/SIRT6/PSMC5/PIAS1/PSMC4/MAPK9/UBQLN2/DNAJB2/HSPBP1/ELOB/DDRGK1/OSBPL7/RBX1/CHFR/ZER1/FBXO22/UBQLN1/ANKIB1/SOCS4/RNFT1/CSNK1A1/RCHY1/ATXN3/SUMO1/MKRN2/FZR1/HERPUD1/ECSCR/SOCS5/CAV1/KEAP1/HECTD1/PLK3/FBX…	94
BP	GO:0051650	establishment of vesicle localization	131/9555	173/18800	1.3315e-11	7.61475e-10	5.3601e-10	PEF1/CDK5/IKBKG/BBS4/BLOC1S3/KIF3B/PSEN1/TOR1A/CHMP2A/YKT6/RAB11A/SNF8/STARD3/ATP13A2/SDCBP/PINK1/STARD3NL/IRAG2/TMED10/ARFGAP2/BBS2/BORCS5/PPP6C/TSG101/TMEM230/KIFAP3/AP3B1/MKKS/MYO7A/LIMK2/RAB11B/VPS4A/SNAP23/NDE1/RAB7A/SPG11/TMED9/CSNK1D/BLOC1S5/KLHL12/KIF13A/RAB27B/SNAP29/MYO1F/CLASP1/DNM2/HTT/TRAK2/MYO5A/FNBP1L/STAM/MYO1C/TRAK1/BLOC1S2/CEP19/STK11/ACTN4/RAB27A/GBF1/WIPI1/CLN3/BLOC1S4/AP3M1/P…	131
BP	GO:0045785	positive regulation of cell adhesion	296/9555	446/18800	1.36548e-11	7.73935e-10	5.44781e-10	PRKD2/DAB2/HLA-E/CD5/RAC1/UNC13D/FLOT2/BTN2A2/CDC42/NCKAP1L/ARPC2/HLA-A/FLOT1/EMILIN2/SIRPA/CORO1A/AMBRA1/TFE3/ITPKB/STX4/LCK/APBB1IP/DOCK8/RHOA/VAV1/LGALS9/CSK/CD4/TGFBR2/SASH3/PYCARD/CX3CL1/TPM1/HAVCR2/FOXP3/CD276/TNFRSF14/VSIR/CSF1/PDCD1LG2/PTPRJ/RRAS/TMEM102/NCK2/PTPRC/B2M/RSU1/PPM1F/SIRPG/FUT7/CD209/BCL10/CD6/KIFAP3/PTK2B/AP3B1/IL10/HLA-DMA/EFNB2/PTPN6/LILRB4/TRIOBP/CD3E/CXCL12/MAP4K4/PTPN23…	296
BP	GO:0034976	response to endoplasmic reticulum stress	183/9555	257/18800	1.745e-11	9.80288e-10	6.90034e-10	PML/BAK1/TMUB2/RNF185/RHBDD2/MBTPS1/TOR1A/BFAR/FLOT1/NR1H2/NR1H3/MAP3K5/BAG6/PIGBOS1/ATF6B/EDEM2/LPCAT3/TMBIM6/BAX/TXNDC12/EIF2AK4/PTPN2/ERP44/TMEM129/SEC61B/BCAP31/NCK2/PIK3R1/AMFR/QRICH1/UBXN6/MAGEA3/UBE2J2/UGGT1/BCL2L1/RNF5/PARP16/NPLOC4/UFD1/JKAMP/SDF2L1/MAN1B1/SESN2/NFE2L2/SCAMP5/TRIM25/FAF2/EIF2B5/CDK5RAP3/STUB1/TRIM13/WFS1/SGTA/AIFM1/RASGRF2/CALR/TMUB1/BCL2/AUP1/VCP/ERLIN2/DNAJB12/EIF2S1/P…	183
BP	GO:1902115	regulation of organelle assembly	149/9555	202/18800	1.7979e-11	1.00115e-09	7.04718e-10	RALB/CHMP1A/BBS4/EHMT2/HCK/RAB1B/CHMP2A/MSN/RHOA/SDCBP/SDCCAG8/PINK1/CHMP6/RAB3GAP1/MTM1/NUP62/CHMP3/TSG101/CHMP4B/ATMIN/TRIM37/CHMP1B/FEZ2/NBDY/LCP1/DRG1/LIMK2/STYXL1/WDR45/RNF4/ABI3/PIP4K2A/KCTD17/STX18/RNF5/BECN1/SNX18/PHF23/SEPTIN7/MAP4/DNM2/KIF9/HTT/GSN/RABEP2/STAM/RBM14/ODF2L/TCHP/SEC22B/EML3/IFT140/PIP4K2B/ATG5/LRSAM1/ODF2/CHMP2B/MAPK9/UBQLN2/WIPI1/PLK2/DYNLT2B/TBC1D30/CHMP7/ADPRH/CNOT6/CY…	149
BP	GO:0007159	leukocyte cell-cell adhesion	257/9555	381/18800	2.37184e-11	1.30926e-09	9.216e-10	DUSP3/HFE/HLA-E/CD5/STK10/FLOT2/VSIG4/BTN2A2/NCKAP1L/LAG3/MSN/HLA-A/FERMT3/SIRPA/CORO1A/AMBRA1/SELL/IRF1/PRNP/ITPKB/LCK/DOCK8/RHOA/VAV1/LGALS9/CSK/CD4/TGFBR2/SASH3/SELPLG/PYCARD/HAVCR2/FOXP3/CD276/PTPN2/TNFRSF14/VSIR/PDCD1LG2/GPNMB/NCK2/PTPRC/B2M/SIRPG/FUT7/CD209/BCL10/CD6/AP3B1/LAPTM5/IL10/HLA-DMA/EFNB2/PTPN6/LILRB4/CD3E/CXCL12/LILRB1/EXT1/RASAL3/IL4R/CCR2/STAT5B/AIF1/ITGAL/IL27RA/NKAP/LILRB2/SP…	257
BP	GO:0006470	protein dephosphorylation	203/9555	291/18800	3.01071e-11	1.64759e-09	1.15975e-09	PPM1M/PTPN18/GNAI2/DUSP3/CALM3/PPP1R11/PPP4R1/PTPA/CNEP1R1/PPP1R8/PTP4A2/NCKAP1L/DUSP18/SSU72/CDC25B/PPP1R9B/AMBRA1/PTPN9/PPP1R7/TIMM50/LCK/FKBP1A/VRK3/PINK1/MTM1/PTPN2/PPP6C/GNA12/PTPRJ/CTDSP1/DUSP11/FAM220A/PTPRC/PPM1F/PTPRA/PTPN7/SYMPK/CTDNEP1/UBLCP1/SWAP70/PDP1/NCEH1/PTPN6/PPP1CA/YWHAB/CTTNBP2NL/PTPRB/PTPN23/STYXL1/PTPN12/MTMR14/PRKCD/LILRB2/CTDSPL/PPP5C/ITGA1/CAMK2G/SMPD1/SDHAF2/HTT/PPP4C/CS…	203
BP	GO:0030217	T cell differentiation	186/9555	263/18800	3.11573e-11	1.69048e-09	1.18995e-09	BTN2A2/NCKAP1L/DOCK2/LAG3/CLPTM1/AMBRA1/IRF1/ITPKB/LCK/RHOA/VAV1/LGALS9/CD4/TGFBR2/CTSL/SASH3/FOXP3/PTPN2/LMBR1L/VSIR/PTPRC/B2M/FUT7/AP3B1/PATZ1/LILRB4/SPI1/CD3E/DROSHA/CD8A/IL4R/JMJD6/RIPK3/CCR2/STAT5B/BATF/STAT6/CD3D/NKAP/LILRB2/CARD11/STAT3/FCER1G/IL12RB1/IL7/MDK/SART1/IL2RA/FADD/PPP3CB/TNFSF8/ARMC5/SOCS1/STK11/RELB/BCL2/ATG5/MAFB/ZBTB1/CD2/TMEM131L/SRF/RIPK2/ANXA1/IL18/LFNG/RAG1/PRELID1/HLA-D…	186
BP	GO:0045089	positive regulation of innate immune response	109/9555	140/18800	3.47454e-11	1.85518e-09	1.30588e-09	HLA-E/CASP6/RNF185/NECTIN2/HCK/MAVS/LAG3/ZNFX1/IRF3/IFI35/TLR4/TRIM62/TRIM5/TRIM56/PARP9/VAV1/TYROBP/RAET1G/PYCARD/HAVCR2/AP1G1/NMI/PAK2/SPI1/HEXIM1/STAT5B/NCR3/IFI16/AKIRIN2/PLSCR1/TRIM41/PSPC1/CLEC7A/SIN3A/HLA-F/NLRC4/NONO/TLR8/RBM14/FCN1/MNDA/TRIM6/TRAF6/FADD/IKBKE/PQBP1/LAMP1/USP27X/STING1/NLRC5/PLCG2/TASL/UBE2K/LILRA2/XRCC5/SFPQ/CRTAM/LYN/MAP3K7/SRC/IKBKB/XRCC6/POLR3B/TBK1/LSM14A/DHX9/IRF7/S…	109
BP	GO:1903131	mononuclear cell differentiation	287/9555	433/18800	3.47774e-11	1.85518e-09	1.30588e-09	BAK1/CTNNBIP1/PSEN1/FES/BTN2A2/NCKAP1L/DOCK2/LAG3/MFNG/LYL1/CLPTM1/AMBRA1/IRF1/HHEX/ITPKB/MERTK/LCK/LTBR/RHOA/VAV1/LGALS9/CD4/TGFBR2/CTSL/SASH3/BAX/NFAM1/MYH9/FOXP3/ITFG2/PPARG/PTPN2/LMBR1L/VSIR/CSF1/PTPRJ/FBXO7/LRRC8A/PTPRC/B2M/FUT7/PTK2B/AP3B1/PATZ1/IL10/DOCK10/PTPN6/LILRB4/SPI1/MMP14/CD3E/LILRB1/DROSHA/THOC5/CD8A/PDE1B/IL4R/JMJD6/RIPK3/CCR2/STAT5B/BATF/YY1/DOCK11/IFI16/STAT6/ZBTB7A/CD3D/NKAP/L…	287
BP	GO:0010257	NADH dehydrogenase complex assembly	53/9555	58/18800	3.62367e-11	1.90108e-09	1.33819e-09	NDUFB2/DMAC2/NDUFS3/NDUFAF1/NDUFB10/ACAD9/NDUFA12/NDUFC2/NDUFA8/NDUFA9/TAFAZZIN/NDUFA2/TMEM186/COA1/NDUFC1/NDUFA10/NDUFAF3/NDUFB1/NDUFS2/NDUFAB1/OXA1L/NDUFB6/NDUFS4/TMEM126A/NDUFAF6/NDUFA1/NDUFS7/NUBPL/NDUFB3/NDUFS8/NDUFS5/NDUFA6/NDUFB4/TIMM21/NDUFS1/NDUFB5/NDUFB8/NDUFA3/TMEM126B/NDUFB7/BCS1L/NDUFA13/NDUFB11/NDUFA11/NDUFA5/NDUFAF8/FOXRED1/NDUFAF5/NDUFAF4/NDUFAF2/NDUFAF7/DMAC1/ND6	53
BP	GO:0032981	mitochondrial respiratory chain complex I assembly	53/9555	58/18800	3.62367e-11	1.90108e-09	1.33819e-09	NDUFB2/DMAC2/NDUFS3/NDUFAF1/NDUFB10/ACAD9/NDUFA12/NDUFC2/NDUFA8/NDUFA9/TAFAZZIN/NDUFA2/TMEM186/COA1/NDUFC1/NDUFA10/NDUFAF3/NDUFB1/NDUFS2/NDUFAB1/OXA1L/NDUFB6/NDUFS4/TMEM126A/NDUFAF6/NDUFA1/NDUFS7/NUBPL/NDUFB3/NDUFS8/NDUFS5/NDUFA6/NDUFB4/TIMM21/NDUFS1/NDUFB5/NDUFB8/NDUFA3/TMEM126B/NDUFB7/BCS1L/NDUFA13/NDUFB11/NDUFA11/NDUFA5/NDUFAF8/FOXRED1/NDUFAF5/NDUFAF4/NDUFAF2/NDUFAF7/DMAC1/ND6	53
BP	GO:0002703	regulation of leukocyte mediated immunity	169/9555	236/18800	4.90756e-11	2.55354e-09	1.79746e-09	HFE/HLA-E/NECTIN2/UNC13D/FES/WAS/NCKAP1L/MAVS/LAG3/HLA-A/C12orf4/GFER/TLR4/STX7/STX4/VAV1/TNFSF13/LGALS9/SASH3/TYROBP/RAET1G/HAVCR2/PARP3/AP1G1/ITGAM/FOXP3/VAMP8/ARID5A/PTPRC/B2M/FUT7/IL10/PTPN6/LILRB4/SPI1/LILRB1/IL4R/MLH1/RIPK3/CCR2/STAT5B/NCR3/FBXO38/STAT6/IL27RA/BTK/HMCES/TNFRSF1B/SPHK2/STXBP2/CD81/HMOX1/PTAFR/HLA-B/IL12RB1/TP53BP1/CLEC7A/ARRB2/HLA-F/ITGB2/TREM2/SHLD3/MICA/TRAF6/FADD/PPP3CB/F…	169
BP	GO:0015980	energy derivation by oxidation of organic compounds	220/9555	321/18800	6.6339e-11	3.42374e-09	2.41e-09	OGDH/TIGAR/PANK2/MTFR1L/DNAJC30/CAT/IL10RB/RHOA/IDH3B/PINK1/NDUFB2/IFNAR1/SIRT3/PHKB/SLC25A14/IDH3G/UQCRC1/DGUOK/UQCR10/PPP1CA/STK40/PYGB/MRPS36/SURF1/DLST/NDUFS3/NDUFAF1/NDUFB10/IDH1/GHITM/NDUFA12/NDUFC2/SLC25A51/IL6ST/CHCHD2/SDHAF2/ETFA/ATP5F1E/UQCC2/MDH1/COA6/NDUFV3/COQ9/PPP1R3D/MDH2/ATPSCKMT/AKT2/GYS1/SUCLG2/INPP5K/COX15/ACO2/HIF1A/GSK3A/NDUFA8/NDUFA9/PPP1R3F/MTLN/VCP/SDHB/COX4I1/AKT1/TAFAZZI…	220
BP	GO:0042147	retrograde transport, endosome to Golgi	76/9555	91/18800	6.78674e-11	3.45771e-09	2.43392e-09	VTI1B/TRIM27/YKT6/SNX1/SNX3/TBC1D10A/SNX12/DCTN1/VPS52/SNX6/CLTC/SNX2/GGA1/VPS35/VAMP3/TBC1D10B/RAB7B/SLC66A2/PHETA1/CLTCL1/TBC1D17/BET1L/RAB7A/ANKFY1/VPS29/CLN5/ARFRP1/TMEM87A/TMEM87B/PLEKHJ1/USP7/TBC1D5/ARFIP1/GBF1/VTI1A/ERC1/RBSN/TBC1D10C/DENND5A/STX5/EHD3/STX16/SNX8/VPS26A/WASHC2C/GCC2/SPAG9/GOSR1/RAB9A/ATP9A/WASHC2A/TBC1D14/ARL1/HEATR5A/RAB41/TRAPPC10/EVI5/STX10/EIPR1/VPS51/VPS26B/SGSM2/STX6…	76
BP	GO:0022409	positive regulation of cell-cell adhesion	202/9555	291/18800	6.80866e-11	3.45771e-09	2.43392e-09	HLA-E/CD5/FLOT2/BTN2A2/NCKAP1L/HLA-A/FLOT1/EMILIN2/SIRPA/CORO1A/AMBRA1/ITPKB/LCK/DOCK8/RHOA/VAV1/LGALS9/CSK/CD4/TGFBR2/SASH3/PYCARD/CX3CL1/HAVCR2/FOXP3/CD276/TNFRSF14/VSIR/PDCD1LG2/NCK2/PTPRC/B2M/SIRPG/FUT7/CD209/BCL10/CD6/KIFAP3/AP3B1/IL10/HLA-DMA/EFNB2/PTPN6/LILRB4/CD3E/PTPN23/LILRB1/RASAL3/IL4R/CCR2/TJP1/STAT5B/AIF1/CITED2/IL27RA/NKAP/LILRB2/SPTA1/GCNT2/EFNB1/CD81/CARD11/IL6ST/PTAFR/TNFSF14/IL…	202
BP	GO:0007052	mitotic spindle organization	98/9555	124/18800	7.1879e-11	3.62133e-09	2.54909e-09	CHMP1A/KIF3B/PTPA/CHMP2A/RAB11A/DCTN1/NUDC/RHOA/CLTC/CHMP6/NEK6/PARP3/NUP62/CHMP3/CHMP4B/CHMP1B/DRG1/FLNA/MAP4/AAAS/CLASP1/TUBG2/MECP2/EML3/VCP/KPNB1/CHMP2B/RMDN1/PLK2/KIFC1/CHMP7/TOGARAM1/MAP10/RACGAP1/DCTN2/SBDS/TUBG1/POLDIP2/LSM14A/ABRAXAS2/VPS4B/RAE1/KIF4A/KIF2A/INTS13/CHEK2/CEP192/HNRNPU/WRAP73/DYNC1H1/BCCIP/ZNF207/DCTN6/EFHC1/STMN1/SMC1A/CCNB1/RAN/NUMA1/TACC3/ANKRD53/BORA/STAG2/TACC1/CDC20/…	98
BP	GO:0110053	regulation of actin filament organization	189/9555	270/18800	9.0005e-11	4.49883e-09	3.16677e-09	ARPC1B/GRB2/DBNL/TWF2/BBS4/TRIM27/RAC1/SNX9/ADD1/RHOC/HCK/CDC42/WAS/NCKAP1L/ARPC2/HCLS1/VASP/LIMK1/PLEK/CYFIP1/CORO1A/CAPZB/ABITRAM/PXN/TMSB10/ARAP1/RHOA/PYCARD/CX3CL1/TPM1/ARPC1A/CORO1B/EPS8/PAK2/ARF6/PFN1/NCK2/ARPC5L/ARPC4/PIK3R1/PPM1F/BRK1/SWAP70/PTK2B/MKKS/FLII/TRIOBP/CXCL12/ARHGAP18/TJP1/WASF2/RASA1/VILL/EPHA1/FLNA/CAPZA1/TMSB4X/TGFBR1/PRKCD/COTL1/SPTA1/S1PR1/ARF1/TMOD3/CAPG/CTTN/CLASP1/ARPI…	189
BP	GO:0007265	Ras protein signal transduction	235/9555	347/18800	9.31953e-11	4.6219e-09	3.2534e-09	RGL2/RALB/GRB2/DBNL/DOK2/RAP2B/RHOG/RAB35/DOK1/RAC1/ARHGAP1/ARHGEF1/CYTH1/ARHGDIB/CFL1/CDC42/WAS/NKIRAS2/DOK3/LIMK1/FLOT1/CYFIP1/ITPKB/STK19/CYTH4/RHOA/SDCBP/CYTH2/MAPKAP1/RASGRP4/ARHGDIA/PHACTR4/APOE/EPS8/NUP62/LPAR6/CSF1/GNA12/MFN2/RRAS/ARF6/LZTR1/BRK1/USP8/PSD4/RALA/GDI1/MAP4K4/RASAL3/AIF1/ARRB1/WASF2/STARD8/RASA1/CDC42SE2/SQSTM1/RAB42/ARHGAP4/KRAS/BRAP/ERBIN/ARHGEF3/RAP2C/MAPRE2/TNFAIP1/GABAR…	235
BP	GO:0032386	regulation of intracellular transport	226/9555	332/18800	1.00499e-10	4.9455e-09	3.48119e-09	DAB2/CDK5/ARHGAP1/PSEN1/GRIPAP1/HSPA1L/CDC42/UBE2L3/MAVS/HCLS1/MSN/OAZ2/LEPROT/SNX3/SNX12/PRNP/ABLIM3/ANXA2/SP100/HYAL2/ATP13A2/EDEM2/PINK1/SCP2/ITGAM/TM9SF4/OAZ1/SAE1/STOM/BORCS5/VPS35/CHMP3/CHP1/NMT1/BCAP31/HPS4/MDFIC/PIK3R1/BAP1/ATG13/RNF31/LCP1/GDI1/RAB11B/PTPN23/MAPK1/ARIH2/KHDRBS1/C2CD5/FLNA/ATP5IF1/YIPF5/UBE2J2/MICALL2/EHD2/STX18/PRKCD/MAPK14/HDAC3/CD81/REEP5/AAAS/TBC1D20/PRKACA/GAS6/FRAT1…	226
BP	GO:0090305	nucleic acid phosphodiester bond hydrolysis	173/9555	244/18800	1.08829e-10	5.30338e-09	3.7331e-09	SAMHD1/HARBI1/PARN/N4BP1/TDP2/PPP1R8/MBLAC1/NUDT16/ERCC4/USB1/LAS1L/PNRC2/PLD3/CSTF2/ABT1/EXO5/RNASE1/PELO/APEX2/ALKBH1/INTS11/FIP1L1/DROSHA/DCLRE1B/POLR1H/TOE1/ERCC2/TSN/RNASE6/DIS3L2/RNASEK/ELAC1/RPP21/RAD1/PLSCR1/MYG1/NCBP1/DBR1/APEX1/ENDOV/CPSF4/EXD2/EDC3/DIS3L/ERCC1/ERI3/RNASEL/DXO/RNASET2/NCBP2/TBL3/ASTE1/ERCC3/POP7/RRP36/RAG1/CSTF2T/DCP1B/XPC/PMS2/TATDN2/NOB1/HELZ2/NOL9/CNOT6/CPSF2/PRORP/C…	173
BP	GO:0048872	homeostasis of number of cells	196/9555	282/18800	1.09443e-10	5.30338e-09	3.7331e-09	BAK1/G6PD/NCKAP1L/HCLS1/DNASE2/CORO1A/MAEA/ITPKB/MERTK/LGALS9/SASH3/SIT1/TMEM14C/LPCAT3/BAX/FOXP3/PTPN2/CSF1/SLC25A38/XKR8/B2M/THRA/BAP1/ACVR1B/ANKRD54/BCL10/SH2B3/AP3B1/DOCK10/SPI1/EXT1/STAT1/JMJD6/SLC39A3/RIPK3/CCR2/STAT5B/DOCK11/CITED2/KRAS/ERCC2/RASSF2/ATP5IF1/ISG15/ZBTB7A/SPTA1/MAPK14/TMOD3/CARD11/STAT3/EPAS1/TGFBR3/INPP5D/HMOX1/TNFSF14/IL7/ARMCX1/CDK5RAP3/RRN3/HIF1A/IL2RA/FADD/PPP3CB/BCL2/A…	196
BP	GO:1902850	microtubule cytoskeleton organization involved in mitosis	115/9555	151/18800	1.25062e-10	6.01433e-09	4.23354e-09	CHMP1A/KIF3B/PTPA/CHMP2A/RAB11A/DCTN1/NUDC/NSFL1C/RHOA/CLTC/CHMP6/NEK6/PARP3/NUP62/CHMP3/CHMP4B/CHMP1B/DRG1/DYNLT1/NDE1/FLNA/MAP4/AAAS/CLASP1/HTT/TUBG2/MECP2/EML3/VCP/KPNB1/CHMP2B/RMDN1/PLK2/KIFC1/CHMP7/TOGARAM1/MAP10/RACGAP1/DCTN2/SBDS/PAFAH1B1/TUBG1/POLDIP2/LSM14A/ABRAXAS2/VPS4B/RAE1/KIF4A/KIF2A/CDK5RAP2/INTS13/CHEK2/CEP192/HNRNPU/WRAP73/DYNC1H1/NDEL1/BCCIP/ZNF207/DCTN6/EFHC1/STMN1/SMC1A/CCNB1/…	115
BP	GO:0006890	retrograde vesicle-mediated transport, Golgi to endoplasmic reticulum	48/9555	52/18800	1.28002e-10	6.06388e-09	4.26843e-09	TAPBP/ARF5/TMED10/COG4/LMAN2/ARF3/RER1/BET1L/STX18/TMEM115/HTT/ERGIC1/COPG2/PITPNB/KDELR2/ERGIC2/SEC22B/COPZ1/ERGIC3/GBF1/DNAJC28/ARF4/KIF1C/UVRAG/COPB2/KDELR1/BICD2/RAB33B/COPE/BNIP1/ATP9A/COG7/RAB41/USE1/NBAS/ATP9B/GOLPH3/SCFD1/COPA/RAB6A/COG3/COPZ2/RINT1/PICK1/KDELR3/PLPP3/GOLPH3L/RAB6B	48
BP	GO:0065002	intracellular protein transmembrane transport	48/9555	52/18800	1.28002e-10	6.06388e-09	4.26843e-09	PEX16/PEX26/TIMM50/PEX7/SEC61B/TOMM40L/LONP2/C2CD5/PEX14/AKT2/AIFM1/PEX10/DNAJC19/PEX5/TOMM40/TIMM17B/SRP54/ROMO1/PEX13/TOMM7/HSPA5/BCR/CHCHD4/SEC61A1/TIMM21/GRPEL1/TRAM1/PEX1/TIMM23/ZFAND2B/SEC63/PEX6/PEX2/TRAM2/TOMM70/TIMM17A/TIMM44/RTN2/SEC61G/SEC62/PAM16/GRPEL2/PEX12/TRAM1L1/TOMM20/TIMM23B/SEC61A2/DNAJC15	48
BP	GO:0050792	regulation of viral process	120/9555	159/18800	1.3877e-10	6.52527e-09	4.5932e-09	TRIM26/TRIM21/TRIM68/TRIM27/NECTIN2/N4BP1/TRIM38/MAVS/ZNFX1/SNF8/SNX3/TRIM62/TRIM5/LGALS9/PARP10/CD4/TRIM32/IFIH1/STOM/TRIM22/RESF1/TSG101/MDFIC/IFITM3/CD209/TRIM34/DYNLT1/STAT1/OAS1/VPS4A/HEXIM1/RAB7A/IFI16/ISG15/APOBEC3C/FCN3/SHFL/TMEM250/OAS3/PPIE/PLSCR1/TBC1D20/GSN/APOBEC3B/TRIM25/OAS2/KPNA6/PPIA/LGALS1/FCN1/INPP5K/TRIM6/TRIM13/MX1/RNASEL/APOBEC3G/CIITA/BCL2/ATG5/IFIT1/TNIP1/MPHOSPH8/ADAR/PPI…	120
BP	GO:0006479	protein methylation	145/9555	199/18800	1.50346e-10	6.9664e-09	4.90372e-09	ETFBKMT/PAF1/EHMT2/FAM98B/NELFE/SMYD5/PRDM4/KDM4A/CTCF/RNF20/SMARCB1/CXXC1/KANSL3/PHF1/PCMT1/RRP8/PYGO2/ARMT1/PWP1/EZHIP/EEF1AKMT1/KAT8/ATPSCKMT/PIH1D1/WDR82/NFYC/PRMT6/MECP2/CTR9/NTMT1/N6AMT1/SETD1B/GSPT1/EZH1/PRMT7/SNRPD3/VCPKMT/LCMT1/ICMT/SETD4/LMNA/SIRT7/IWS1/WDR61/SETD1A/ANTKMT/PRMT5/KANSL1/NFYB/EEF2KMT/WDR5B/HCFC1/MCRS1/CAMKMT/ZNF335/ASH2L/PRMT9/MEN1/ETF1/FAM98A/METTL18/FAM86C1P/SNRPB/SETD3…	145
BP	GO:0008213	protein alkylation	145/9555	199/18800	1.50346e-10	6.9664e-09	4.90372e-09	ETFBKMT/PAF1/EHMT2/FAM98B/NELFE/SMYD5/PRDM4/KDM4A/CTCF/RNF20/SMARCB1/CXXC1/KANSL3/PHF1/PCMT1/RRP8/PYGO2/ARMT1/PWP1/EZHIP/EEF1AKMT1/KAT8/ATPSCKMT/PIH1D1/WDR82/NFYC/PRMT6/MECP2/CTR9/NTMT1/N6AMT1/SETD1B/GSPT1/EZH1/PRMT7/SNRPD3/VCPKMT/LCMT1/ICMT/SETD4/LMNA/SIRT7/IWS1/WDR61/SETD1A/ANTKMT/PRMT5/KANSL1/NFYB/EEF2KMT/WDR5B/HCFC1/MCRS1/CAMKMT/ZNF335/ASH2L/PRMT9/MEN1/ETF1/FAM98A/METTL18/FAM86C1P/SNRPB/SETD3…	145
BP	GO:1902105	regulation of leukocyte differentiation	196/9555	283/18800	1.77698e-10	8.1741e-09	5.75383e-09	GPR137/CTNNBIP1/RIPK1/TCTA/FES/BTN2A2/NCKAP1L/LAG3/HCLS1/CLPTM1/AMBRA1/IRF1/TLR4/TFE3/ITPKB/RHOA/LGALS9/LILRB3/CD4/TGFBR2/SASH3/TYROBP/NFAM1/FOXP3/PTPN2/VSIR/CSF1/FBXO7/PTPRC/PIK3R1/MITF/AP3B1/IL10/PTPN6/EVI2B/LILRB4/MMP14/LILRB1/DROSHA/IL4R/CCR2/STAT5B/CASP8/RASSF2/NKAP/LILRB2/BTK/C1QC/CARD11/INPP5D/HLA-B/IL12RB1/RNF41/IL7/GAS6/MDK/SART1/TREM2/TRAF6/IL2RA/FADD/SOCS1/UBASH3B/MAFB/ZBTB1/CD2/TMEM13…	196
BP	GO:0032956	regulation of actin cytoskeleton organization	237/9555	352/18800	1.85795e-10	8.48507e-09	5.97273e-09	ARPC1B/GRB2/DBNL/TWF2/CDK5/RHOG/BBS4/TRIM27/RAC1/SNX9/ADD1/RHOC/ARHGDIB/HCK/FES/CDC42/WAS/NCKAP1L/ARPC2/HCLS1/VASP/LIMK1/PLEK/CYFIP1/CORO1A/CAPZB/BST1/ABITRAM/PXN/TMSB10/ARAP1/RHOA/PYCARD/CX3CL1/TPM1/ARHGDIA/TAOK2/ARPC1A/CORO1B/EPS8/PAK2/ARF6/PFN1/NCK2/ARPC5L/ARPC4/PIK3R1/PPM1F/BRK1/RND3/SWAP70/PTK2B/DAPK3/MKKS/FLII/TRIOBP/CXCL12/ARHGAP18/ABI3/TJP1/WASF2/RASA1/VILL/EPHA1/FLNA/CAPZA1/TMSB4X/TGFBR1…	237
BP	GO:0006626	protein targeting to mitochondrion	82/9555	101/18800	2.11217e-10	9.57717e-09	6.74147e-09	HSPA1L/UBE2L3/LEPROT/ABLIM3/TIMM50/TIMM10B/PINK1/SAE1/MFN2/FBXO7/BCAP31/HPS4/BAP1/ATG13/TOMM40L/RNF31/ARIH2/ATP5IF1/UBE2J2/MICALL2/IMMP1L/AGK/HTRA2/SAMM50/GSK3A/AIFM1/AIP/MTERF4/DNAJC19/UBE2D3/MIPEP/CSNK2A2/PARL/TIMM22/FIS1/HAX1/VPS11/PMPCB/HUWE1/SH3GLB1/BAG3/TOMM40/USP36/BID/TIMM17B/UBL5/ROMO1/PITRM1/TIMM8A/PRKAA1/TOMM7/CHCHD4/TOMM22/TIMM9/TIMM21/TRMT10B/GRPEL1/TIMM29/PDCD5/NPEPPS/TIMM23/TIMM10/…	82
BP	GO:0032388	positive regulation of intracellular transport	144/9555	198/18800	2.17419e-10	9.78848e-09	6.89021e-09	DAB2/CDK5/PSEN1/HSPA1L/CDC42/UBE2L3/MAVS/HCLS1/MSN/OAZ2/LEPROT/PRNP/ABLIM3/ANXA2/HYAL2/EDEM2/PINK1/SCP2/ITGAM/TM9SF4/OAZ1/SAE1/STOM/BORCS5/CHP1/NMT1/BCAP31/HPS4/PIK3R1/BAP1/ATG13/RNF31/PTPN23/ARIH2/KHDRBS1/C2CD5/FLNA/UBE2J2/MICALL2/EHD2/STX18/PRKCD/MAPK14/HDAC3/CD81/TBC1D20/PRKACA/GAS6/RBM22/ITGB2/RAB21/MYO1C/TARDBP/AKT2/HTRA2/PRR5L/MIEF1/DMAP1/GSK3A/EMD/STK11/ERGIC3/NCBP2/RIPOR1/CEP131/UBE2D3/CI…	144
BP	GO:1903037	regulation of leukocyte cell-cell adhesion	232/9555	344/18800	2.26349e-10	1.01188e-08	7.12271e-09	DUSP3/HFE/HLA-E/CD5/FLOT2/VSIG4/BTN2A2/NCKAP1L/LAG3/HLA-A/SIRPA/CORO1A/AMBRA1/IRF1/PRNP/ITPKB/LCK/DOCK8/RHOA/VAV1/LGALS9/CSK/CD4/TGFBR2/SASH3/PYCARD/HAVCR2/FOXP3/CD276/PTPN2/TNFRSF14/VSIR/PDCD1LG2/GPNMB/NCK2/PTPRC/B2M/SIRPG/FUT7/CD209/BCL10/CD6/AP3B1/LAPTM5/IL10/HLA-DMA/EFNB2/PTPN6/LILRB4/CD3E/CXCL12/LILRB1/RASAL3/IL4R/CCR2/STAT5B/AIF1/IL27RA/NKAP/LILRB2/SPTA1/EFNB1/CD81/CARD11/IL6ST/PTAFR/TNFSF1…	232
BP	GO:0048284	organelle fusion	108/9555	141/18800	2.50857e-10	1.11359e-08	7.8387e-09	VPS18/MUL1/BAK1/VTI1B/VAT1/VPS39/STX12/TGFBRAP1/PLEKHM1/VPS16/ADCK1/GOSR2/CORO1A/STX7/ANXA2/STX4/SAMD9/ATP13A2/MIGA2/IRAG2/BAX/VPS41/RAB8A/MFN2/VAMP8/CHMP3/VAMP3/RAB7B/SNAP47/GNAI3/BET1/VPS4A/SNAP23/C2CD5/ARL8B/RAB7A/RAB8B/SPG11/YIPF5/PIP4K2A/ANKFY1/MTCH2/RCC1L/SNAP29/VAMP1/ANKRD27/VPS8/AKT2/RAB13/STX1A/SEC22B/PIP4K2B/RAB20/ZDHHC6/VAMP7/CPLANE2/ANXA1/VTI1A/CHMP2B/AFG3L2/CLN3/PARL/STX5/SEPTIN8/STX…	108
BP	GO:0044772	mitotic cell cycle phase transition	288/9555	440/18800	2.55496e-10	1.12482e-08	7.91773e-09	PML/CDK5/TRIM39/CALM3/ZFYVE19/FBXO31/PSMG2/BTN2A2/CHMP2A/MBLAC1/LSM10/KLHL18/CDC25B/PPP1R9B/RAB11A/AMBRA1/BABAM2/NEK6/TAOK2/KDM8/EPS8/PPP6C/GPNMB/CTDSP1/DACT1/FBXO7/CHMP4B/MIIP/ACVR1B/BRD7/ECD/INIP/MEPCE/SIRT2/PTPN6/PSME2/RPS27L/TAF10/PHF8/CCNJL/KHDRBS1/VPS4A/PABIR1/E2F4/AIF1/ERCC2/RAD17/PHB2/BABAM1/CTDSPL/ANAPC11/RPTOR/RPA2/TMOD3/PSME3/CLASP1/GJC2/DNM2/APEX1/DBF4B/CCL2/PLCB1/ACVR1/SIN3A/APPL2/IN…	288
BP	GO:0006282	regulation of DNA repair	115/9555	152/18800	2.5693e-10	1.12482e-08	7.91773e-09	PML/ACTB/CYREN/TFIP11/TIGAR/PARP1/WAS/PARP9/CDK9/RMI2/BABAM2/PARP3/MEAF6/XRCC1/TERF2IP/TERF2/RECQL5/DTX3L/HDGFL2/ZCWPW1/BABAM1/RPA2/RAD51/RNF168/PPP4C/TP53BP1/SHLD3/DMAP1/MAGEF1/ERCC8/FOXM1/MORF4L1/BRCC3/SHLD1/SIRT6/MAD2L2/EYA3/SIRT7/UBE2N/TRIP12/FBH1/WRNIP1/PNKP/DDX11/RAD52/ACTR2/OTUB1/MORF4L2/RUVBL2/RNF8/PCNA/EPC2/TRIM28/WDR48/POT1/FUS/KAT5/BRD8/NUDT16L1/VPS72/RAD51AP1/SLF1/OGG1/DHX9/PPP4R3B/MM…	115
BP	GO:1903008	organelle disassembly	95/9555	121/18800	2.74458e-10	1.19333e-08	8.39997e-09	MUL1/ATG7/TIGAR/RETREG3/AMBRA1/ATP13A2/TEX264/PINK1/PELO/MFN2/FBXO7/ATG13/WIPI2/WDR45/GABARAPL1/SQSTM1/ATP5IF1/MCTS1/PHB2/BECN1/WDR45B/GABARAP/FUNDC2/CDC37/CTTN/HDAC6/KIF9/HTT/RNF41/VPS13D/DNM1L/MTIF3/ATG4B/GABARAPL2/MAP1LC3B/HTRA2/HIF1A/CAMKK2/GSK3A/ATG5/VCP/TAFAZZIN/GBF1/STING1/WIPI1/CSNK2A2/DDRGK1/PARL/STX5/VPS13C/FIS1/SLC25A5/HAX1/ULK1/HUWE1/ATG14/USP30/UFM1/USP36/SLC25A46/ATG3/FUNDC1/DENR/AT…	95
BP	GO:0002263	cell activation involved in immune response	199/9555	289/18800	2.8488e-10	1.2219e-08	8.60109e-09	GRN/MYD88/PSEN1/UNC13D/FES/NCKAP1L/DOCK2/MFNG/C12orf4/IFI35/CORO1A/TLR4/STX4/APBB1IP/TNFSF13/LGALS9/TYROBP/PYCARD/HAVCR2/PARP3/AP1G1/ITGAM/EIF2AK4/FOXP3/ITFG2/VAMP8/NMI/MILR1/PTPRC/KARS1/SWAP70/PTK2B/IL10/DOCK10/PTPN6/SPI1/LCP1/LILRB1/IL4R/MLH1/CCR2/SNAP23/BATF/DOCK11/ITGAL/STAT6/IL27RA/BTK/HMCES/SPHK2/STXBP2/CD81/STAT3/HMOX1/FCER1G/RNF168/PTAFR/IL12RB1/TP53BP1/CLEC7A/LAT2/HLA-F/ITGB2/MDK/LGALS1/…	199
BP	GO:0031349	positive regulation of defense response	199/9555	289/18800	2.8488e-10	1.2219e-08	8.60109e-09	TNFRSF1A/HLA-E/CASP6/RIPK1/RNF185/GRN/CASP1/NECTIN2/HCK/MAVS/GPSM3/LAG3/ZNFX1/IRF3/IFI35/EMILIN2/TLR4/TRIM62/TRADD/TRIM5/TRIM56/HYAL2/PARP9/VAV1/TYROBP/RAET1G/PYCARD/CX3CL1/HAVCR2/AP1G1/VAMP8/NMI/PAK2/ALOX5AP/KARS1/NOD1/RNF31/SPI1/CCR2/HEXIM1/STAT5B/NCR3/MMP8/IFI16/TLR2/BTK/CD81/AKIRIN2/ACE/PLSCR1/TRIM41/IL6ST/DDT/PSPC1/CLEC7A/SIN3A/HLA-F/NLRC4/MDK/NONO/TLR8/LGALS1/RBM14/FCN1/CEBPA/MNDA/TREM2/TRI…	199
BP	GO:0051648	vesicle localization	138/9555	189/18800	3.26968e-10	1.39302e-08	9.80558e-09	PEF1/CDK5/IKBKG/BBS4/BLOC1S3/KIF3B/PSEN1/TOR1A/CHMP2A/YKT6/RAB11A/SNF8/STARD3/ATP13A2/SDCBP/PINK1/STARD3NL/IRAG2/TMED10/ARFGAP2/BBS2/BORCS5/PPP6C/VPS33B/TSG101/TMEM230/KIFAP3/AP3B1/MKKS/MYO7A/LIMK2/RAB11B/VPS4A/SNAP23/NDE1/RAB7A/SPG11/TMED9/CSNK1D/BLOC1S5/KLHL12/KIF13A/RAB27B/SNAP29/MYO1F/CLASP1/DNM2/VPS33A/HTT/TRAK2/MYO5A/FNBP1L/STAM/MYO1C/TRAK1/BLOC1S2/CEP19/STK11/ACTN4/RAB27A/GBF1/WIPI1/CLN3/B…	138
BP	GO:0032006	regulation of TOR signaling	85/9555	106/18800	3.33335e-10	1.41067e-08	9.92987e-09	TMEM127/GPR137/CASTOR1/NCKAP1L/MIOS/CLEC16A/OTUD5/PIP4P1/SLC38A9/MTM1/ITFG2/GNA12/RRAGC/KPTN/ARNTL/LAMTOR1/LAMTOR2/LAMTOR4/SPAAR/LAMTOR3/SEC13/EPM2A/RPTOR/HDAC3/CTNS/WDR59/DGKQ/SH3BP4/GAS6/SESN2/NPRL3/ZMPSTE24/PIH1D1/TREM2/HIF1A/TELO2/GSK3A/WDR24/RRAGA/STK11/FBXO9/TBCK/RHEB/AKT1S1/KLHL22/FLCN/LAMTOR5/GPR137B/ARAF/RFFL/DEPDC5/TTI1/SESN1/SMCR8/UBR2/TBC1D7/PRKAA1/SZT2/KICS2/PDCD6/UBR1/SEH1L/TSC2/BMT…	85
BP	GO:1903829	positive regulation of protein localization	291/9555	446/18800	3.44597e-10	1.44343e-08	1.01604e-08	CDK5/RHOG/PSEN1/PARP1/HSPA1L/CDC42/UBE2L3/MAVS/CNPY4/HCLS1/MSN/PPP1R9B/OAZ2/LEPROT/TLR4/PTPN9/PRNP/ABLIM3/SNX33/STX4/NR1H2/HYAL2/CARD10/ATP13A2/PARP9/MEAK7/EDEM2/TYROBP/PINK1/TMED10/PFKFB2/ITGAM/TM9SF4/OAZ1/SAE1/STOM/PPARG/NUP62/VPS35/EXOC1/CHP1/NMT1/LRRC8A/BCAP31/VEGFC/TSG101/HPS4/ARF6/PIK3R1/BAP1/ATG13/ZDHHC5/RER1/RNF31/MEPCE/LIMK2/SRI/PTPN23/ORMDL3/ARIH2/DTX3L/C2CD5/FLNA/SQSTM1/RAMP3/UBE2J2/MI…	291
BP	GO:0030099	myeloid cell differentiation	259/9555	391/18800	3.45622e-10	1.44343e-08	1.01604e-08	PML/GPR137/CTNNBIP1/GAB3/G6PD/RIPK1/PAF1/NRROS/PSEN1/PARP1/TCTA/FES/CDC42/NCKAP1L/ATP6AP1/HCLS1/DNASE2/MAEA/TLR4/ACTN1/H4C12/TFE3/ITPKB/ANXA2/LTBR/PITHD1/LILRB3/CD4/TGFBR2/TYROBP/RASGRP4/TMEM14C/MYH9/PPARG/PTPN2/CSF1/SLC25A38/JAG1/B2M/THRA/PIK3R1/ACVR1B/RAB7B/ANKRD54/MITF/PTK2B/SH2B3/AP3B1/PTPN6/EVI2B/LILRB4/SPI1/LILRB1/THOC5/PDE1B/STAT1/JMJD6/STAT5B/CASP8/WASF2/BATF/CITED2/IFI16/EIF6/ERCC2/RASSF…	259
BP	GO:0042098	T cell proliferation	147/9555	204/18800	4.24698e-10	1.76208e-08	1.24035e-08	BTN3A1/HLA-E/PSMB10/VSIG4/BTN2A2/NCKAP1L/DOCK2/MSN/HLA-A/CORO1A/IRF1/PRNP/DOCK8/LGALS9/TGFBR2/SASH3/PYCARD/HAVCR2/BAX/FOXP3/CD276/LMBR1L/TNFRSF14/VSIR/PDCD1LG2/GPNMB/NCK2/PTPRC/CD209/ELF4/CD6/IL10/PTPN6/LILRB4/CD3E/LILRB1/RASAL3/RIPK3/CCR2/STAT5B/AIF1/IL27RA/LILRB2/SPTA1/EFNB1/TNFRSF1B/CD81/CARD11/IL6ST/TNFSF14/IL12RB1/CD151/CCDC88B/EBI3/TRAF6/IL2RA/FADD/PPP3CB/TNFSF8/ARMC5/TMEM131L/NCK1/RIPK2/AN…	147
BP	GO:0051098	regulation of binding	244/9555	366/18800	4.40755e-10	1.81683e-08	1.27888e-08	TRIM21/RALB/CTNNBIP1/ACTB/DAB2/CDK5/HFE/CALM3/TFIP11/ADD1/PSEN1/PARP1/CDC42/PLXND1/MFNG/FLOT1/ERCC4/ANXA2/SP100/ILRUN/ZFP90/FKBP1A/PARP9/CDK9/TMBIM6/BAX/PSME3IP1/APOE/PPARG/DACT1/B2M/CAPRIN2/SYMPK/AMFR/IL10/MEPCE/SIRT2/PPP1CA/TAF10/SRI/DTX3L/ACD/MMP8/IFI16/ERCC2/TMSB4X/TGFBR1/ZBTB7A/PRKCD/ADRB2/SPTA1/DPH3/GTF2B/CARD16/ACE/TGFBR3/NCBP1/HMOX1/PRKACA/PYGO2/CLN5/CSNK2B/RNF220/ARRB2/AKTIP/SIN3A/TMC8/L…	244
BP	GO:0002366	leukocyte activation involved in immune response	196/9555	285/18800	4.57575e-10	1.87399e-08	1.31912e-08	GRN/MYD88/PSEN1/UNC13D/FES/NCKAP1L/DOCK2/MFNG/C12orf4/IFI35/CORO1A/TLR4/STX4/APBB1IP/TNFSF13/LGALS9/TYROBP/PYCARD/HAVCR2/PARP3/AP1G1/ITGAM/EIF2AK4/FOXP3/ITFG2/VAMP8/NMI/MILR1/PTPRC/KARS1/SWAP70/PTK2B/IL10/DOCK10/PTPN6/SPI1/LCP1/LILRB1/IL4R/MLH1/CCR2/SNAP23/BATF/DOCK11/ITGAL/STAT6/IL27RA/BTK/HMCES/SPHK2/STXBP2/CD81/STAT3/HMOX1/FCER1G/RNF168/PTAFR/IL12RB1/TP53BP1/CLEC7A/LAT2/HLA-F/ITGB2/MDK/LGALS1/…	196
BP	GO:0010639	negative regulation of organelle organization	238/9555	356/18800	4.81263e-10	1.95837e-08	1.37852e-08	MUL1/TWF2/VAT1/BBS4/NUBP1/PSMD10/TIGAR/ADD1/EHMT2/PARP1/PSMG2/WAS/ADCK1/CORO1A/CAPZB/ERCC4/TMSB10/SLC35F6/ARAP1/TINF2/PINK1/EML2/GPX1/MTM1/CORO1B/PPARG/EPS8/PAK2/CHMP4B/PFN1/PIK3R1/SWAP70/TRIM37/FEZ2/MKKS/NBDY/FLII/XRCC1/RPS6KA2/TERF2IP/TERF2/TRIOBP/LIMK2/STYXL1/ACD/TJP1/H3-3B/WASF2/RAB7A/VILL/CAPZA1/TMSB4X/PRKCD/BCL2L1/STN1/LILRB2/SPTA1/BECN1/PHF23/S1PR1/MAP4/TMOD3/GHITM/CAPG/RAD1/CLASP1/HDAC6/A…	238
BP	GO:0006091	generation of precursor metabolites and energy	318/9555	494/18800	5.21377e-10	2.10809e-08	1.4839e-08	ETFBKMT/HMGCL/G6PD/OGDH/TIGAR/PANK2/MTFR1L/ADPGK/PSEN1/PRKAG1/DNAJC30/ACSS2/CAT/IL10RB/RHOA/IDH3B/PINK1/NDUFB2/ADH5/PFKFB2/IFNAR1/POR/COX11/ALDH4A1/SIRT3/PHKB/DERA/ENTPD5/SLC25A14/IDH3G/UQCRC1/DGUOK/UQCR10/AKR7A2/PPP1CA/STK40/PYGB/GNPDA1/NCF1/HK3/TACO1/EIF6/ATP5IF1/MRPS36/SURF1/ZBTB7A/PGD/DLST/PHB2/NDUFS3/NDUFAF1/NDUFB10/SPHK2/IDH1/STAT3/GHITM/NDUFA12/NDUFC2/SLC25A51/IL6ST/CHCHD2/SDHAF2/NQO2/ETFA…	318
BP	GO:0006998	nuclear envelope organization	51/9555	57/18800	5.64459e-10	2.25566e-08	1.58778e-08	CHMP1A/TOR1B/TOR1A/CHMP2A/DCTN1/PARP11/LEMD2/NSFL1C/CHMP6/NEK6/UBE2I/CHMP3/CHMP4B/CTDNEP1/CHMP1B/SIRT2/VPS4A/ZMPSTE24/TARDBP/EMD/ANKLE2/CHMP2B/TMEM43/NUP93/LMNA/CHMP7/PRKCB/PAFAH1B1/TMEM170A/NDEL1/BANF1/REEP4/UBXN2A/NUP155/NEMP1/LEMD3/CHMP4A/LPIN1/REEP3/AKAP8L/SUN3/TOR1AIP1/RCC1/CHMP5/DMPK/SUN2/UBXN2B/PLK1/LMNB1/VRK1/SPAST	51
BP	GO:0030098	lymphocyte differentiation	253/9555	382/18800	5.6498e-10	2.25566e-08	1.58778e-08	BAK1/BTN2A2/NCKAP1L/DOCK2/LAG3/MFNG/LYL1/CLPTM1/AMBRA1/IRF1/HHEX/ITPKB/MERTK/LCK/RHOA/VAV1/LGALS9/CD4/TGFBR2/CTSL/SASH3/BAX/NFAM1/FOXP3/ITFG2/PTPN2/LMBR1L/VSIR/PTPRJ/FBXO7/LRRC8A/PTPRC/B2M/FUT7/PTK2B/AP3B1/PATZ1/IL10/DOCK10/PTPN6/LILRB4/SPI1/MMP14/CD3E/DROSHA/CD8A/IL4R/JMJD6/RIPK3/CCR2/STAT5B/BATF/YY1/DOCK11/STAT6/ZBTB7A/CD3D/NKAP/LILRB2/BTK/CARD11/STAT3/INPP5D/FCER1G/IL12RB1/RNF41/IL7/GAS6/MDK/S…	253
BP	GO:0098876	vesicle-mediated transport to the plasma membrane	106/9555	139/18800	5.77472e-10	2.29112e-08	1.61274e-08	RAB35/EHD4/ARHGAP1/VPS35L/VPS39/GRIPAP1/ATP6AP1/RAB11A/SNF8/SNX3/SNX12/VPS52/PHAF1/CSK/VAMP5/RAB8A/BBS2/GGA1/VPS35/EXOC1/NSF/VAMP3/ARF6/DENND1C/RAB14/VPS50/COMMD1/RAB11B/PTPN23/RAB7A/CLSTN1/RAB11FIP3/MICALL2/EHD2/VPS29/CCDC93/EXOC6B/KIF13A/CCDC22/EXOC2/EXOC4/SNX17/DNM2/RAB10/GGA3/ANKRD27/ARFRP1/RAB31/MACF1/RAB13/VPS26C/EXOC8/LLGL1/CLN3/EXOC5/EHD3/VPS26A/WASHC2C/DENND1A/SYS1/TAMALIN/CMTM6/ARL4C/SE…	106
BP	GO:0090501	RNA phosphodiester bond hydrolysis	114/9555	152/18800	7.71385e-10	3.04146e-08	2.14092e-08	SAMHD1/PARN/N4BP1/PPP1R8/MBLAC1/NUDT16/USB1/CSTF2/ABT1/RNASE1/INTS11/FIP1L1/DROSHA/POLR1H/TOE1/RNASE6/DIS3L2/RNASEK/ELAC1/RPP21/NCBP1/DBR1/APEX1/ENDOV/CPSF4/EXD2/EDC3/DIS3L/ERI3/RNASEL/RNASET2/NCBP2/TBL3/POP7/RRP36/CSTF2T/NOB1/HELZ2/NOL9/CNOT6/CPSF2/PRORP/CNOT2/ANGEL1/POP5/TUT1/CNOT8/NOP9/LACTB2/CNOT1/EXOSC4/EXOSC3/ELAC2/PAN2/XRN2/RPP30/POLR3K/PDE12/YBEY/RNASE2/NUDT21/NYNRIN/RIDA/CPSF6/CPSF3/EXOS…	114
BP	GO:0019882	antigen processing and presentation	85/9555	107/18800	8.12472e-10	3.18369e-08	2.24103e-08	TAPBP/HFE/HLA-E/RAB35/LGMN/WAS/TAP2/HLA-A/PSMB8/CTSD/CTSL/PYCARD/TAP1/TAPBPL/RAB32/HLA-C/B2M/CD209/MARCHF8/AP3B1/NOD1/HLA-DMA/RAB5B/EXT1/CD8A/ARL8B/RAB8B/LILRB2/WDFY4/ACE/FCER1G/DNM2/HLA-B/RAB10/HLA-F/YTHDF1/PSME1/CTSS/TREM2/TRAF6/CALR/RELB/ATG5/RFTN1/IFI30/FCGR2B/RAB27A/HLA-DPB1/SLC11A1/HLA-DRB1/HLA-DMB/CD74/IKBKB/PDIA3/MR1/CD68/MARCHF1/SAR1B/ERAP1/RAB4A/RAB33A/FGL2/HLA-DRA/MFSD6/HLA-G/AP3D1/LNP…	85
BP	GO:0000956	nuclear-transcribed mRNA catabolic process	94/9555	121/18800	9.58586e-10	3.73319e-08	2.62783e-08	SKIV2L/PARN/SMG8/PNRC2/PELO/NBDY/PYM1/MLH1/POLR2G/AGO1/MAGOHB/DIS3L2/POLR2D/NCBP1/TUT7/LSM1/TENT2/EIF4A3/SAMD4B/EDC3/EIF4ENIF1/DDX5/SMG9/DXO/NCBP2/HNRNPAB/GSPT1/DCP1B/HELZ2/CNOT6/PAIP1/GSPT2/THRAP3/CNOT2/CNOT8/UPF1/CNOT1/MAGOH/ETF1/EXOSC4/CNOT3/DHX36/EXOSC3/PAN2/DHX9/RBM8A/MTPAP/XRN2/EXOSC6/NT5C3B/DHX34/CTIF/PDE12/HNRNPU/SMG5/HNRNPD/EDC4/NBAS/PATL1/CASC3/YBX1/EXOSC7/SMG7/TTC37/SMG6/MRTO4/PATL2/SE…	94
BP	GO:0001819	positive regulation of cytokine production	306/9555	475/18800	9.79364e-10	3.79085e-08	2.66842e-08	PRKD2/BTN3A1/IFNGR1/HLA-E/RIPK1/TRIM27/MYD88/PSEN1/CASP1/MAVS/GPSM3/HLA-A/IRF3/FLOT1/IRF1/AGPAT1/TLR4/TRIM56/CARD8/HYAL2/LGALS9/ATP6AP2/CD4/RNF135/SASH3/TYROBP/RAET1G/PYCARD/CX3CL1/FRMD8/TRIM32/IFIH1/TMED10/MAPKAPK2/HAVCR2/IRF5/NFAM1/FOXP3/CD276/TNFRSF14/PTPRJ/TMEM106A/DHX58/ARID5A/PTPRC/B2M/PIK3R1/GSDMD/RAB7B/STMP1/BCL10/CD6/C3AR1/LY96/LAPTM5/NOD1/IL10/CD3E/LILRB1/BTN3A2/LTB/STAT1/LACC1/IL4R/CCR…	306
BP	GO:0006888	endoplasmic reticulum to Golgi vesicle-mediated transport	99/9555	129/18800	1.15483e-09	4.44296e-08	3.12744e-08	LMAN2L/PEF1/RAB1B/YKT6/TEX261/TRAPPC3/STEEP1/MPPE1/TMED10/PPP6C/BCAP31/VAPA/CNIH4/LMAN2/BET1/TRAPPC6A/TMED9/CSNK1D/YIPF5/STX18/SEC13/KLHL12/NRBP1/TRAPPC1/TRAPPC2L/TBC1D20/SEC22A/COPG1/BCAP29/SCAP/TRAPPC6B/ERGIC1/COPG2/KDELR2/TMED4/ERGIC2/SEC22B/ERGIC3/VCP/VAMP7/GBF1/VTI1A/SEC22C/ARF4/YIF1B/STX5/RAB1A/COPB1/COPB2/KDELR1/SEC23IP/SEC16A/GOSR1/COPE/TMED5/SAR1B/TRAPPC12/SEC24C/VAPB/PDCD6/TFG/SEC24B/ST…	99
BP	GO:1903322	positive regulation of protein modification by small protein conjugation or removal	106/9555	140/18800	1.18995e-09	4.55047e-08	3.20312e-08	MUL1/PEF1/TOLLIP/WBP1L/PSMD10/UBB/UBE2L3/FKBP1A/CDK9/FBXO4/DCUN1D4/PINK1/SAE1/NMI/TANK/RNF20/BCL10/COMMD1/LAPTM5/FBXO33/RASSF5/MAGEA2B/PHF23/HDAC3/GABARAP/RWDD3/MAGEC2/AXIN1/RNF40/CDK5RAP3/DCUN1D3/PTTG1IP/STUB1/TRAF6/WFS1/CTR9/PIAS4/GSK3A/MAGEA2/VCP/RNF111/TNIP1/RIPK2/AIMP2/PIAS1/MAPK9/HSPBP1/XIAP/UBE2N/RBX1/CHFR/HUWE1/UBQLN1/SEPTIN4/BTRC/SART3/SENP2/SPHK1/WDR48/UBE2D1/TBC1D7/RCHY1/HSPA5/FZR1/NHL…	106
BP	GO:0034504	protein localization to nucleus	200/9555	294/18800	1.29101e-09	4.90739e-08	3.45436e-08	PML/NXT2/CDK5/BBS4/PAF1/TOR1B/PSEN1/PARP1/TOR1A/CNEP1R1/MAVS/HCLS1/IPO8/CTNNA1/HHEX/SP100/PPP1R10/ILRUN/HYAL2/CARD10/ATP13A2/IPO13/PARP9/FBXO4/BANP/FAM53B/NUP62/DNAJB6/CHP1/MDFIC/PIK3R1/CTDNEP1/NUP85/MEPCE/LILRB4/LIMK2/RASSF5/ORMDL3/DTX3L/GBP2/FLNA/SQSTM1/ZBTB7A/PRKCD/SEC13/PHB2/KPNA4/MAPK14/HDAC3/STAT3/POLR1A/ELAVL1/NUP98/SIN3A/APPL2/RBM22/SESN2/KPNA6/EIF4ENIF1/NF2/TARDBP/CDK5RAP3/CRY2/HEATR3/TN…	200
BP	GO:0016578	histone deubiquitination	38/9555	40/18800	1.30393e-09	4.927e-08	3.46816e-08	TADA2B/SF3B3/TAF6/ATXN7L3/BAP1/TAF12/TAF10/TADA3/SF3B5/TAF9/SUPT7L/USP7/BRCC3/SUPT20H/TAF6L/USP36/SART3/USP16/ENY2/USP3/SGF29/UIMC1/USP15/KAT2A/TADA1/TAF5L/TRRAP/ASXL1/TAF4/TAF5/EPOP/TAF7/USP21/ATXN7/USP22/USP51/USP49/SUPT3H	38
BP	GO:0090316	positive regulation of intracellular protein transport	116/9555	156/18800	1.34276e-09	5.04368e-08	3.55029e-08	CDK5/PSEN1/HSPA1L/CDC42/UBE2L3/MAVS/HCLS1/OAZ2/LEPROT/PRNP/ABLIM3/HYAL2/EDEM2/PINK1/ITGAM/TM9SF4/OAZ1/SAE1/STOM/CHP1/NMT1/BCAP31/HPS4/PIK3R1/BAP1/ATG13/RNF31/ARIH2/C2CD5/FLNA/UBE2J2/MICALL2/PRKCD/MAPK14/HDAC3/CD81/PRKACA/GAS6/RBM22/ITGB2/MYO1C/TARDBP/AKT2/HTRA2/PRR5L/MIEF1/DMAP1/GSK3A/EMD/ERGIC3/RIPOR1/CEP131/UBE2D3/CIB1/CSNK2A2/PDCD10/FIS1/VPS11/HUWE1/RAPGEF3/PPM1A/SH3GLB1/BAG3/USP36/HRAS/TRIM28…	116
BP	GO:0006979	response to oxidative stress	281/9555	433/18800	1.5781e-09	5.89282e-08	4.14802e-08	PML/BAK1/G6PD/ALAD/RIPK1/PSEN1/TLDC2/PARP1/TOR1A/MSRB2/CAT/GFER/SIRPA/TLR4/PRNP/STX4/PXN/MAP3K5/HYAL2/ATP13A2/ADPRS/MEAK7/MAPKAP1/PINK1/TPM1/HMOX2/GPX1/MSRB3/APOE/FBXO7/MTF1/HNRNPM/PYROXD1/PTK2B/ARNTL/CYB5B/ARL6IP5/IL10/SIRT2/XRCC1/GSS/MMP14/MAPK1/SELENON/NFE2L1/STAT1/NCF1/RIPK3/AIF1/SP1/ERCC2/STAT6/PDK2/PRKCD/BECN1/VRK2/AGAP3/BTK/GPX8/CAPN2/FUT8/TXN2/IDH1/SETX/PYCR2/TRPM2/NDUFA12/EPAS1/HMOX1/CHC…	281
BP	GO:0044089	positive regulation of cellular component biogenesis	316/9555	494/18800	1.64397e-09	6.1029e-08	4.29589e-08	BAK1/RALB/GRB2/TWF2/BBS4/MYD88/RAC1/SNX9/RHOC/HCK/FES/PLEKHM1/CDC42/CHMP2A/NCKAP1L/ARPC2/MSN/VASP/LIMK1/PLEK/FLOT1/CYFIP1/SNF8/AMBRA1/TLR4/DCTN1/NR1H2/PXN/ATP13A2/ARAP1/RHOA/SDCBP/PYCARD/CX3CL1/PINK1/TPM1/RAB3GAP1/BAX/ACTR3/RESF1/EPS8/NUP62/PTPRJ/TSG101/ARF6/PFN1/NCK2/PIK3R1/PPM1F/ATMIN/STMP1/BRK1/SWAP70/PTK2B/WARS1/RALA/LCP1/DRG1/MAP4K4/WDR45/VPS4A/WASF2/RAB7A/CLSTN1/DOCK11/EPHA1/ISG15/PIP4K2A/T…	316
BP	GO:0097352	autophagosome maturation	49/9555	55/18800	1.76254e-09	6.50499e-08	4.57893e-08	CHMP1A/CALCOCO2/CHMP2A/VPS16/MCOLN1/RUBCN/CLEC16A/TECPR1/CHMP6/LAMP2/VAMP8/CHMP3/TSG101/CHMP4B/VMP1/CHMP1B/ADRB2/BECN1/PHF23/SNAP29/VPS33A/CALM1/MAP1LC3B/SNX14/ATG5/VCP/CHMP2B/CLN3/CHMP7/UVRAG/UBQLN1/ATG14/PIK3R4/SMCR8/ATG12/EPG5/RUBCNL/MAP1LC3A/SNAPIN/STX17/LIX1L/CHMP4A/TMEM39A/PIK3C3/MFSD8/FYCO1/CHMP5/MAP1LC3B2/ATP2A2	49
BP	GO:0050684	regulation of mRNA processing	105/9555	139/18800	1.78693e-09	6.5569e-08	4.61547e-08	SUPT5H/PAF1/RBMXL1/NELFE/CDK9/SRSF4/RBM42/SAP18/RBM23/RNF20/RBM10/TRA2A/JMJD6/KHDRBS1/RBM5/CELF1/CDK11B/ZC3H10/ZBTB7A/VIRMA/AHCYL1/NCBP1/LEO1/FAM172A/NUP98/SRSF7/HNRNPK/PRPF19/MBNL1/RNF40/DDX5/CTR9/HNRNPL/NCBP2/WTAP/U2AF2/SFSWAP/SMU1/SAFB/SON/RBM15B/TRA2B/PTCD2/IWS1/CDK11A/SRSF3/THRAP3/PUF60/SRSF2/SF3B4/SRSF9/ZC3H3/MAGOH/DHX36/HSPA8/SRSF10/DHX9/SNRPA/RBM8A/SNW1/YTHDC1/REST/HNRNPU/SUPT6H/SAFB2/SLT…	105
BP	GO:0072659	protein localization to plasma membrane	193/9555	283/18800	1.82312e-09	6.65126e-08	4.68189e-08	TNFRSF1A/ACTB/DAB2/CDK5/VTI1B/RHOG/ZDHHC7/EHD4/ZDHHC3/GRIPAP1/GORASP1/FLOT2/PPIL2/CNPY4/ATP6AP1/FLOT1/PPP1R9B/RAB11A/STX7/PTPN9/PRNP/TSPAN17/STX4/PHAF1/CSK/CLTC/RAB40C/VAMP5/RAB8A/BBS2/GGA1/VPS35/VAMP8/NSF/VAMP3/AP2M1/ARF6/PIK3R1/TMBIM1/RILPL2/ZDHHC5/RER1/ARL6IP5/NUMB/MMP14/GBP1/VPS4A/ABI3/C2CD5/RAB7A/FLNA/SQSTM1/RAB8B/RAMP3/EHD2/BCL2L1/SMURF1/KIF13A/CD81/GAK/RAB12/PRKCH/RAB10/GAS6/GGA3/ARFRP1/RA…	193
BP	GO:2000060	positive regulation of ubiquitin-dependent protein catabolic process	85/9555	108/18800	1.91226e-09	6.93658e-08	4.88273e-08	DAB2/PSMD10/USP5/PSEN1/SH3RF3/BCAP31/RNF19B/NUB1/PTK2B/LAPTM5/SIRT2/RNF14/ARIH2/PABIR1/CSNK1D/SMURF1/SUMO2/ARIH1/GABARAP/CCDC22/AXIN1/DDA1/NFE2L2/CEBPA/STUB1/SGTA/GSK3A/MAGEF1/TAF1/VCP/AKT1/SIRT6/PIAS1/MAPK9/UBQLN2/DNAJB2/DISC1/HSPBP1/ELOB/DDRGK1/RBX1/CHFR/ZER1/FBXO22/UBQLN1/ANKIB1/SOCS4/CSNK1A1/RCHY1/SUMO1/MKRN2/FZR1/HERPUD1/SOCS5/CAV1/KEAP1/HECTD1/PLK3/FBXW8/COP1/BBS7/CDC20/GCLC/DET1/GSK3B/PTEN…	85
BP	GO:0008654	phospholipid biosynthetic process	178/9555	258/18800	1.93383e-09	6.97496e-08	4.90974e-08	PI4K2A/PIGK/DHDDS/PCYT1A/PIP5K1C/ABHD4/PCYT2/AGPAT1/ITPKB/VAC14/MVD/SPTLC2/MPPE1/LPCAT3/DGKZ/DOLK/MTM1/CDIPT/PIGQ/CHP1/CISH/PIGH/PIK3R1/VAPA/AGPAT3/PIGV/DPM2/CDS2/DOLPP1/PISD/FITM2/DGKA/HEXB/IP6K1/ORMDL3/PIK3R3/GGPS1/MTMR14/PIP4K2A/BECN1/ACP6/CAPN2/CRLS1/SPHK2/IDH1/PIGG/PLSCR1/INPP5D/PIGT/DGKQ/LPCAT4/SERINC1/PGS1/CEPT1/PTPMT1/INPP5K/PIGS/PLD1/PIP4K2B/PGAP3/SLA2/SOCS1/SRD5A3/IP6K2/TAFAZZIN/PLA2G4C…	178
BP	GO:0000070	mitotic sister chromatid segregation	125/9555	171/18800	1.9568e-09	7.01796e-08	4.94001e-08	CHMP1A/PSMG2/CHMP2A/RAB11A/NUDC/CHTF8/CHMP6/NEK6/NUP62/CHMP3/CHMP4B/CHMP1B/VPS4A/BECN1/ANAPC11/DIS3L2/NSL1/INO80/NCAPH/TUBG2/CDC26/PPP2R1A/NAA10/EML3/CDC23/MAD2L1BP/KPNB1/SMARCA5/IK/CHMP2B/RMDN1/LCMT1/MAD2L2/KIFC1/CHMP7/NCAPD2/KLHL22/MAP10/ZWILCH/RACGAP1/CDCA8/DCTN2/BAZ1B/TUBG1/MAD1L1/MAU2/BOD1/DSN1/SLF1/MIS12/KIF2C/VPS4B/KIF18B/KIF4A/CDK5RAP2/MACROH2A1/KATNB1/HNRNPU/SEH1L/WRAP73/BUB1/PHF13/ZNF20…	125
BP	GO:0006513	protein monoubiquitination	65/9555	78/18800	1.98507e-09	7.07932e-08	4.98321e-08	TRIM21/PEF1/PAF1/UBB/TRIM56/PCGF1/DDB2/RING1/ATXN7L3/TSG101/RNF20/FANCF/TRIM37/DTX3L/KLHL12/TRIM41/RNF168/LEO1/MGRN1/RNF220/TRIM25/RNF40/CTR9/KBTBD8/UBE2E1/UBE2D3/RAG1/RBX1/KLHL22/HUWE1/CUL4B/WDR48/PCGF5/KDM2B/CUL1/UBE2R2/FAAP20/UBE2B/FANCG/FANCL/PDCD6/DDB1/PCGF2/UBE2W/BMI1/SKP1/FANCM/PCGF3/UBE2O/FAAP100/CUL3/DTL/ZNF598/RAD18/OBI1/WAC/RNF2/FANCA/PCGF6/RYBP/PEX12/CDC73/MARCHF7/UBE2T/TOPORS	65
BP	GO:0044088	regulation of vacuole organization	46/9555	51/18800	2.18723e-09	7.75673e-08	5.46004e-08	RALB/GRN/EHMT2/RAB1B/ANXA2/PINK1/RAB3GAP1/MTM1/CHMP4B/FEZ2/WDR45/PIP4K2A/RNF5/BECN1/SNX18/PHF23/SEC22B/PIP4K2B/LRSAM1/TMEM106B/UBQLN2/WIPI1/ADPRH/SCARB2/ULK1/MTMR3/SH3GLB1/RAB5A/SMCR8/ATG2A/TBC1D14/TBC1D12/MOAP1/C9orf72/SNX7/RAB3GAP2/CHMP4A/IFT20/TMEM39A/IFT88/PIP4K2C/SCFD1/SNX30/LAPTM4B/NUPR1/LRRK2	46
BP	GO:0002275	myeloid cell activation involved in immune response	75/9555	93/18800	2.25318e-09	7.94579e-08	5.59312e-08	GRN/MYD88/UNC13D/FES/DOCK2/C12orf4/IFI35/STX4/LGALS9/TYROBP/PYCARD/HAVCR2/ITGAM/VAMP8/NMI/MILR1/KARS1/PTPN6/SPI1/IL4R/CCR2/SNAP23/BTK/SPHK2/STXBP2/HMOX1/FCER1G/PTAFR/LAT2/ITGB2/TREM2/PTGDR/F2RL1/VAMP7/DNASE1/PLCG2/LILRA2/LYN/PDPK1/RABGEF1/FGR/GAB2/CD300A/BCR/DNASE1L3/VAMP2/PIK3CG/RASGRP1/ENPP3/SYK/PIK3CD/STXBP1/TICAM1/SLAMF1/LAT/RAC2/SBNO2/PRAM1/STXBP3/ADGRE2/FER1L5/PRKCE/LBP/FER/CD84/ANXA3/IFNG/…	75
BP	GO:0007030	Golgi organization	118/9555	160/18800	2.26558e-09	7.94579e-08	5.59312e-08	LMAN2L/PI4K2A/VTI1B/TANGO2/GORASP1/CDC42/NSFL1C/COG1/ARMH3/TMED10/PLEKHM2/COG4/COG8/LMAN2/VMP1/MAPK1/BET1/TMED9/CSNK1D/YIPF5/STX18/GAK/NPLOC4/CLASP1/TBC1D20/DNM2/HTT/TMED4/SEC22B/GBF1/VTI1A/RBSN/DNAJC28/SURF4/KIFC3/PDCD10/ARHGAP21/STX5/EHD3/STX16/COG5/RAB1A/GCC2/PRMT5/HUWE1/STK25/ATP8B4/RAB33B/MAPK3/SEC23IP/SEC16A/FAM174B/TMED5/CSNK1A1/TRAPPC12/COG7/ARL1/MAP2K2/YWHAZ/TJAP1/ZNF501/GORASP2/VCPIP1/M…	118
BP	GO:0008154	actin polymerization or depolymerization	142/9555	199/18800	2.49461e-09	8.70098e-08	6.12471e-08	ARPC1B/GRB2/DBNL/TWF2/BBS4/RAC1/SNX9/ADD1/MSRB1/CFL1/HCK/MSRB2/WAS/NCKAP1L/ARPC2/HCLS1/VASP/PLEK/PPP1R9B/CYFIP1/CORO1A/CAPZB/ABITRAM/CORO7/TMSB10/RHOA/PYCARD/ARPC1A/EPS8/ARF6/PFN1/NCK2/ARPC5L/WASHC3/ARPC4/BRK1/SWAP70/PTK2B/MKKS/FLII/TRIOBP/CXCL12/WIPF1/ARHGAP18/MICAL1/AIF1/RASA1/VILL/CAPZA1/TMSB4X/MICALL2/PRKCD/COTL1/SPTA1/TMOD3/CAPG/CTTN/SLIT2/GSN/WDR1/GBA2/DIAPH1/SPTAN1/SSH1/CDC42EP2/CAPZA2/LIM…	142
BP	GO:0032970	regulation of actin filament-based process	257/9555	393/18800	2.66511e-09	9.24488e-08	6.50757e-08	ARPC1B/GRB2/DBNL/TWF2/CDK5/RHOG/BBS4/TRIM27/RAC1/SNX9/ADD1/RHOC/ARHGDIB/HCK/FES/CDC42/WAS/NCKAP1L/ARPC2/HCLS1/VASP/LIMK1/PLEK/CYFIP1/CORO1A/CAPZB/BST1/ABITRAM/PXN/TMSB10/ARAP1/RHOA/PYCARD/CX3CL1/TPM1/ARHGDIA/TAOK2/GJA5/MYH9/ARPC1A/CORO1B/EPS8/PAK2/ARF6/PFN1/NCK2/ARPC5L/ARPC4/PIK3R1/PPM1F/BRK1/RND3/SWAP70/PTK2B/DAPK3/MKKS/FLII/TRIOBP/CXCL12/SRI/ARHGAP18/ABI3/TJP1/WASF2/RASA1/VILL/EPHA1/FLNA/CAPZA1…	257
BP	GO:0051701	biological process involved in interaction with host	137/9555	191/18800	2.72612e-09	9.40511e-08	6.62035e-08	TRIM26/VPS18/TRIM21/TRIM68/CHMP1A/ATG7/TRIM27/NECTIN2/GRK2/IST1/TRIM38/CHMP2A/SNX3/TRIM62/TRIM5/HYAL2/LGALS9/CD4/CTSL/SELPLG/CHMP6/TRIM22/TNFRSF14/ITGB5/VAMP8/CHMP3/TSG101/CHMP4B/IFITM3/CTSB/VAPA/CD209/TRIM34/CHMP1B/EFNB2/THOC5/DYNLT1/VPS4A/ARL8B/RAB7A/BCL2L1/FCN3/RNASEK/CD81/PLSCR1/SMPD1/EXOC2/GSN/GAS6/MRC1/TRIM25/SIGLEC1/PPIA/CCR5/LGALS1/FCN1/TRIM6/PHB1/ITGA5/CIITA/IFIT1/LAMP1/PPID/CHMP2B/NRP1/…	137
BP	GO:0009411	response to UV	109/9555	146/18800	2.84067e-09	9.74734e-08	6.86125e-08	PML/BAK1/N4BP1/PARP1/CAT/ERCC4/RHNO1/HYAL2/DDB2/ST20/UBE2A/TRIM32/BAX/GPX1/EIF2AK4/PIK3R1/MC1R/USF1/YY1/SDF4/ERCC2/PRKCD/CARD16/CASP7/SMPD1/MMP2/INO80/COPS9/ACTR5/DCUN1D3/ERCC1/STK11/TAF1/BCL2/ERCC8/AKT1/EIF2S1/ZBTB1/ERCC3/RHBDD1/PPID/XPC/TRIAP1/METTL3/HUS1/MAPK13/CCAR2/RUVBL2/CUL4B/PCNA/CASP9/RELA/MEN1/REV1/POLK/POLD1/DHX36/PRKAA1/TIPIN/UBE2B/USP47/DDB1/NSMCE3/UBE4B/IMPACT/NOC2L/FEN1/SPRTN/ERCC5…	109
BP	GO:0051236	establishment of RNA localization	119/9555	162/18800	2.91113e-09	9.9354e-08	6.99363e-08	FLOT1/HHEX/PARP11/RTRAF/TGFBR2/NUP62/DDX19A/DDX19B/MRPL18/NUP85/NXF3/CETN2/MVP/THOC5/KHDRBS1/SEC13/POLDIP3/POLR2D/AAAS/NCBP1/NUP42/GLE1/NUP98/SRSF7/SRSF1/MYO1C/XPO1/NCBP2/SNUPN/RFTN1/KPNB1/NUTF2/NUP133/TST/RBM15B/NUP93/NXT1/FYTTD1/IWS1/SRSF3/PHAX/MX2/NUP43/UPF1/NUP214/BICD2/NRDE2/NUP54/SENP2/ALYREF/ZC3H3/RANBP2/NUP37/AGFG1/NUP50/ENY2/NXF1/DHX9/RAE1/YTHDC1/THOC6/HNRNPA3/SIDT2/SUPT6H/SEH1L/SMG5/NUP…	119
BP	GO:0006261	DNA-templated DNA replication	117/9555	159/18800	3.31536e-09	1.11354e-07	7.83832e-08	SAMHD1/ORC5/CHTF8/CDK9/RTF2/POLE4/TERF2/RECQL5/GINS3/DDX23/POLE3/POLD2/SMARCAL1/RAD51/POLD4/DBF4B/EXD2/CDK2AP1/INO80/ZMPSTE24/MCM5/LRWD1/TRAIP/RFC2/RECQL/ZNF830/GINS1/METTL4/CIZ1/ORC3/MCM7/BOD1L1/SIRT7/FBH1/NBN/WRNIP1/PNKP/DDX11/ORC6/UPF1/MGME1/RFWD3/DNAJA3/PCNA/SENP2/ALYREF/POLD1/FAM111A/ORC4/ETAA1/MCM6/TIPIN/RRM1/POLG2/ORC2/PRIM2/RPA1/WDHD1/ATRX/LIG1/EME1/SSBP1/RFC3/CDT1/FEN1/SETMAR/FANCM/MCM4/…	117
BP	GO:0050657	nucleic acid transport	117/9555	159/18800	3.31536e-09	1.11354e-07	7.83832e-08	FLOT1/HHEX/PARP11/RTRAF/TGFBR2/NUP62/DDX19A/DDX19B/MRPL18/NUP85/NXF3/CETN2/MVP/THOC5/KHDRBS1/SEC13/POLDIP3/POLR2D/AAAS/NCBP1/NUP42/GLE1/NUP98/SRSF7/SRSF1/MYO1C/XPO1/NCBP2/SNUPN/RFTN1/KPNB1/NUTF2/NUP133/TST/RBM15B/NUP93/NXT1/FYTTD1/IWS1/SRSF3/PHAX/MX2/NUP43/UPF1/NUP214/BICD2/NRDE2/NUP54/SENP2/ALYREF/ZC3H3/RANBP2/NUP37/AGFG1/NUP50/ENY2/NXF1/DHX9/RAE1/YTHDC1/THOC6/HNRNPA3/SIDT2/SUPT6H/SEH1L/SMG5/NUP…	117
BP	GO:0050658	RNA transport	117/9555	159/18800	3.31536e-09	1.11354e-07	7.83832e-08	FLOT1/HHEX/PARP11/RTRAF/TGFBR2/NUP62/DDX19A/DDX19B/MRPL18/NUP85/NXF3/CETN2/MVP/THOC5/KHDRBS1/SEC13/POLDIP3/POLR2D/AAAS/NCBP1/NUP42/GLE1/NUP98/SRSF7/SRSF1/MYO1C/XPO1/NCBP2/SNUPN/RFTN1/KPNB1/NUTF2/NUP133/TST/RBM15B/NUP93/NXT1/FYTTD1/IWS1/SRSF3/PHAX/MX2/NUP43/UPF1/NUP214/BICD2/NRDE2/NUP54/SENP2/ALYREF/ZC3H3/RANBP2/NUP37/AGFG1/NUP50/ENY2/NXF1/DHX9/RAE1/YTHDC1/THOC6/HNRNPA3/SIDT2/SUPT6H/SEH1L/SMG5/NUP…	117
BP	GO:0002833	positive regulation of response to biotic stimulus	130/9555	180/18800	3.38731e-09	1.13172e-07	7.96628e-08	HLA-E/CASP6/RNF185/GRN/NECTIN2/HCK/MAVS/LAG3/ZNFX1/IRF3/IFI35/EMILIN2/TLR4/TRIM62/TRIM5/TRIM56/PARP9/VAV1/TYROBP/RAET1G/PYCARD/HAVCR2/AP1G1/DHX58/NMI/PAK2/LY96/SPI1/LY86/HEXIM1/STAT5B/NCR3/IFI16/FBXO38/AKIRIN2/PLSCR1/TRIM41/PSPC1/CLEC7A/SIN3A/HLA-F/NLRC4/NONO/TLR8/RBM14/FCN1/MNDA/TRIM6/TRAF6/FADD/IKBKE/F2RL1/PQBP1/LAMP1/USP27X/STING1/NLRC5/PLCG2/TASL/HLA-DRB1/PUM1/CD180/UBE2K/LILRA2/XRCC5/SFPQ/CR…	130
BP	GO:0034340	response to type I interferon	55/9555	64/18800	3.57656e-09	1.18869e-07	8.36731e-08	MUL1/SAMHD1/STAT2/RNF185/MYD88/MAVS/IRF3/SP100/TRIM56/IFNAR2/IFNAR1/PTPN2/IFITM3/CACTIN/PTPN6/YTHDF2/STAT1/OAS1/ISG15/SHFL/OAS3/CDC37/TRIM41/SMPD1/OAS2/IFI27/TRIM6/MX1/FADD/JAK1/IKBKE/IFIT1/IRAK1/ADAR/PTPN1/USP27X/STING1/NLRC5/TYK2/METTL3/UBE2K/TBK1/LSM14A/IFITM1/IRF7/USP18/PTPN11/WNT5A/IFITM2/SETD2/TTLL12/HSP90AB1/YTHDF3/SHMT2/ZBP1	55
BP	GO:0140014	mitotic nuclear division	198/9555	293/18800	3.62573e-09	1.19876e-07	8.43818e-08	CHMP1A/KIF3B/PSMG2/CDC42/CHMP2A/PPP1R9B/RAB11A/NUDC/CHTF8/NSFL1C/RHOA/CHMP6/NEK6/UBE2I/EPS8/NUP62/CHMP3/CHMP4B/FBXW5/DAPK3/CHMP1B/SIRT2/DRG1/VPS4A/NDE1/FLNA/PHB2/BECN1/KLHDC8B/ANAPC11/DIS3L2/AAAS/NSL1/CLASP1/INO80/NCAPH/TUBG2/CDC26/PPP2R1A/CDK13/NAA10/EML3/CDC23/MAD2L1BP/KPNB1/SMARCA5/TOM1L2/IK/ANKLE2/CHMP2B/RMDN1/LCMT1/MAD2L2/KIFC1/SIRT7/CHMP7/NCAPD2/TOGARAM1/KLHL22/MAP10/PRMT5/ZWILCH/RACGAP1/CD…	198
BP	GO:1901987	regulation of cell cycle phase transition	269/9555	415/18800	4.16846e-09	1.37106e-07	9.65101e-08	PML/TRIM39/ZFYVE19/PAF1/ING4/FBXO31/PSMG2/BTN2A2/MBLAC1/LSM10/KLHL18/CDC25B/PPP1R9B/RAB11A/AMBRA1/PPP1R10/RHNO1/FBXO4/BABAM2/NEK6/TAOK2/EIF2AK4/GPNMB/CTDSP1/DACT1/FBXO7/MIIP/BRD7/ECD/INIP/MEPCE/SIRT2/PTPN6/PSME2/RPS27L/THOC5/VPS4A/PABIR1/AIF1/ERCC2/RAD17/PHB2/BABAM1/CTDSPL/MAPK14/ANAPC11/RPTOR/RPA2/TMOD3/RAD1/PSME3/METTL13/GJC2/APEX1/DBF4B/CCL2/TP53BP1/PLCB1/ACVR1/SIN3A/CCNQ/APPL2/PRPF19/INO80/RA…	269
BP	GO:0090174	organelle membrane fusion	85/9555	109/18800	4.35395e-09	1.42468e-07	1.00285e-07	VTI1B/VPS39/STX12/TGFBRAP1/PLEKHM1/GOSR2/CORO1A/STX7/ANXA2/STX4/SAMD9/ATP13A2/IRAG2/VPS41/RAB8A/VAMP8/CHMP3/VAMP3/RAB7B/SNAP47/GNAI3/BET1/VPS4A/SNAP23/C2CD5/ARL8B/RAB7A/RAB8B/SPG11/YIPF5/PIP4K2A/ANKFY1/RCC1L/SNAP29/VAMP1/ANKRD27/VPS8/AKT2/RAB13/STX1A/SEC22B/PIP4K2B/RAB20/VAMP7/CPLANE2/ANXA1/VTI1A/CHMP2B/CLN3/STX5/SEPTIN8/STX16/VPS11/STX8/UVRAG/SPHK1/GOSR1/BNIP1/TMEM175/CAV2/VAMP2/RUBCNL/MFN1/STX2…	85
BP	GO:2000058	regulation of ubiquitin-dependent protein catabolic process	121/9555	166/18800	4.71061e-09	1.53348e-07	1.07943e-07	PML/DAB2/TRIM39/HFE/PSMD10/USP5/PSEN1/N4BP1/SH3RF3/SDCBP/BAG6/MTM1/GNA12/BCAP31/RNF19B/PDCL3/NUB1/PTK2B/COMMD1/LAPTM5/SIRT2/RNF14/ARIH2/PABIR1/CSNK1D/SMURF1/SUMO2/ARIH1/GABARAP/CCDC22/AXIN1/DDA1/QRICH2/NFE2L2/TAF9/GIPC1/CEBPA/STUB1/SGTA/USP7/GSK3A/MAGEF1/XPO1/TAF1/VCP/AKT1/SIRT6/PIAS1/UBXN1/MAPK9/UBQLN2/DNAJB2/CSNK2A2/DISC1/HSPBP1/ELOB/DDRGK1/UBE2K/SUFU/RBX1/CHFR/ZER1/FBXO22/UBQLN1/TLK2/CCAR2/ARA…	121
BP	GO:0071763	nuclear membrane organization	39/9555	42/18800	4.92004e-09	1.58932e-07	1.11874e-07	CHMP1A/TOR1B/TOR1A/CHMP2A/DCTN1/NSFL1C/CHMP6/NEK6/UBE2I/CHMP3/CHMP4B/CTDNEP1/CHMP1B/SIRT2/VPS4A/TARDBP/EMD/ANKLE2/CHMP2B/TMEM43/CHMP7/PRKCB/PAFAH1B1/NDEL1/BANF1/REEP4/UBXN2A/NEMP1/CHMP4A/LPIN1/REEP3/AKAP8L/TOR1AIP1/RCC1/CHMP5/UBXN2B/PLK1/VRK1/SPAST	39
BP	GO:0006650	glycerophospholipid metabolic process	207/9555	309/18800	4.95724e-09	1.58932e-07	1.11874e-07	PI4K2A/PIGK/PLA2G15/PNPLA6/PCYT1A/PIP5K1C/ABHD16A/GDE1/PLEK/ABHD4/PCYT2/AGPAT1/ITPKB/NR1H2/NR1H3/PIP4P1/VAC14/MPPE1/LPCAT3/DGKZ/MTM1/PLB1/CDIPT/PIGQ/CISH/PIGH/PIK3R1/AGPAT3/PIGV/DPM2/CDS2/HADHA/PISD/DGKA/PLCB2/ABHD12/IP6K1/PIK3R3/MTMR14/PIP4K2A/PHB2/PIP4P2/BECN1/ACP6/CAPN2/CRLS1/PIGG/PLSCR1/INPP5D/PIGT/DGKQ/SMPD4/PLCB1/LPCAT4/SERINC1/PGS1/CEPT1/PTPMT1/INPP5K/MECP2/PIGS/PLD1/PIP4K2B/PGAP3/SLA2/SOC…	207
BP	GO:1904951	positive regulation of establishment of protein localization	207/9555	309/18800	4.95724e-09	1.58932e-07	1.11874e-07	CDK5/PSEN1/HSPA1L/CDC42/UBE2L3/MAVS/HCLS1/OAZ2/LEPROT/TLR4/PRNP/ABLIM3/STX4/NR1H2/HYAL2/ATP13A2/EDEM2/PINK1/TMED10/PFKFB2/ITGAM/TM9SF4/OAZ1/SAE1/STOM/PPARG/VPS35/EXOC1/CHP1/NMT1/LRRC8A/BCAP31/VEGFC/TSG101/HPS4/ARF6/PIK3R1/BAP1/ATG13/RNF31/SRI/PTPN23/ARIH2/C2CD5/FLNA/UBE2J2/MICALL2/PRKCD/TLR2/MAPK14/HDAC3/CD81/TRPM2/PRKACA/DNM1L/GAS6/RBM22/PSMD9/ITGB2/MYO1C/PPIA/TARDBP/AKT2/HTRA2/TREM2/HIF1A/PRR5L…	207
BP	GO:0051099	positive regulation of binding	124/9555	171/18800	5.16518e-09	1.64767e-07	1.15981e-07	TRIM21/RALB/CDK5/HFE/CALM3/ADD1/PSEN1/PARP1/PLXND1/MFNG/FLOT1/ANXA2/FKBP1A/PARP9/CDK9/APOE/PPARG/DACT1/B2M/CAPRIN2/AMFR/SIRT2/DTX3L/ACD/MMP8/ERCC2/SPTA1/DPH3/GTF2B/ACE/NCBP1/PYGO2/CLN5/AKTIP/CALM1/MAPRE1/TRIM6/TRAF6/NIBAN2/TAF1/EIF2S1/RIPK2/SPPL3/LFNG/STING1/NRP1/DDRGK1/PPP2CA/EIF4G1/DDX11/CALM2/LAMTOR5/EDF1/PPP2CB/POLDIP2/MBD2/MEN1/CLIC2/TRIM28/EIF3D/HIP1R/RARA/MED25/PLCL2/USP33/DHX9/LARP6/MAPRE…	124
BP	GO:0007006	mitochondrial membrane organization	90/9555	117/18800	5.31722e-09	1.68768e-07	1.18798e-07	MUL1/BAK1/CALM3/CNP/ADCK1/NAIF1/TIMM50/SLC35F6/HEBP2/TIMM10B/PINK1/BAX/MICOS10/MFN2/NMT1/TMEM102/AP3B1/SPG7/ATP5IF1/MTX2/BCL2L1/GHITM/RCC1L/COX18/AGK/ACAA2/SLC9A1/BLOC1S2/SAMM50/GSK3A/BCL2/TAFAZZIN/IMMT/AFG3L2/ZNF205/APOO/TIMM22/PEX5/RHOT2/SLC25A5/LETM1/OXA1L/MAIP1/TMEM14A/BID/ROMO1/BAD/TIMM8A/HIP1R/TOMM22/TIMM9/OPA1/MFN1/BCL2L2/TRMT10B/CHCHD3/RTL10/PPIF/MTX3/TIMM29/PDCD5/CHCHD10/TIMM10/MOAP1/RHO…	90
BP	GO:0061912	selective autophagy	63/9555	76/18800	5.39104e-09	1.7026e-07	1.19848e-07	TIGAR/RETREG3/CALCOCO2/AMBRA1/RNF213/SPTLC2/TEX264/PINK1/MFN2/ATG16L1/ATG13/NOD1/RNF31/WIPI2/RAB7A/SQSTM1/PHB2/ADRB2/BECN1/LGALS8/CDC37/HDAC6/HTT/RNF41/VPS13D/ATG4B/SESN2/MAP1LC3B/HTRA2/ATG5/AUP1/LRSAM1/TAFAZZIN/RIPK2/STING1/SPTLC1/DDRGK1/VPS13C/SLC25A5/ULK1/HUWE1/UBQLN1/WDR81/ATG14/BAG3/USP30/UFM1/MAPK3/TBK1/ATG2A/TOMM7/TSC2/ARFIP2/PJVK/RIMOC1/VDAC1/WDFY3/ATG2B/OPTN/LRBA/UFC1/NOD2/UBA5	63
BP	GO:0033157	regulation of intracellular protein transport	156/9555	224/18800	6.83965e-09	2.14941e-07	1.51299e-07	CDK5/PSEN1/GRIPAP1/HSPA1L/CDC42/UBE2L3/MAVS/HCLS1/OAZ2/LEPROT/PRNP/ABLIM3/SP100/HYAL2/ATP13A2/EDEM2/PINK1/ITGAM/TM9SF4/OAZ1/SAE1/STOM/CHP1/NMT1/BCAP31/HPS4/MDFIC/PIK3R1/BAP1/ATG13/RNF31/LCP1/GDI1/ARIH2/C2CD5/FLNA/ATP5IF1/UBE2J2/MICALL2/PRKCD/MAPK14/HDAC3/CD81/PRKACA/GAS6/FRAT1/RBM22/ITGB2/MYO1C/TARDBP/AKT2/HTRA2/INPP5K/IFI27/PRR5L/MIEF1/DMAP1/GSK3A/EMD/XPO1/ERGIC3/RIPOR1/CEP131/PTPN1/UBE2D3/CIB1/…	156
BP	GO:0060337	type I interferon signaling pathway	49/9555	56/18800	7.11108e-09	2.2237e-07	1.56529e-07	MUL1/SAMHD1/STAT2/RNF185/MYD88/MAVS/IRF3/SP100/TRIM56/IFNAR2/IFNAR1/PTPN2/IFITM3/CACTIN/PTPN6/YTHDF2/STAT1/OAS1/ISG15/OAS3/CDC37/TRIM41/OAS2/IFI27/TRIM6/FADD/JAK1/IKBKE/IRAK1/ADAR/PTPN1/USP27X/STING1/NLRC5/TYK2/METTL3/UBE2K/TBK1/LSM14A/IFITM1/IRF7/USP18/PTPN11/WNT5A/IFITM2/TTLL12/HSP90AB1/YTHDF3/ZBP1	49
BP	GO:0032271	regulation of protein polymerization	142/9555	201/18800	7.3208e-09	2.27806e-07	1.60355e-07	ARPC1B/GRB2/DBNL/TWF2/BBS4/RAC1/SNX9/ADD1/HCK/FES/NCKAP1L/ARPC2/HCLS1/VASP/CYFIP1/CORO1A/AMBRA1/DCTN1/CAPZB/ABITRAM/TMSB10/RHOA/PYCARD/PINK1/EML2/ARPC1A/EPS8/ARF6/PFN1/NCK2/ARPC5L/ARPC4/PTK2B/MKKS/FLII/DRG1/TRIOBP/ARHGAP18/RASA1/VILL/CAPZA1/TMSB4X/PRKCD/COTL1/SPTA1/TMOD3/CAPG/CTTN/CLASP1/SLIT2/GSN/GBA2/MAPRE1/SPTAN1/MECP2/SSH1/CDC42EP2/CAPZA2/NCK1/CDH5/MTPN/MTOR/TBCD/HAX1/TOGARAM1/DLG1/WASHC2C/AR…	142
BP	GO:0043038	amino acid activation	41/9555	45/18800	8.27872e-09	2.55113e-07	1.79577e-07	VARS2/HARS2/FARS2/KARS1/WARS1/QARS1/SARS1/YARS2/VARS1/AARS1/CARS1/HARS1/QRSL1/GATC/AASDH/EARS2/LARS2/GATB/YARS1/DALRD3/NARS1/PARS2/LRRC47/CARS2/RARS1/WARS2/MARS1/LARS1/IARS1/DARS1/MARS2/FARSB/IARS2/AARS2/RARS2/GARS1/FARSA/TARS1/SARS2/AARSD1/TARS2	41
BP	GO:2000785	regulation of autophagosome assembly	41/9555	45/18800	8.27872e-09	2.55113e-07	1.79577e-07	RALB/EHMT2/RAB1B/PINK1/RAB3GAP1/MTM1/CHMP4B/FEZ2/WDR45/PIP4K2A/RNF5/BECN1/SNX18/PHF23/SEC22B/PIP4K2B/LRSAM1/UBQLN2/WIPI1/ADPRH/ULK1/MTMR3/SH3GLB1/RAB5A/SMCR8/ATG2A/TBC1D14/TBC1D12/MOAP1/C9orf72/SNX7/RAB3GAP2/CHMP4A/IFT20/TMEM39A/IFT88/PIP4K2C/SCFD1/SNX30/NUPR1/LRRK2	41
BP	GO:0007059	chromosome segregation	229/9555	348/18800	8.62616e-09	2.64536e-07	1.86209e-07	NAA60/CHMP1A/CIAO1/EHMT2/PSMG2/CDC42/CHMP2A/HDAC8/RAB11A/ERCC4/NUDC/CHTF8/BAG6/RMI2/CHMP6/NEK6/ACTR3/LOC100533997/UBE2I/NUP62/CHMP3/CTCF/CHMP4B/CHMP1B/TTL/SIRT2/RECQL5/MLH1/VPS4A/ARL8B/NDE1/ERCC2/ZCWPW1/PHB2/BECN1/KLHDC8B/ANAPC11/DIS3L2/PLSCR1/NSL1/INO80/RAD51C/SKA2/CIAO2B/NCAPH/TUBG2/CDC26/PPP2R1A/NAA10/MIS18A/EML3/ARL8A/CDC23/MAD2L1BP/NTMT1/KPNB1/SMARCA5/IK/CHMP2B/RMDN1/P3H4/LCMT1/MAD2L2/NEK11/…	229
BP	GO:0002218	activation of innate immune response	51/9555	59/18800	8.76107e-09	2.67381e-07	1.88212e-07	CASP6/HCK/MAVS/ZNFX1/TLR4/TRIM5/TYROBP/PYCARD/PAK2/HEXIM1/IFI16/PSPC1/CLEC7A/SIN3A/NLRC4/NONO/RBM14/FCN1/MNDA/TRAF6/PQBP1/STING1/PLCG2/LILRA2/XRCC5/SFPQ/LYN/MAP3K7/SRC/IKBKB/XRCC6/TBK1/ZCCHC3/KLRC3/FYN/SYK/KLRK1/TOMM70/HMGB1/KLRC4/CREBBP/CGAS/KLRD1/PYHIN1/PAK1/EP300/PRKDC/FFAR2/ZBP1/AIM2/KLRC2	51
BP	GO:0002253	activation of immune response	251/9555	386/18800	8.88546e-09	2.6988e-07	1.89971e-07	PRKD2/BTN3A1/DUSP3/IKBKG/SPG21/CASP6/BCAR1/LCP2/PSEN1/NECTIN2/HCK/CMTM3/VSIG4/BTN2A2/NCKAP1L/MAVS/ZNFX1/HLA-A/LIMK1/CD59/BTN3A3/TLR4/BTN2A1/RBCK1/PRNP/TRIM5/C1R/LCK/VAV1/BAG6/CSK/CFI/TYROBP/PYCARD/EIF2B2/DGKZ/BAX/FPR1/NFAM1/FOXP3/CD276/PTPN2/PTPRJ/PAK2/PTPRC/CFH/BCL10/C3AR1/LAPTM5/RNF31/PTPN6/LILRB4/LPXN/MAPK1/GBP1/BTN3A2/CD8A/KHDRBS1/HEXIM1/NCR3/IFI16/C1QA/PRKCD/FCN3/BTK/C1QC/C2/CD81/CARD11/PLSC…	251
BP	GO:0015931	nucleobase-containing compound transport	152/9555	218/18800	9.36692e-09	2.83148e-07	1.99311e-07	RIPK1/SLC35A4/SLC35D2/FLOT1/SLC35C1/HHEX/PARP11/SLC35B4/RTRAF/TGFBR2/NUP62/SLC29A3/DDX19A/SLC35B3/LRRC8A/DDX19B/MRPL18/NUP85/NXF3/CETN2/SLC35A2/MVP/THOC5/KHDRBS1/SEC13/POLDIP3/POLR2D/SLC25A42/SLC25A51/AAAS/NCBP1/NUP42/GLE1/NUP98/SRSF7/SRSF1/MYO1C/SLC35B2/XPO1/SLC35B1/NCBP2/SNUPN/RFTN1/KPNB1/NUTF2/NUP133/ABCD1/SLC35A1/TST/RBM15B/NUP93/NXT1/FYTTD1/IWS1/SLC25A5/SRSF3/PHAX/MX2/SLC35C2/NUP43/UPF1/NUP2…	152
BP	GO:2000779	regulation of double-strand break repair	85/9555	110/18800	9.60593e-09	2.88997e-07	2.03428e-07	PML/ACTB/CYREN/TFIP11/PARP1/WAS/PARP9/RMI2/PARP3/MEAF6/TERF2IP/RECQL5/DTX3L/HDGFL2/ZCWPW1/RPA2/RAD51/PPP4C/TP53BP1/SHLD3/DMAP1/MAGEF1/FOXM1/MORF4L1/SHLD1/SIRT6/MAD2L2/SIRT7/UBE2N/TRIP12/FBH1/PNKP/DDX11/ACTR2/OTUB1/MORF4L2/RUVBL2/EPC2/WDR48/POT1/FUS/KAT5/BRD8/NUDT16L1/VPS72/RAD51AP1/SLF1/OGG1/PPP4R3B/MMS19/UBE2V2/EPC1/SPIDR/SETMAR/SLF2/ACTL6A/KDM1A/ARID2/TRRAP/SMCHD1/AUNIP/HSF1/MGMT/CGAS/DEK/SETD2…	85
BP	GO:0000725	recombinational repair	119/9555	164/18800	9.83615e-09	2.94528e-07	2.07321e-07	SAMHD1/ACTB/ZFYVE26/AP5S1/PARP1/WAS/ERCC4/RHNO1/RPA3/SWI5/RMI2/AP5Z1/MEAF6/INIP/XRCC1/TERF2IP/RECQL5/YY1/HDGFL2/RPA2/RAD51/PPP4C/TP53BP1/EXD2/INO80/RAD51C/PALB2/MCM5/SHLD3/DMAP1/NSMCE1/RECQL/MAGEF1/MORF4L1/SHLD1/SIRT6/NABP1/MAD2L2/MCM7/UBE2N/HROB/FBH1/HUS1/NBN/SFPQ/RAD52/ACTR2/SWSAP1/MORF4L2/RUVBL2/RFWD3/EPC2/WDR48/FUS/KAT5/BRD8/VPS72/RAD51AP1/RAD54L/MCM6/NABP2/MMS19/SLX4/RAD51D/RPA1/POLL/EPC1/ZS…	119
BP	GO:0031398	positive regulation of protein ubiquitination	92/9555	121/18800	1.01849e-08	3.0354e-07	2.13665e-07	PEF1/WBP1L/PSMD10/UBB/UBE2L3/FKBP1A/CDK9/FBXO4/DCUN1D4/PINK1/NMI/RNF20/BCL10/COMMD1/LAPTM5/FBXO33/RASSF5/MAGEA2B/PHF23/HDAC3/GABARAP/MAGEC2/AXIN1/RNF40/CDK5RAP3/DCUN1D3/PTTG1IP/STUB1/TRAF6/WFS1/CTR9/GSK3A/MAGEA2/RNF111/RIPK2/AIMP2/MAPK9/HSPBP1/XIAP/UBE2N/RBX1/CHFR/HUWE1/UBQLN1/SEPTIN4/BTRC/SENP2/SPHK1/UBE2D1/TBC1D7/RCHY1/HSPA5/FZR1/NHLRC1/PDCD6/CAV1/NSMCE3/BMI1/PIN1/MALT1/SKP1/UBE2V2/CBLB/SPRTN/B…	92
BP	GO:0022407	regulation of cell-cell adhesion	291/9555	456/18800	1.02436e-08	3.0386e-07	2.1389e-07	DUSP3/HFE/HLA-E/CD5/FLOT2/VSIG4/BTN2A2/NCKAP1L/LAG3/HLA-A/FERMT3/FLOT1/EMILIN2/SIRPA/CORO1A/AMBRA1/IRF1/PRNP/ITPKB/LCK/DOCK8/RHOA/VAV1/LGALS9/CSK/CD4/TGFBR2/SASH3/PYCARD/CX3CL1/HAVCR2/FOXP3/CD276/PTPN2/TNFRSF14/VSIR/PDCD1LG2/GPNMB/JAG1/NCK2/PTPRC/B2M/PPM1F/SIRPG/FUT7/CD209/BCL10/CD6/KIFAP3/SWAP70/SH2B3/AP3B1/LAPTM5/IL10/HLA-DMA/EFNB2/PTPN6/YTHDF2/LILRB4/SPI1/CD3E/CXCL12/PTPN23/LILRB1/RASAL3/IL4R/…	291
BP	GO:0002768	immune response-regulating cell surface receptor signaling pathway	217/9555	328/18800	1.07402e-08	3.16781e-07	2.22985e-07	PRKD2/BTN3A1/DUSP3/IKBKG/SPG21/BCAR1/LCP2/PSEN1/NECTIN2/HCK/CMTM3/BTN2A2/NCKAP1L/HLA-A/LIMK1/BTN3A3/BTN2A1/RBCK1/PRNP/LCK/VAV1/BAG6/CSK/TYROBP/EIF2B2/DGKZ/BAX/FPR1/NFAM1/FOXP3/CD276/PTPN2/PTPRJ/PAK2/PTPRC/BCL10/C3AR1/LAPTM5/RNF31/PTPN6/LILRB4/LPXN/LILRB1/MAPK1/GBP1/BTN3A2/CD8A/MAP3K1/KHDRBS1/NCR3/PRKCD/LILRB2/BTK/CD81/CARD11/PLSCR1/INPP5D/FCER1G/ERMAP/PRKCH/CD8B/CLEC7A/LAT2/THEMIS2/ELF1/APPL2/KLH…	217
BP	GO:0051056	regulation of small GTPase mediated signal transduction	200/9555	299/18800	1.07789e-08	3.16781e-07	2.22985e-07	RGL2/ARHGAP25/RAC1/ARHGAP1/ARHGEF1/CYTH1/ARHGDIB/DOCK2/ARHGAP30/FLOT1/ITPKB/ARHGAP26/STK19/ARHGAP27/ARAP1/DOCK8/CYTH4/CYTH2/VAV1/MAPKAP1/RASGRP4/ARHGDIA/ARHGAP9/TAGAP/APOE/EPS8/NUP62/LPAR6/CSF1/MFN2/ARF6/LZTR1/SWAP70/PSD4/MAP4K4/ARHGEF40/RASAL3/ARHGAP18/DEF6/ARRB1/STARD8/RASA1/ARHGAP15/CDC42SE2/SQSTM1/ARHGAP4/KRAS/ARHGAP45/ERBIN/ARHGEF3/MAPRE2/TNFAIP1/ITSN1/GABARAP/SIPA1/DNM2/CYTH3/SLIT2/ARHGAP31…	200
BP	GO:0032434	regulation of proteasomal ubiquitin-dependent protein catabolic process	102/9555	137/18800	1.17e-08	3.42266e-07	2.40924e-07	DAB2/TRIM39/HFE/PSMD10/USP5/PSEN1/N4BP1/SH3RF3/SDCBP/BAG6/MTM1/GNA12/BCAP31/RNF19B/NUB1/COMMD1/SIRT2/RNF14/ARIH2/PABIR1/CSNK1D/SUMO2/ARIH1/GABARAP/AXIN1/DDA1/NFE2L2/TAF9/GIPC1/CEBPA/STUB1/SGTA/USP7/GSK3A/XPO1/TAF1/VCP/AKT1/SIRT6/PIAS1/UBXN1/MAPK9/UBQLN2/DNAJB2/HSPBP1/ELOB/DDRGK1/UBE2K/RBX1/CHFR/ZER1/FBXO22/UBQLN1/TLK2/CCAR2/ARAF/ANKIB1/SOCS4/CSNK1A1/RCHY1/SUMO1/MKRN2/FZR1/RAD23B/HERPUD1/SOCS5/CAV…	102
BP	GO:0016574	histone ubiquitination	43/9555	48/18800	1.2315e-08	3.58604e-07	2.52425e-07	PAF1/PCGF1/DDB2/CDK9/UBE2A/RING1/ATXN7L3/RNF20/TRIM37/DTX3L/RNF168/LEO1/WDR70/PHC1/RNF40/CTR9/UBE2E1/RAG1/UBE2N/TRIP12/HUWE1/OTUB1/RNF8/CUL4B/PCGF5/KDM2B/UBR2/UBE2B/DDB1/PCGF2/PARK7/BMI1/SKP1/PCGF3/KDM1A/CBX8/WAC/RNF2/PCGF6/RYBP/CDC73/USP22/OTUB2	43
BP	GO:1990778	protein localization to cell periphery	222/9555	337/18800	1.26531e-08	3.66766e-07	2.5817e-07	TNFRSF1A/ACTB/DAB2/CDK5/VTI1B/RHOG/ZDHHC7/NUBP1/EHD4/ZDHHC3/GRIPAP1/GORASP1/FLOT2/PPIL2/CNPY4/ATP6AP1/FLOT1/PPP1R9B/RAB11A/STX7/PTPN9/PRNP/TSPAN17/STX4/PHAF1/PDZD11/AP4M1/CSK/CLTC/RAB40C/VAMP5/RAB8A/BBS2/GGA1/VPS35/VAMP8/NSF/VAMP3/AP2M1/ARF6/PIK3R1/TMBIM1/RILPL2/ZDHHC5/RER1/ARL6IP5/NUMB/MMP14/GBP1/VPS4A/ABI3/C2CD5/RAB7A/CLSTN1/FLNA/SQSTM1/RAB8B/RAMP3/EHD2/BCL2L1/SMURF1/KIF13A/CD81/GAK/EXOC4/RAB12…	222
BP	GO:0008064	regulation of actin polymerization or depolymerization	115/9555	158/18800	1.29681e-08	3.7419e-07	2.63396e-07	ARPC1B/GRB2/DBNL/TWF2/BBS4/SNX9/ADD1/HCK/WAS/NCKAP1L/ARPC2/HCLS1/VASP/PLEK/CYFIP1/CORO1A/CAPZB/ABITRAM/TMSB10/RHOA/PYCARD/ARPC1A/EPS8/ARF6/PFN1/NCK2/ARPC5L/ARPC4/BRK1/SWAP70/PTK2B/MKKS/FLII/TRIOBP/CXCL12/ARHGAP18/RASA1/VILL/CAPZA1/TMSB4X/PRKCD/COTL1/SPTA1/TMOD3/CAPG/CTTN/SLIT2/GSN/WDR1/GBA2/SPTAN1/SSH1/CDC42EP2/CAPZA2/LIMA1/F2RL1/NCK1/SH3BP1/MTPN/MTOR/HAX1/DLG1/WASHC2C/ARPC3/ARHGAP35/TWF1/DBN1/SV…	115
BP	GO:0032436	positive regulation of proteasomal ubiquitin-dependent protein catabolic process	73/9555	92/18800	1.39508e-08	4.00724e-07	2.82074e-07	DAB2/PSMD10/USP5/PSEN1/SH3RF3/BCAP31/RNF19B/NUB1/SIRT2/RNF14/ARIH2/PABIR1/CSNK1D/SUMO2/ARIH1/GABARAP/AXIN1/DDA1/NFE2L2/CEBPA/STUB1/SGTA/GSK3A/TAF1/VCP/AKT1/SIRT6/PIAS1/MAPK9/UBQLN2/DNAJB2/HSPBP1/ELOB/DDRGK1/RBX1/CHFR/ZER1/FBXO22/UBQLN1/ANKIB1/SOCS4/CSNK1A1/RCHY1/SUMO1/MKRN2/FZR1/HERPUD1/SOCS5/CAV1/KEAP1/HECTD1/PLK3/FBXW8/COP1/BBS7/CDC20/GCLC/DET1/GSK3B/ZFAND2A/HSPA1A/RNF144B/TRIB3/ZYG11B/DVL1/GBA…	73
BP	GO:0036503	ERAD pathway	84/9555	109/18800	1.47187e-08	4.20876e-07	2.96259e-07	TMUB2/RNF185/RHBDD2/TOR1A/BAG6/EDEM2/TMEM129/SEC61B/BCAP31/AMFR/UBXN6/UBE2J2/UGGT1/RNF5/NPLOC4/UFD1/JKAMP/SDF2L1/MAN1B1/NFE2L2/TRIM25/FAF2/STUB1/TRIM13/WFS1/SGTA/CALR/TMUB1/AUP1/VCP/ERLIN2/DNAJB12/PSMC6/RHBDD1/UBXN1/UBQLN2/DNAJB2/NGLY1/ERLIN1/DERL2/USP19/DNAJC10/UBQLN1/UBXN4/ECPAS/CCDC47/HM13/RNFT1/HSPA5/ATXN3/GET4/RNF121/SEL1L/HERPUD1/RNF103/SYVN1/CAV1/ERLEC1/UBE4B/FAF1/FBXO6/EDEM1/SELENOS/USP14…	84
BP	GO:0043039	tRNA aminoacylation	40/9555	44/18800	1.49057e-08	4.22775e-07	2.97595e-07	VARS2/HARS2/FARS2/KARS1/WARS1/QARS1/SARS1/YARS2/VARS1/AARS1/CARS1/HARS1/QRSL1/GATC/EARS2/LARS2/GATB/YARS1/DALRD3/NARS1/PARS2/LRRC47/CARS2/RARS1/WARS2/MARS1/LARS1/IARS1/DARS1/MARS2/FARSB/IARS2/AARS2/RARS2/GARS1/FARSA/TARS1/SARS2/AARSD1/TARS2	40
BP	GO:0045619	regulation of lymphocyte differentiation	129/9555	181/18800	1.49188e-08	4.22775e-07	2.97595e-07	BTN2A2/NCKAP1L/LAG3/CLPTM1/AMBRA1/IRF1/ITPKB/RHOA/LGALS9/TGFBR2/SASH3/NFAM1/FOXP3/PTPN2/VSIR/FBXO7/PTPRC/AP3B1/IL10/PTPN6/LILRB4/MMP14/DROSHA/IL4R/CCR2/STAT5B/NKAP/LILRB2/BTK/CARD11/INPP5D/IL12RB1/RNF41/IL7/GAS6/MDK/SART1/IL2RA/SOCS1/ZBTB1/CD2/TMEM131L/RIPK2/ANXA1/IL18/PPP2R3C/RAG1/PRELID1/IL15RA/HLA-DRB1/METTL3/CD27/PRDM1/ZAP70/CRTAM/SOX13/CD74/CD46/XRCC6/SOX4/BAD/TBX21/RARA/NLRP3/CD80/FGL2/HLA-…	129
BP	GO:0071357	cellular response to type I interferon	50/9555	58/18800	1.49849e-08	4.22775e-07	2.97595e-07	MUL1/SAMHD1/STAT2/RNF185/MYD88/MAVS/IRF3/SP100/TRIM56/IFNAR2/IFNAR1/PTPN2/IFITM3/CACTIN/PTPN6/YTHDF2/STAT1/OAS1/ISG15/OAS3/CDC37/TRIM41/OAS2/IFI27/TRIM6/FADD/JAK1/IKBKE/IFIT1/IRAK1/ADAR/PTPN1/USP27X/STING1/NLRC5/TYK2/METTL3/UBE2K/TBK1/LSM14A/IFITM1/IRF7/USP18/PTPN11/WNT5A/IFITM2/TTLL12/HSP90AB1/YTHDF3/ZBP1	50
BP	GO:0046474	glycerophospholipid biosynthetic process	149/9555	214/18800	1.51842e-08	4.25355e-07	2.99412e-07	PI4K2A/PIGK/PCYT1A/PIP5K1C/ABHD4/PCYT2/AGPAT1/ITPKB/VAC14/MPPE1/LPCAT3/DGKZ/MTM1/CDIPT/PIGQ/CISH/PIGH/PIK3R1/AGPAT3/PIGV/DPM2/CDS2/PISD/DGKA/IP6K1/PIK3R3/MTMR14/PIP4K2A/BECN1/ACP6/CAPN2/CRLS1/PIGG/PLSCR1/INPP5D/PIGT/DGKQ/LPCAT4/PGS1/CEPT1/PTPMT1/INPP5K/PIGS/PLD1/PIP4K2B/PGAP3/SLA2/SOCS1/IP6K2/TAFAZZIN/PLA2G4C/BPNT1/TMEM150A/SLC27A1/CLN3/PIGW/PLCG2/PIGC/HTR2B/PI4KB/UVRAG/OCRL/AGPAT4/GNPAT/FIG4/GPA…	149
BP	GO:0006119	oxidative phosphorylation	103/9555	139/18800	1.52774e-08	4.25355e-07	2.99412e-07	DNAJC30/RHOA/PINK1/NDUFB2/UQCRC1/DGUOK/UQCR10/NDUFS3/NDUFAF1/NDUFB10/GHITM/NDUFA12/NDUFC2/SLC25A51/CHCHD2/SDHAF2/ATP5F1E/UQCC2/COA6/NDUFV3/COQ9/ATPSCKMT/COX15/NDUFA8/NDUFA9/VCP/COX4I1/TAFAZZIN/COX5B/ABCD1/ATP5PD/NDUFA2/ATP5F1A/ATP5PF/ATP5PB/ATP5PO/NDUFA4/NDUFC1/NDUFA10/NDUFB1/ANTKMT/NDUFS2/NDUFAB1/ATP7A/FXN/BID/NDUFB6/NDUFS4/ATP5F1B/ATP5MF/NDUFA1/NDUFS7/NDUFB3/COX6A1/NDUFS8/C2orf69/PDE12/NDUFS5/N…	103
BP	GO:1903900	regulation of viral life cycle	103/9555	139/18800	1.52774e-08	4.25355e-07	2.99412e-07	TRIM26/TRIM21/TRIM68/TRIM27/NECTIN2/N4BP1/TRIM38/MAVS/ZNFX1/SNX3/TRIM62/TRIM5/LGALS9/PARP10/CD4/IFIH1/TRIM22/RESF1/TSG101/IFITM3/CD209/TRIM34/OAS1/VPS4A/IFI16/ISG15/APOBEC3C/FCN3/SHFL/OAS3/PPIE/PLSCR1/GSN/APOBEC3B/TRIM25/OAS2/KPNA6/PPIA/LGALS1/FCN1/INPP5K/TRIM6/MX1/RNASEL/APOBEC3G/CIITA/BCL2/IFIT1/TNIP1/MPHOSPH8/ADAR/PPID/ADARB1/HLA-DRB1/CD74/PPARA/PPIH/TRIM28/TARBP2/FAM111A/STAU1/IFITM1/TASOR/AP…	103
BP	GO:0046777	protein autophosphorylation	155/9555	224/18800	1.53461e-08	4.25401e-07	2.99444e-07	PRKD2/RAP2B/CDK5/CALM3/RIPK1/STK10/HCK/FES/MAP3K3/ENG/ATP13A2/CSK/PINK1/MAPKAPK2/NEK6/TAOK2/EIF2AK4/GPNMB/CHP1/PAK2/VEGFC/PTPRC/STK16/ACVR1B/ATG13/PTK2B/DAPK3/MVP/ULK3/MAP3K11/RIPK3/EPHA1/MKNK1/RASSF2/VRK2/RAP2C/BTK/MAPKAPK3/ACE/PRKACA/CALM1/CAMKK2/TNKS1BP1/MAP3K10/TAOK3/STK11/TAF1/MKNK2/AKT1/EIF2S1/DAPK1/IRAK1/CSF1R/MAP3K12/ATG101/GRK5/MTOR/NBN/NLK/ZAP70/PEAK1/EIF2AK1/CALM2/LYN/ULK1/DDR1/STK25/S…	155
BP	GO:0071900	regulation of protein serine/threonine kinase activity	242/9555	372/18800	1.54405e-08	4.26157e-07	2.99977e-07	RALB/ACTB/DAB2/CALM3/PSMD10/DAZAP2/PSEN1/PRKAG1/TLR4/HHEX/MAP3K5/HYAL2/RHOA/CSK/PYCARD/TAOK2/APOE/PPARG/NUP62/PTPRJ/FBXO7/TSG101/PTPRC/PTK2B/SH2B3/PTPN6/TAB1/STRADA/CNPPD1/MAP3K11/CCNJL/HEXIM1/MAP2K5/CCNYL1/PRKCD/ADRB2/HEXIM2/RPTOR/PARP16/CDC37/SMPD1/DBF4B/HTT/SERTAD1/AXIN1/SESN2/CALM1/CDK5RAP3/CEBPA/PIH1D1/INPP5K/FAM20A/CAB39/TELO2/TRAF6/MAP3K10/TAOK3/TLR6/MAGED1/CCNH/AKT1/IRAK1/PRKAR1A/PIK3R5/C…	242
BP	GO:0032103	positive regulation of response to external stimulus	282/9555	442/18800	1.78403e-08	4.90261e-07	3.45099e-07	TNFRSF1A/PRKD2/HLA-E/CASP6/RIPK1/RNF185/GRN/RAC1/CASP1/NECTIN2/HCK/LGMN/NCKAP1L/MAVS/GPSM3/LAG3/ZNFX1/IRF3/IFI35/EMILIN2/TLR4/TRIM62/TRADD/TRIM5/TRIM56/STX4/HYAL2/PARP9/VAV1/LGALS9/TYROBP/RAET1G/PYCARD/CX3CL1/HAVCR2/AP1G1/CSF1/VAMP8/DHX58/NMI/PAK2/ALOX5AP/TMEM102/VEGFC/PPM1F/KARS1/SWAP70/PTK2B/C3AR1/LY96/NOD1/RNF31/SPI1/CXCL12/MAPK1/USF1/CCR2/LY86/HEXIM1/STAT5B/AIF1/FLNA/NCR3/MMP8/IFI16/TMSB4X/TL…	282
BP	GO:0019080	viral gene expression	78/9555	100/18800	1.84864e-08	5.05826e-07	3.56056e-07	TRIM21/MON1B/TRIM27/ST3GAL2/MGAT1/TRIM62/PARP9/PARP10/CDK9/EDEM2/TRIM32/EIF2AK4/HDAC1/MDFIC/IFITM3/SMARCB1/ST3GAL3/USF1/HEXIM1/SP1/MGAT4B/MCTS1/SHFL/FUT8/GTF2B/PARP16/EIF3F/TAF11/MAN1B1/USF2/TARDBP/INPP5K/TRIM13/GSK3A/ATG5/SPCS1/PSMC3/MGAT4A/MOGS/EIF3G/CCNT2/ST6GAL1/EIF3D/TARBP2/CSNK1A1/DENR/PCBP2/DHX9/ATG12/EIF3L/TRIM14/SNW1/REST/UBP1/GALNT1/PRMT1/CCL5/TRIM11/ST6GALNAC3/CANX/CCNT1/CTDP1/GSK3B/CS…	78
BP	GO:1902107	positive regulation of leukocyte differentiation	114/9555	157/18800	1.87338e-08	5.08213e-07	3.57737e-07	CTNNBIP1/RIPK1/FES/BTN2A2/NCKAP1L/HCLS1/AMBRA1/ITPKB/RHOA/LGALS9/CD4/TGFBR2/SASH3/TYROBP/FOXP3/VSIR/CSF1/PTPRC/AP3B1/IL10/EVI2B/LILRB4/MMP14/IL4R/STAT5B/CASP8/NKAP/LILRB2/BTK/INPP5D/IL12RB1/IL7/GAS6/MDK/SART1/TREM2/TRAF6/IL2RA/FADD/SOCS1/ZBTB1/RIPK2/ANXA1/IL18/CCR1/PPP2R3C/RAG1/ACIN1/IL15RA/HLA-DRB1/CD27/HAX1/ZAP70/SOX13/CD74/CD46/XRCC6/SOX4/IL34/BAD/RARA/NOTCH2/NLRP3/CD80/HLA-DRA/TGFB1/CREB1/SOC…	114
BP	GO:1903708	positive regulation of hemopoiesis	114/9555	157/18800	1.87338e-08	5.08213e-07	3.57737e-07	CTNNBIP1/RIPK1/FES/BTN2A2/NCKAP1L/HCLS1/AMBRA1/ITPKB/RHOA/LGALS9/CD4/TGFBR2/SASH3/TYROBP/FOXP3/VSIR/CSF1/PTPRC/AP3B1/IL10/EVI2B/LILRB4/MMP14/IL4R/STAT5B/CASP8/NKAP/LILRB2/BTK/INPP5D/IL12RB1/IL7/GAS6/MDK/SART1/TREM2/TRAF6/IL2RA/FADD/SOCS1/ZBTB1/RIPK2/ANXA1/IL18/CCR1/PPP2R3C/RAG1/ACIN1/IL15RA/HLA-DRB1/CD27/HAX1/ZAP70/SOX13/CD74/CD46/XRCC6/SOX4/IL34/BAD/RARA/NOTCH2/NLRP3/CD80/HLA-DRA/TGFB1/CREB1/SOC…	114
BP	GO:0000724	double-strand break repair via homologous recombination	117/9555	162/18800	2.03556e-08	5.47532e-07	3.85413e-07	SAMHD1/ACTB/ZFYVE26/AP5S1/PARP1/WAS/ERCC4/RPA3/SWI5/RMI2/AP5Z1/MEAF6/INIP/XRCC1/TERF2IP/RECQL5/YY1/HDGFL2/RPA2/RAD51/PPP4C/TP53BP1/EXD2/INO80/RAD51C/PALB2/MCM5/SHLD3/DMAP1/NSMCE1/RECQL/MAGEF1/MORF4L1/SHLD1/SIRT6/NABP1/MAD2L2/MCM7/UBE2N/FBH1/HUS1/NBN/SFPQ/RAD52/ACTR2/SWSAP1/MORF4L2/RUVBL2/RFWD3/EPC2/WDR48/FUS/KAT5/BRD8/VPS72/RAD51AP1/RAD54L/MCM6/NABP2/MMS19/SLX4/RAD51D/RPA1/POLL/EPC1/ZSWIM7/RAD51B…	117
BP	GO:0046488	phosphatidylinositol metabolic process	117/9555	162/18800	2.03556e-08	5.47532e-07	3.85413e-07	PI4K2A/PIGK/PIP5K1C/PLEK/ITPKB/PIP4P1/VAC14/MPPE1/MTM1/CDIPT/PIGQ/CISH/PIGH/PIK3R1/PIGV/DPM2/PLCB2/IP6K1/PIK3R3/MTMR14/PIP4K2A/PIP4P2/BECN1/PIGG/INPP5D/PIGT/PLCB1/INPP5K/PIGS/PIP4K2B/PGAP3/SLA2/SOCS1/IP6K2/BPNT1/TMEM150A/CSF1R/SLC27A1/PLCB3/PIGW/PLCG2/PIGC/HTR2B/PI4KB/UVRAG/OCRL/FIG4/MTMR6/PIGU/ATG14/PIGP/MTMR3/INPP5J/PLCG1/PIK3R4/SOCS4/INPP5B/PIK3C2B/FAM126B/PIGB/PIK3CB/PIGX/SACM1L/PDGFB/MTMR4/P…	117
BP	GO:0045739	positive regulation of DNA repair	74/9555	94/18800	2.08774e-08	5.59197e-07	3.93624e-07	ACTB/TIGAR/PARP1/WAS/PARP9/BABAM2/PARP3/MEAF6/XRCC1/DTX3L/HDGFL2/ZCWPW1/BABAM1/RNF168/SHLD3/DMAP1/FOXM1/MORF4L1/BRCC3/SHLD1/MAD2L2/EYA3/UBE2N/PNKP/DDX11/ACTR2/MORF4L2/RUVBL2/RNF8/PCNA/EPC2/TRIM28/WDR48/FUS/KAT5/BRD8/VPS72/RAD51AP1/SLF1/DHX9/MMS19/UBE2V2/EPC1/UIMC1/SPIDR/BRCA1/SETMAR/SLF2/ACTL6A/EGFR/CEBPG/HDAC10/ARID2/SIRT1/TRRAP/SMCHD1/HMGB1/MGMT/RUVBL1/POGZ/EP400/KDM4D/TIMELESS/FAM168A/KMT5B/MR…	74
BP	GO:0006360	transcription by RNA polymerase I	47/9555	54/18800	2.12505e-08	5.66799e-07	3.98975e-07	GTF2H5/CAVIN1/UBTF/SMARCB1/PHF8/TAF1C/POLR1H/FLNA/ERCC2/POLR1A/PWP1/ZMPSTE24/POLR2L/PIH1D1/RRN3/TAF1/POLR2K/ERCC3/MAF1/SIRT7/UTP15/MTOR/DDX11/GTF2H1/POLR1C/IPPK/MACROH2A1/DEDD/BAZ2A/MARS1/MACROH2A2/WDR75/TCOF1/HEATR1/TAF1B/NOL11/TAF1A/TTF1/EIF2AK3/ATF4/RRN3P2/RASL11A/ERCC6/POLR1G/NCL/ERBB2/POLR1E	47
BP	GO:0022900	electron transport chain	120/9555	167/18800	2.18721e-08	5.80936e-07	4.08927e-07	IDH3B/PINK1/NDUFB2/ADH5/POR/COX11/ALDH4A1/DGUOK/UQCR10/AKR7A2/NCF1/SURF1/NDUFS3/NDUFAF1/NDUFB10/GHITM/NDUFA12/NDUFC2/SLC25A51/CHCHD2/SDHAF2/NQO2/ETFA/NDOR1/COA6/NDUFV3/COQ9/COX15/NDUFA8/NDUFA9/CIAPIN1/AKR1B1/SDHB/COX4I1/ENOX2/TAFAZZIN/COX5B/QDPR/NCF2/NDUFA2/NDUFA4/CYBB/NDUFC1/NDUFA10/NDUFB1/NDUFS2/NDUFAB1/ETFB/BID/DHRS3/NDUFB6/NDUFS4/SLC25A13/NDUFA1/NDUFS7/NDUFB3/COX6A1/NDUFS8/CYBA/GLRX2/NDUFS5/N…	120
BP	GO:0030832	regulation of actin filament length	115/9555	159/18800	2.34533e-08	6.20341e-07	4.36664e-07	ARPC1B/GRB2/DBNL/TWF2/BBS4/SNX9/ADD1/HCK/WAS/NCKAP1L/ARPC2/HCLS1/VASP/PLEK/CYFIP1/CORO1A/CAPZB/ABITRAM/TMSB10/RHOA/PYCARD/ARPC1A/EPS8/ARF6/PFN1/NCK2/ARPC5L/ARPC4/BRK1/SWAP70/PTK2B/MKKS/FLII/TRIOBP/CXCL12/ARHGAP18/RASA1/VILL/CAPZA1/TMSB4X/PRKCD/COTL1/SPTA1/TMOD3/CAPG/CTTN/SLIT2/GSN/WDR1/GBA2/SPTAN1/SSH1/CDC42EP2/CAPZA2/LIMA1/F2RL1/NCK1/SH3BP1/MTPN/MTOR/HAX1/DLG1/WASHC2C/ARPC3/ARHGAP35/TWF1/DBN1/SV…	115
BP	GO:0000819	sister chromatid segregation	143/9555	205/18800	2.43377e-08	6.39769e-07	4.5034e-07	CHMP1A/PSMG2/CHMP2A/HDAC8/RAB11A/NUDC/CHTF8/RMI2/CHMP6/NEK6/NUP62/CHMP3/CTCF/CHMP4B/CHMP1B/VPS4A/PHB2/BECN1/ANAPC11/DIS3L2/NSL1/INO80/RAD51C/NCAPH/TUBG2/CDC26/PPP2R1A/NAA10/EML3/CDC23/MAD2L1BP/KPNB1/SMARCA5/IK/CHMP2B/RMDN1/LCMT1/MAD2L2/KIFC1/CHMP7/NCAPD2/SFPQ/KLHL22/CHFR/MAP10/DDX11/ZWILCH/RACGAP1/CDCA8/DCTN2/BAZ1B/TUBG1/MAD1L1/MAU2/BOD1/DSN1/SLF1/MIS12/KIF2C/VPS4B/KIF18B/KIF4A/CDK5RAP2/MACROH2A1…	143
BP	GO:0006906	vesicle fusion	81/9555	105/18800	2.44902e-08	6.39769e-07	4.5034e-07	VTI1B/VPS39/STX12/TGFBRAP1/PLEKHM1/GOSR2/CORO1A/STX7/ANXA2/STX4/SAMD9/ATP13A2/IRAG2/VPS41/RAB8A/VAMP8/CHMP3/VAMP3/RAB7B/SNAP47/GNAI3/BET1/VPS4A/SNAP23/C2CD5/ARL8B/RAB7A/RAB8B/SPG11/YIPF5/PIP4K2A/ANKFY1/SNAP29/VAMP1/ANKRD27/VPS8/AKT2/RAB13/STX1A/SEC22B/PIP4K2B/RAB20/VAMP7/CPLANE2/ANXA1/VTI1A/CHMP2B/CLN3/STX5/SEPTIN8/STX16/VPS11/STX8/UVRAG/SPHK1/GOSR1/TMEM175/CAV2/VAMP2/RUBCNL/STX2/SNAPIN/STX10/STX…	81
BP	GO:0050867	positive regulation of cell activation	278/9555	436/18800	2.45e-08	6.39769e-07	4.5034e-07	HLA-E/BLOC1S3/CD5/MYD88/NECTIN2/FLOT2/BTN2A2/NCKAP1L/HLA-A/PLEK/SIRPA/CORO1A/AMBRA1/TLR4/BST1/ITPKB/STX4/LCK/DOCK8/RHOA/VAV1/TNFSF13/LGALS9/CSK/CD4/TGFBR2/SASH3/TYROBP/PYCARD/HAVCR2/AP1G1/ITGAM/FOXP3/CD276/TNFRSF14/VSIR/PDCD1LG2/VAMP8/NCK2/PTPRC/B2M/SIRPG/CD209/BCL10/CD6/KARS1/AP3B1/IL10/HLA-DMA/EFNB2/PTPN6/LILRB4/MMP14/CD3E/LILRB1/RASAL3/IL4R/MLH1/CCR2/STAT5B/AIF1/MMP8/STAT6/IL27RA/NKAP/LILRB2/S…	278
BP	GO:0017038	protein import	146/9555	210/18800	2.4591e-08	6.39769e-07	4.5034e-07	PML/NXT2/PEX16/PSEN1/PEX26/MAVS/HCLS1/IPO8/SNX33/PPP1R10/TIMM50/HYAL2/IPO13/PEX7/FAM53B/APOE/NUP62/LAMP2/CHP1/MDFIC/PIK3R1/TOMM40L/NUP85/LONP2/FLNA/SQSTM1/RAB8B/PRKCD/SEC13/PHB2/KPNA4/MAPK14/HDAC3/STAT3/ELAVL1/NUP98/APPL2/RBM22/PEX14/KPNA6/EIF4ENIF1/TARDBP/CRY2/HEATR3/TNPO3/PTTG1IP/DMAP1/SAMM50/AIFM1/PEX10/SNUPN/KPNB1/NUTF2/AKT1/NUP133/DNAJC19/NUP93/PEX3/NXT1/LMNA/PEX5/SUFU/TXNIP/GPIHBP1/PEX19/NU…	146
BP	GO:0018022	peptidyl-lysine methylation	105/9555	143/18800	2.54045e-08	6.58235e-07	4.63338e-07	ETFBKMT/EHMT2/NELFE/SMYD5/KDM4A/SMARCB1/CXXC1/KANSL3/PHF1/PYGO2/PWP1/EZHIP/EEF1AKMT1/KAT8/ATPSCKMT/PIH1D1/WDR82/NFYC/PRMT6/MECP2/CTR9/N6AMT1/SETD1B/EZH1/VCPKMT/SETD4/LMNA/IWS1/WDR61/SETD1A/ANTKMT/KANSL1/NFYB/EEF2KMT/WDR5B/HCFC1/MCRS1/CAMKMT/ZNF335/ASH2L/MEN1/METTL18/SETD3/RTF1/KANSL2/RBBP5/SMYD2/NSD1/SNW1/DPY30/MACROH2A1/SUPT6H/PHF19/ZNF304/METTL22/EHMT1/SMAD4/MLLT6/ATRX/SETDB1/PHF20/ZNF274/SETDB…	105
BP	GO:0010821	regulation of mitochondrion organization	108/9555	148/18800	2.82851e-08	7.29894e-07	5.13779e-07	MUL1/STAT2/VAT1/PSMD10/TIGAR/ADCK1/AMBRA1/SLC35F6/ATP13A2/PYCARD/PINK1/BAX/GPX1/PPARG/VPS35/FBXO7/NMT1/TMEM102/PISD/RALA/SQSTM1/ATP5IF1/BCL2L1/MTCH2/GHITM/CTTN/HDAC6/HTT/RNF41/VPS13D/ARRB2/DNM1L/HTRA2/TREM2/HIF1A/CAMKK2/PRMT6/ACAA2/MIEF1/GSK3A/ZDHHC6/AKT1/TNFSF10/PRELID1/CSNK2A2/ZNF205/LMNA/TRIAP1/PARL/SIRT7/VPS13C/RHOT2/FIS1/SLC25A5/HAX1/FLCN/HUWE1/FXN/TMEM14A/USP30/USP36/BID/RALBP1/BAD/HIP1R/HG…	108
BP	GO:0051222	positive regulation of protein transport	195/9555	293/18800	2.96681e-08	7.62482e-07	5.36719e-07	CDK5/PSEN1/HSPA1L/CDC42/UBE2L3/MAVS/HCLS1/OAZ2/LEPROT/TLR4/PRNP/ABLIM3/STX4/NR1H2/HYAL2/ATP13A2/EDEM2/PINK1/TMED10/PFKFB2/ITGAM/TM9SF4/OAZ1/SAE1/STOM/PPARG/VPS35/EXOC1/CHP1/NMT1/LRRC8A/BCAP31/VEGFC/TSG101/HPS4/ARF6/PIK3R1/BAP1/ATG13/RNF31/SRI/PTPN23/ARIH2/C2CD5/FLNA/UBE2J2/MICALL2/PRKCD/TLR2/MAPK14/HDAC3/CD81/TRPM2/PRKACA/DNM1L/GAS6/RBM22/PSMD9/ITGB2/MYO1C/PPIA/TARDBP/AKT2/HTRA2/TREM2/HIF1A/PRR5L…	195
BP	GO:0035601	protein deacylation	96/9555	129/18800	3.2561e-08	8.25325e-07	5.80954e-07	PRKD2/HDAC7/LYPLA2/CHD4/PINK1/FOXP3/HDAC1/SIRT3/SAP30BP/SIRT2/CTBP1/ABHD12/C6orf89/TADA3/FLNA/MSL3/HDAC3/SPHK2/BRMS1/KAT14/RRP8/HDAC6/SIN3A/MTA2/DR1/RBM14/CHD3/PRMT6/SPRED1/PHB1/MORF4L1/SIRT6/TRERF1/MIER1/LYPLAL1/SIRT7/PPT1/MBIP/SFPQ/CCAR2/APLNR/MORF4L2/RBBP4/KDM5A/MBD2/SIN3B/TBL1XR1/PRKAA1/HDAC11/ZZZ3/RCOR3/SPRED2/MBD3/NEK3/REST/BAZ2A/SGF29/BEX4/TBL1X/UCN/NIPBL/KAT2A/AKAP8/HDAC10/SIRT1/WDR5/JDP2…	96
BP	GO:2001022	positive regulation of response to DNA damage stimulus	96/9555	129/18800	3.2561e-08	8.25325e-07	5.80954e-07	ACTB/ING4/TIGAR/PARP1/WAS/PARP9/BABAM2/PARP3/MEAF6/XRCC1/DTX3L/HDGFL2/ZCWPW1/PRKCD/BABAM1/RNF168/SPRED1/SHLD3/DDX5/DMAP1/NSMCE1/PIAS4/FOXM1/MORF4L1/BRCC3/SHLD1/MAD2L2/EYA3/UBE2N/FBH1/PNKP/DDX11/ACTR2/CCAR2/MORF4L2/RUVBL2/RNF8/PCNA/EPC2/TRIM28/ZNF385A/WDR48/FUS/KAT5/BRD8/VPS72/RAD51AP1/SLF1/DHX9/MMS19/SPRED2/UBE2V2/EPC1/UIMC1/NSMCE4A/SPIDR/BRCA1/SETMAR/SLF2/NACC2/ACTL6A/EGFR/CEBPG/HDAC10/ARID2/SIR…	96
BP	GO:0034502	protein localization to chromosome	73/9555	93/18800	3.25823e-08	8.25325e-07	5.80954e-07	TPP1/HDAC8/LEMD2/TINF2/IFFO1/PARP3/CTCF/TERF2IP/SPI1/TERF2/ACD/XRCC4/RPA2/LRWD1/PIH1D1/PPHLN1/VCP/GNL3L/IK/CHMP7/XRCC5/ZWILCH/CCT6A/TCP1/RUVBL2/ZNF827/MAU2/POT1/BOD1/TRAPPC12/SLF1/CCT7/TASOR/CCT5/MIS12/NABP2/CCT8/MACROH2A1/VCPIP1/RPA1/ATRX/SGF29/CCT4/CDT1/SPIDR/MACROH2A2/SLF2/NIPBL/MCM8/RCC2/CCT2/ATR/DKC1/CDCA5/SETD2/KNL1/RB1/NDC80/TNKS2/SMC5/AURKB/CCT3/ESR1/MSH2/TERF1/CENPQ/MCM9/PLK1/HASPIN/JARI…	73
BP	GO:0031334	positive regulation of protein-containing complex assembly	136/9555	194/18800	3.27102e-08	8.25325e-07	5.80954e-07	BAK1/GRB2/MYD88/RAC1/SNX9/RHOC/HCK/FES/NCKAP1L/ARPC2/MSN/VASP/PLEK/AMBRA1/TLR4/DCTN1/NR1H2/RHOA/PYCARD/PINK1/BAX/ARF6/PFN1/NCK2/STMP1/BRK1/PTK2B/WARS1/LCP1/DRG1/ISG15/CTTN/CLASP1/CLEC7A/MAPRE1/PIH1D1/TRABD2A/STUB1/MECP2/CDC42EP2/TLR6/MTLN/VCP/GNL3L/PSMC6/NCK1/CDH5/MAPK9/PLCG2/MTOR/EIF4G1/ATAT1/TOGARAM1/DLG1/WASHC2C/ARL2/SRC/SH3GLB1/BID/LGALS3/HIP1R/SLF1/MED25/SUMO1/FSCN1/ARL3/NEK7/TGFB1/CDK5RAP2/…	136
BP	GO:0031124	mRNA 3'-end processing	53/9555	63/18800	3.27634e-08	8.25325e-07	5.80954e-07	SUPT5H/PAF1/MBLAC1/LSM10/SSU72/NELFE/CDK9/CSTF2/RNF20/SYMPK/FIP1L1/WDR33/CLP1/VIRMA/POLR2D/AHCYL1/NCBP1/LEO1/TENT2/CPSF4/RNF40/CSTF1/CTR9/NCBP2/CSTF2T/CPSF2/TUT1/GRSF1/ZC3H3/LSM11/DHX36/PAPOLG/SNRPA/MTPAP/YTHDC1/RPRD1B/NUDT21/CPSF6/CPSF3/CSTF3/ZNF473/PNPT1/SCAF8/PAPOLA/APP/CPSF1/ZC3H14/HSF1/CCNT1/ZFP36L1/SLBP/CDC73/BARD1	53
BP	GO:0016571	histone methylation	114/9555	158/18800	3.3672e-08	8.44861e-07	5.94706e-07	PAF1/EHMT2/NELFE/SMYD5/PRDM4/KDM4A/CTCF/RNF20/SMARCB1/CXXC1/KANSL3/PHF1/RRP8/PYGO2/PWP1/EZHIP/KAT8/PIH1D1/WDR82/NFYC/PRMT6/MECP2/CTR9/NTMT1/N6AMT1/SETD1B/EZH1/PRMT7/SETD4/LMNA/SIRT7/IWS1/WDR61/SETD1A/PRMT5/KANSL1/NFYB/WDR5B/HCFC1/MCRS1/ZNF335/ASH2L/MEN1/SETD3/RTF1/KANSL2/RBBP5/SMYD2/NSD1/PRMT2/SNW1/DPY30/MACROH2A1/SUPT6H/PHF19/ZNF304/EED/PRMT1/EHMT1/MTHFR/SMAD4/MLLT6/ATRX/SETDB1/PHF20/ZNF274/JMJD…	114
BP	GO:0045621	positive regulation of lymphocyte differentiation	82/9555	107/18800	3.4284e-08	8.5683e-07	6.03131e-07	BTN2A2/NCKAP1L/AMBRA1/ITPKB/RHOA/LGALS9/TGFBR2/SASH3/FOXP3/VSIR/PTPRC/AP3B1/IL10/LILRB4/MMP14/IL4R/STAT5B/NKAP/LILRB2/BTK/INPP5D/IL12RB1/IL7/GAS6/MDK/SART1/IL2RA/SOCS1/ZBTB1/RIPK2/ANXA1/IL18/PPP2R3C/RAG1/IL15RA/HLA-DRB1/CD27/ZAP70/SOX13/CD74/CD46/XRCC6/SOX4/BAD/RARA/NLRP3/CD80/HLA-DRA/SOCS5/RASGRP1/TNFSF4/CD86/HLA-G/SYK/AP3D1/MALT1/CD83/NFKBID/CR1/RUNX1/IL7R/ADA/GLI3/PIK3R6/IL4I1/ZBTB7B/RUNX3/GAT…	82
BP	GO:0046034	ATP metabolic process	183/9555	273/18800	3.52502e-08	8.77523e-07	6.17697e-07	OGDH/TIGAR/ADPGK/PSEN1/PARP1/PRKAG1/DNAJC30/RHOA/VPS9D1/PINK1/NDUFB2/PFKFB2/NMNAT1/ENTPD5/UQCRC1/DGUOK/UQCR10/HK3/EIF6/ATP5IF1/TMSB4X/ZBTB7A/NDUFS3/NDUFAF1/NDUFB10/SPHK2/STAT3/GHITM/NDUFA12/NDUFC2/SLC25A51/CHCHD2/CTNS/SDHAF2/DNM1L/ATP5F1E/UQCC2/COA6/NDUFV3/COQ9/ATPSCKMT/TREM2/COX15/HIF1A/NADK/NDUFA8/NDUFA9/PKM/VCP/COX4I1/TAFAZZIN/COX5B/SIRT6/ABCD1/ATP5PD/NDUFA2/ATP5F1A/ATP5PF/PFKL/BPGM/ATP5PB/ATP…	183
BP	GO:0002683	negative regulation of immune system process	271/9555	425/18800	3.63957e-08	9.02499e-07	6.35278e-07	TRIM21/MUL1/GPR137/SAMHD1/DUSP3/STAT2/HFE/HLA-E/GRN/TRIM27/HCK/TCTA/VSIG4/BTN2A2/NCKAP1L/LAG3/HLA-A/CD59/GFER/IRF1/TLR4/PRNP/RIN3/NR1H2/NR1H3/MERTK/LGALS9/LILRB3/TYROBP/CX3CL1/DGKZ/HAVCR2/TMBIM6/PARP3/GPX1/FOXP3/PPARG/PTPN2/TAPBPL/PARP14/TNFRSF14/VSIR/PDCD1LG2/PTPRJ/GPNMB/DHX58/NMI/FBXO7/MILR1/PTPRC/PIK3R1/CACTIN/LAPTM5/IL10/PTPN6/YTHDF2/LILRB4/SPI1/CXCL12/LPXN/LILRB1/GBP1/IL4R/CCR2/OAS1/FAM3A/IF…	271
BP	GO:0051028	mRNA transport	94/9555	126/18800	3.67074e-08	9.06688e-07	6.38226e-07	HHEX/PARP11/NUP62/DDX19A/DDX19B/NUP85/NXF3/CETN2/MVP/THOC5/SEC13/POLDIP3/POLR2D/AAAS/NCBP1/NUP42/GLE1/NUP98/SRSF7/SRSF1/MYO1C/XPO1/NCBP2/NUTF2/NUP133/RBM15B/NUP93/NXT1/FYTTD1/IWS1/SRSF3/MX2/NUP43/UPF1/NUP214/BICD2/NUP54/SENP2/ALYREF/ZC3H3/RANBP2/NUP37/AGFG1/NUP50/ENY2/NXF1/DHX9/RAE1/YTHDC1/THOC6/HNRNPA3/SUPT6H/SEH1L/SMG5/NUP188/MCM3AP/SMG7/NUP160/SMG6/HNRNPA2B1/POM121C/NCBP3/ALKBH5/DDX39A/NUP153/…	94
BP	GO:1901990	regulation of mitotic cell cycle phase transition	211/9555	321/18800	3.74491e-08	9.21421e-07	6.48597e-07	PML/TRIM39/ZFYVE19/FBXO31/PSMG2/BTN2A2/MBLAC1/LSM10/KLHL18/CDC25B/PPP1R9B/RAB11A/AMBRA1/BABAM2/NEK6/TAOK2/GPNMB/CTDSP1/DACT1/FBXO7/MIIP/BRD7/ECD/INIP/MEPCE/SIRT2/PTPN6/PSME2/RPS27L/VPS4A/PABIR1/AIF1/ERCC2/RAD17/PHB2/BABAM1/CTDSPL/ANAPC11/RPTOR/RPA2/TMOD3/PSME3/GJC2/APEX1/DBF4B/CCL2/PLCB1/ACVR1/SIN3A/APPL2/INO80/RAD51C/PSME1/CDK5RAP3/DCUN1D3/CDC26/MECP2/RBL2/TAOK3/CDC23/MAD2L1BP/BCL2/CCNH/ZNF830/C…	211
BP	GO:0006354	DNA-templated transcription elongation	65/9555	81/18800	3.84273e-08	9.4184e-07	6.62971e-07	GTF2H5/SUPT4H1/SUPT5H/PAF1/ELP4/NELFE/CDK9/ELOA/THOC5/RECQL5/HEXIM1/ERCC2/EAPP/HTATSF1/RNF168/LEO1/AXIN1/CBX7/ADRM1/NELFB/CDK13/CTR9/ERCC3/ELOB/WDR61/LDB1/CCAR2/RNF8/CCNT2/GTF2F1/ALYREF/TCEA2/RTF1/ELOF1/ENY2/ELP2/NELFCD/HNRNPU/SUPT6H/SUPT16H/ZNF326/VHL/HMGN1/SCAF8/NELFA/TEFM/CDK12/CCNT1/CTDP1/CCNK/THOC1/GTF2F2/KAT7/SETD2/BRD4/ELL/LARP7/EAF1/CDC73/CTNNB1/ERCC6/ELL3/TSFM/PCID2/POLR1E	65
BP	GO:0032479	regulation of type I interferon production	76/9555	98/18800	4.4093e-08	1.07242e-06	7.5489e-07	TRIM21/MYD88/TRIM38/MAVS/IRF3/FLOT1/SIRPA/IRF1/TLR4/OTUD5/GPATCH3/TRIM56/ILRUN/RNF135/PYCARD/IFIH1/HAVCR2/IRF5/DHX58/NMI/CACTIN/RNF216/IL10/LILRB1/STAT1/OAS1/YY1/ISG15/TLR2/NLRC3/OAS3/NPLOC4/UFD1/OAS2/TLR8/TRAIP/CD14/TRAF3IP1/RELB/PQBP1/IRAK1/RIPK2/STING1/NLRX1/PLCG2/CYLD/TLR7/POLR3B/TBK1/ITCH/DHX36/DHX9/IRF7/PTPN11/ZCCHC3/SYK/IRF8/BANF1/POLR3F/TICAM1/PPM1B/POLR3C/POLR3A/G3BP1/PTPN22/TOMM70/POLA1…	76
BP	GO:0032606	type I interferon production	76/9555	98/18800	4.4093e-08	1.07242e-06	7.5489e-07	TRIM21/MYD88/TRIM38/MAVS/IRF3/FLOT1/SIRPA/IRF1/TLR4/OTUD5/GPATCH3/TRIM56/ILRUN/RNF135/PYCARD/IFIH1/HAVCR2/IRF5/DHX58/NMI/CACTIN/RNF216/IL10/LILRB1/STAT1/OAS1/YY1/ISG15/TLR2/NLRC3/OAS3/NPLOC4/UFD1/OAS2/TLR8/TRAIP/CD14/TRAF3IP1/RELB/PQBP1/IRAK1/RIPK2/STING1/NLRX1/PLCG2/CYLD/TLR7/POLR3B/TBK1/ITCH/DHX36/DHX9/IRF7/PTPN11/ZCCHC3/SYK/IRF8/BANF1/POLR3F/TICAM1/PPM1B/POLR3C/POLR3A/G3BP1/PTPN22/TOMM70/POLA1…	76
BP	GO:0000075	cell cycle checkpoint signaling	121/9555	170/18800	4.67866e-08	1.13359e-06	7.97947e-07	PML/TRIM39/ZFYVE19/FBXO31/PSMG2/PPP1R10/RHNO1/FBXO4/BABAM2/TAOK2/EIF2AK4/INIP/RPS27L/THOC5/VPS4A/PABIR1/RAD17/BABAM1/MAPK14/RPA2/RAD1/TP53BP1/PRPF19/CDK5RAP3/TAOK3/MAD2L1BP/ZNF830/BRCC3/IK/NABP1/PLK2/LCMT1/MAD2L2/XPC/NEK11/TRIAP1/FEM1B/HUS1/NBN/KLHL22/CHFR/ZWILCH/CCAR2/CASP2/RFWD3/MAD1L1/CLOCK/FOXO4/ETAA1/FZR1/NABP2/PTPN11/TIPIN/CDK5RAP2/INTS7/NAE1/CHEK2/GIGYF2/BUB1/SYF2/ZNF207/FBXO6/CCNB1/EME1/P…	121
BP	GO:0062197	cellular response to chemical stress	217/9555	332/18800	4.79654e-08	1.15774e-06	8.14941e-07	PML/ATG7/G6PD/RIPK1/PARP1/CAT/GFER/SIRPA/TLR4/STX4/PXN/MAP3K5/ATP13A2/ADPRS/MEAK7/MAPKAP1/PINK1/TPM1/SERPINB6/GPX1/FBXO7/PYROXD1/ARNTL/ARL6IP5/IL10/SIRT2/MAPK1/NFE2L1/NCF1/RIPK3/AIF1/STAT6/PDK2/PRKCD/BECN1/VRK2/AGAP3/BTK/GPX8/FUT8/SETX/PYCR2/TRPM2/EPAS1/HMOX1/CHCHD2/HDAC6/APEX1/MAPK7/DIABLO/SIN3A/MMP2/SESN2/NFE2L2/NONO/PPIA/HTRA2/RNF112/TREM2/HIF1A/CAMKK2/CAB39/PRR5L/AIFM1/GSKIP/TLR6/RELB/BCL2/AT…	217
BP	GO:0002697	regulation of immune effector process	229/9555	353/18800	5.27043e-08	1.2673e-06	8.92065e-07	HFE/HLA-E/GRN/NECTIN2/UNC13D/FES/VSIG4/WAS/NCKAP1L/MAVS/LAG3/HLA-A/C12orf4/CD59/GFER/TLR4/STX7/STX4/VAV1/TNFSF13/LGALS9/SASH3/TYROBP/RAET1G/HAVCR2/TMBIM6/PARP3/AP1G1/ITGAM/FOXP3/TNFRSF14/PTPRJ/VAMP8/DHX58/ARID5A/PTPRC/B2M/CFH/FUT7/BCL10/LAPTM5/IL10/PTPN6/LILRB4/SPI1/LILRB1/LACC1/IL4R/MLH1/NCF1/RIPK3/CCR2/STAT5B/NCR3/FBXO38/STAT6/IL27RA/PHB2/TRIL/FCN3/BTK/HMCES/TNFRSF1B/SPHK2/STXBP2/CD81/HMOX1/SER…	229
BP	GO:0098732	macromolecule deacylation	98/9555	133/18800	5.48869e-08	1.3148e-06	9.25501e-07	PRKD2/HDAC7/LYPLA2/ABHD16A/CHD4/PINK1/FOXP3/HDAC1/SIRT3/SAP30BP/SIRT2/CTBP1/ABHD12/C6orf89/TADA3/FLNA/MSL3/HDAC3/SPHK2/BRMS1/KAT14/RRP8/HDAC6/SIN3A/MTA2/DR1/RBM14/CHD3/PRMT6/SPRED1/PHB1/MORF4L1/SIRT6/TRERF1/MIER1/LYPLAL1/SIRT7/PPT1/MBIP/SFPQ/CCAR2/APLNR/MORF4L2/RBBP4/KDM5A/MBD2/SIN3B/TBL1XR1/PRKAA1/HDAC11/ZZZ3/RCOR3/SPRED2/MBD3/NEK3/REST/BAZ2A/SGF29/BEX4/TBL1X/UCN/NIPBL/KAT2A/AKAP8/HDAC10/SIRT1/W…	98
BP	GO:0006891	intra-Golgi vesicle-mediated transport	32/9555	34/18800	5.54904e-08	1.31902e-06	9.28473e-07	VTI1B/NAPA/GOSR2/COG1/TRAPPC3/NSF/COG4/COG8/COPG1/GABARAPL2/COPG2/COPZ1/VTI1A/NAPG/COG5/COPB1/COPB2/RAB33B/GOSR1/COPE/COG7/RAB41/TRAPPC10/GOLGA5/COG2/COPA/RAB6A/COG3/COPZ2/TRAPPC3L/COG6/RAB6B	32
BP	GO:0043484	regulation of RNA splicing	111/9555	154/18800	5.56865e-08	1.31902e-06	9.28473e-07	FASTK/RBMXL1/SRSF4/TMBIM6/RBM42/HNRNPH2/SAP18/RBM23/PIK3R1/RBM10/TRA2A/JMJD6/KHDRBS1/RBM5/CELF1/ZC3H10/ZBTB7A/SETX/NCBP1/FAM50A/FAM172A/NUP98/SRSF7/RBM22/HNRNPK/PRPF19/MBNL1/SRSF1/DDX5/HNRNPL/WTAP/U2AF2/PQBP1/SFSWAP/SMU1/METTL4/SON/HNRNPH3/RBM15B/TRA2B/SRSF3/THRAP3/PRX/SLC38A2/PUF60/GRSF1/SRSF2/SF3B4/SRSF9/CLK3/MAGOH/RBM12/HNRNPLL/POLR2A/FUS/HSPA8/SRSF10/RBM8A/SNW1/YTHDC1/PTBP3/HNRNPF/REST/HNRNPU…	111
BP	GO:0051092	positive regulation of NF-kappaB transcription factor activity	111/9555	154/18800	5.56865e-08	1.31902e-06	9.28473e-07	TRIM21/PRKD2/TRIM68/IKBKG/RIPK1/TRIM27/MYD88/FLOT2/TRIM38/RHEBL1/FLOT1/CAT/TLR4/TRIM62/CFLAR/RBCK1/TRADD/TRIM5/LGALS9/PYCARD/CX3CL1/TRIM32/RNF25/TRIM22/RAB7B/BCL10/TRIM37/TRIM34/NOD1/RNF31/TERF2IP/RIPK3/RPS6KA4/ZBTB7A/TLR2/BTK/TRAPPC9/CARD16/CARD11/STAT3/PRKCH/CLEC7A/TRIM25/NLRC4/PPIA/TRIM6/TRAF6/TRIM13/TLR6/IRAK1/RIPK2/IL18/ERC1/CIB1/PLCG2/DDRGK1/UBE2N/MTPN/S100A9/SLCO3A1/ANKRD42/ROR1/MAP3K7/LAM…	111
BP	GO:0030433	ubiquitin-dependent ERAD pathway	68/9555	86/18800	5.66741e-08	1.33742e-06	9.41426e-07	TMUB2/RNF185/RHBDD2/BAG6/EDEM2/TMEM129/SEC61B/BCAP31/AMFR/UBE2J2/RNF5/NPLOC4/UFD1/JKAMP/MAN1B1/NFE2L2/TRIM25/FAF2/STUB1/TRIM13/WFS1/SGTA/CALR/TMUB1/AUP1/VCP/ERLIN2/DNAJB12/PSMC6/UBQLN2/DNAJB2/ERLIN1/DERL2/USP19/DNAJC10/UBQLN1/UBXN4/ECPAS/CCDC47/HSPA5/RNF121/SEL1L/HERPUD1/RNF103/SYVN1/CAV1/ERLEC1/UBE4B/FAF1/FBXO6/EDEM1/SELENOS/USP14/FOXRED2/DERL1/CANX/MARCHF6/UBE2J1/STT3B/ANKZF1/SGTB/UBE2G2/DNAJB1…	68
BP	GO:0006644	phospholipid metabolic process	249/9555	388/18800	5.74574e-08	1.35089e-06	9.50904e-07	PI4K2A/PIGK/PLA2G15/DHDDS/PNPLA6/PLPP1/PCYT1A/PIP5K1C/ABHD16A/GDE1/PLEK/ABHD4/PCYT2/AGPAT1/ITPKB/NR1H2/NR1H3/PIP4P1/VAC14/MVD/SPTLC2/MPPE1/LPCAT3/DGKZ/DOLK/MTM1/PLB1/CDIPT/PIGQ/CHP1/CISH/PIGH/PIK3R1/VAPA/AGPAT3/PIGV/DPM2/CDS2/DOLPP1/HADHA/PISD/FITM2/DGKA/PLCB2/HEXB/ABHD12/IP6K1/ORMDL3/PIK3R3/GGPS1/MTMR14/PIP4K2A/PRKCD/PHB2/PIP4P2/BECN1/ACP6/CAPN2/CRLS1/SPHK2/IDH1/PIGG/PLSCR1/INPP5D/SMPD1/PIGT/DGK…	249
BP	GO:0002429	immune response-activating cell surface receptor signaling pathway	198/9555	300/18800	6.14305e-08	1.43368e-06	1.00918e-06	PRKD2/BTN3A1/DUSP3/IKBKG/SPG21/BCAR1/LCP2/PSEN1/NECTIN2/HCK/CMTM3/BTN2A2/NCKAP1L/HLA-A/LIMK1/BTN3A3/BTN2A1/RBCK1/PRNP/LCK/VAV1/BAG6/CSK/TYROBP/EIF2B2/DGKZ/BAX/FPR1/NFAM1/FOXP3/CD276/PTPN2/PTPRJ/PAK2/PTPRC/BCL10/C3AR1/LAPTM5/RNF31/PTPN6/LILRB4/LPXN/MAPK1/GBP1/BTN3A2/CD8A/KHDRBS1/NCR3/PRKCD/BTK/CD81/CARD11/PLSCR1/INPP5D/FCER1G/ERMAP/PRKCH/CD8B/CLEC7A/LAT2/THEMIS2/ELF1/APPL2/KLHL6/CACNB3/CD79B/CRKL/…	198
BP	GO:0002757	immune response-activating signal transduction	198/9555	300/18800	6.14305e-08	1.43368e-06	1.00918e-06	PRKD2/BTN3A1/DUSP3/IKBKG/SPG21/BCAR1/LCP2/PSEN1/NECTIN2/HCK/CMTM3/BTN2A2/NCKAP1L/HLA-A/LIMK1/BTN3A3/BTN2A1/RBCK1/PRNP/LCK/VAV1/BAG6/CSK/TYROBP/EIF2B2/DGKZ/BAX/FPR1/NFAM1/FOXP3/CD276/PTPN2/PTPRJ/PAK2/PTPRC/BCL10/C3AR1/LAPTM5/RNF31/PTPN6/LILRB4/LPXN/MAPK1/GBP1/BTN3A2/CD8A/KHDRBS1/NCR3/PRKCD/BTK/CD81/CARD11/PLSCR1/INPP5D/FCER1G/ERMAP/PRKCH/CD8B/CLEC7A/LAT2/THEMIS2/ELF1/APPL2/KLHL6/CACNB3/CD79B/CRKL/…	198
BP	GO:0000281	mitotic cytokinesis	58/9555	71/18800	6.25348e-08	1.45411e-06	1.02356e-06	CHMP1A/BBS4/ZFYVE26/RAB35/SNX9/RHOC/CHMP2A/SNX33/RHOA/CHMP6/NUP62/CHMP3/CHMP4B/CHMP1B/USP8/VPS4A/RASA1/SNX18/KLHDC8B/ARF1/STAMBP/CHMP2B/SON/MYH10/SEPTIN6/CHMP7/RACGAP1/CNTROB/POLDIP2/RHOB/MITD1/VPS4B/ARL3/KIF4A/ROCK2/PDCD6IP/EFHC1/UNC119/STMN1/CEP55/ANKRD53/LZTS2/CHMP4A/ROCK1/EFHC2/TTC19/SPTBN1/KIF20A/CUL7/ANLN/CHMP5/RTKN/APC/ESPL1/PLK1/CIT/NUSAP1/SPAST	58
BP	GO:0010563	negative regulation of phosphorus metabolic process	279/9555	441/18800	6.72738e-08	1.55859e-06	1.09711e-06	BAK1/GNAI2/DUSP3/CALM3/PPP1R11/TRIM27/TIGAR/PSEN1/PTPA/PARP1/PPP1R8/NCKAP1L/ENG/PLEK/PPP1R9B/SIRPA/RUBCN/PRNP/HHEX/HYAL2/RTRAF/FKBP1A/DYNLL1/SNX6/CSK/PYCARD/CHMP6/BAX/APOE/PPARG/PTPN2/VPS25/NUP62/PARP14/PTPRJ/CTDSP1/CHP1/PAK2/COX11/FBXO7/TSG101/NCK2/PTPRC/PPM1F/CACTIN/SWAP70/SH2B3/WARS1/SIRT2/PTPN6/YWHAB/MVP/TERF2IP/LILRB4/PTPRB/STYXL1/HEXIM1/GNAQ/MICAL1/FKBP8/EPHA1/RASSF2/PIP4K2A/YWHAG/PIK3IP1/P…	279
BP	GO:0042129	regulation of T cell proliferation	123/9555	174/18800	6.87586e-08	1.5872e-06	1.11724e-06	HLA-E/VSIG4/BTN2A2/NCKAP1L/HLA-A/CORO1A/IRF1/PRNP/LGALS9/TGFBR2/SASH3/PYCARD/HAVCR2/FOXP3/CD276/TNFRSF14/VSIR/PDCD1LG2/GPNMB/NCK2/PTPRC/CD209/CD6/IL10/PTPN6/LILRB4/CD3E/LILRB1/RASAL3/RIPK3/CCR2/STAT5B/AIF1/IL27RA/LILRB2/SPTA1/EFNB1/TNFRSF1B/CD81/CARD11/IL6ST/IL12RB1/CCDC88B/EBI3/TRAF6/IL2RA/FADD/TNFSF8/TMEM131L/NCK1/RIPK2/ANXA1/PRKAR1A/IL18/HLA-DPB1/TYK2/HLA-DRB1/HLA-DMB/DLG1/ZAP70/CRTAM/CD46/DNA…	123
BP	GO:0034968	histone lysine methylation	94/9555	127/18800	7.08165e-08	1.62878e-06	1.14651e-06	EHMT2/NELFE/SMYD5/KDM4A/SMARCB1/CXXC1/KANSL3/PHF1/PYGO2/PWP1/EZHIP/KAT8/PIH1D1/WDR82/NFYC/PRMT6/MECP2/CTR9/N6AMT1/SETD1B/EZH1/SETD4/LMNA/IWS1/WDR61/SETD1A/KANSL1/NFYB/WDR5B/HCFC1/MCRS1/ZNF335/ASH2L/MEN1/SETD3/RTF1/KANSL2/RBBP5/SMYD2/NSD1/SNW1/DPY30/MACROH2A1/SUPT6H/PHF19/ZNF304/EHMT1/SMAD4/MLLT6/ATRX/SETDB1/PHF20/ZNF274/SETDB2/BRCA1/SETMAR/NELFA/MTF2/KDM1A/KMT2B/KMT2E/SIRT1/WDR5/NNMT/SUV39H1/MECO…	94
BP	GO:0001701	in utero embryonic development	248/9555	387/18800	7.33226e-08	1.68033e-06	1.1828e-06	PTPN18/GRB2/CCM2/MGAT1/CMTM3/DAD1/MFNG/WDTC1/RIC8A/RTCB/TGFBR2/UBE2A/MED21/MYH9/LPAR6/DNAJB6/PELO/GNA12/MFN2/NMT1/SLC39A1/ALKBH1/KIFBP/ACVR1B/BRK1/RUNDC1/TTLL1/EPN1/SMARCB1/VASH1/NSDHL/IL10/TAB1/TERF2/XAB2/MAPK1/SLC39A3/CASP8/CITED2/TM4SF1/ERCC2/CCDC24/EMG1/TGFBR1/ACVRL1/DHX35/BCL2L1/CAPN2/FUT8/EPAS1/RTN4/SMIM14/AXIN1/PLOD3/ACVR1/SIN3A/MBNL1/APBA3/PALB2/CEBPA/INPP5K/RRN3/HIF1A/TRAF6/CTR9/SMG9/ARM…	248
BP	GO:0006400	tRNA modification	69/9555	88/18800	8.39296e-08	1.91649e-06	1.34904e-06	URM1/HSD17B10/TRMO/ELP4/C9orf64/MTFMT/DTWD1/CTU2/ALKBH1/OSGEP/CDKAL1/THADA/DPH3/NAT10/TRMT5/MTO1/AARS1/WDR4/TRMT2B/TRMT1L/METTL6/TRMT61A/NSUN3/FTSJ1/TPRKB/WDR6/ELP1/METTL2A/TRMT13/TYW3/TRMU/BCDIN3D/TRMT44/TARBP1/DALRD3/TRMT6/THUMPD1/PUS10/CDK5RAP1/ELP3/ELP5/TYW1/THUMPD3/TRMT10B/LCMT2/NSUN6/DUS2/THG1L/TRUB1/MOCS3/TRMT112/TRDMT1/OSGEPL1/AARS2/TRMT61B/DUS1L/QTRT1/TRIT1/DUS4L/ADAT2/TYW1B/NSUN2/PUSL1/…	69
BP	GO:0045936	negative regulation of phosphate metabolic process	278/9555	440/18800	8.46538e-08	1.9261e-06	1.3558e-06	BAK1/GNAI2/DUSP3/CALM3/PPP1R11/TRIM27/TIGAR/PSEN1/PTPA/PARP1/PPP1R8/NCKAP1L/ENG/PLEK/PPP1R9B/SIRPA/RUBCN/PRNP/HHEX/HYAL2/RTRAF/FKBP1A/DYNLL1/SNX6/CSK/PYCARD/CHMP6/BAX/APOE/PPARG/PTPN2/VPS25/NUP62/PARP14/PTPRJ/CTDSP1/CHP1/PAK2/COX11/FBXO7/TSG101/NCK2/PTPRC/PPM1F/CACTIN/SWAP70/SH2B3/WARS1/SIRT2/PTPN6/YWHAB/MVP/TERF2IP/LILRB4/PTPRB/STYXL1/HEXIM1/GNAQ/MICAL1/FKBP8/EPHA1/RASSF2/PIP4K2A/YWHAG/PIK3IP1/P…	278
BP	GO:0006418	tRNA aminoacylation for protein translation	37/9555	41/18800	8.58546e-08	1.94645e-06	1.37012e-06	VARS2/HARS2/FARS2/KARS1/WARS1/QARS1/SARS1/YARS2/VARS1/AARS1/CARS1/HARS1/EARS2/LARS2/YARS1/DALRD3/NARS1/PARS2/LRRC47/CARS2/RARS1/WARS2/MARS1/LARS1/IARS1/DARS1/MARS2/FARSB/IARS2/AARS2/RARS2/GARS1/FARSA/TARS1/SARS2/AARSD1/TARS2	37
BP	GO:0022904	respiratory electron transport chain	85/9555	113/18800	8.66549e-08	1.9576e-06	1.37797e-06	PINK1/NDUFB2/DGUOK/UQCR10/NDUFS3/NDUFAF1/NDUFB10/GHITM/NDUFA12/NDUFC2/SLC25A51/CHCHD2/SDHAF2/ETFA/COA6/NDUFV3/COQ9/COX15/NDUFA8/NDUFA9/SDHB/COX4I1/TAFAZZIN/COX5B/NDUFA2/NDUFA4/NDUFC1/NDUFA10/NDUFB1/NDUFS2/NDUFAB1/ETFB/BID/NDUFB6/NDUFS4/SLC25A13/NDUFA1/NDUFS7/NDUFB3/COX6A1/NDUFS8/NDUFS5/NDUFA6/DLD/POLG2/NDUFB4/SDHC/PARK7/NDUFS1/NDUFB5/NDUFB8/NDUFA3/ETFDH/CCNB1/NDUFB7/ISCU/NDUFV1/SDHD/COX5A/COX7A2L…	85
BP	GO:0002696	positive regulation of leukocyte activation	267/9555	421/18800	9.33781e-08	2.102e-06	1.47962e-06	HLA-E/BLOC1S3/CD5/MYD88/NECTIN2/FLOT2/BTN2A2/NCKAP1L/HLA-A/SIRPA/CORO1A/AMBRA1/TLR4/BST1/ITPKB/STX4/LCK/DOCK8/RHOA/VAV1/TNFSF13/LGALS9/CSK/CD4/TGFBR2/SASH3/TYROBP/PYCARD/HAVCR2/AP1G1/ITGAM/FOXP3/CD276/TNFRSF14/VSIR/PDCD1LG2/VAMP8/NCK2/PTPRC/B2M/SIRPG/CD209/BCL10/CD6/KARS1/AP3B1/IL10/HLA-DMA/EFNB2/PTPN6/LILRB4/MMP14/CD3E/LILRB1/RASAL3/IL4R/MLH1/CCR2/STAT5B/AIF1/MMP8/STAT6/IL27RA/NKAP/LILRB2/SPTA1/…	267
BP	GO:0034599	cellular response to oxidative stress	188/9555	284/18800	9.4704e-08	2.12431e-06	1.49533e-06	PML/G6PD/RIPK1/PARP1/CAT/GFER/SIRPA/TLR4/STX4/PXN/MAP3K5/ATP13A2/ADPRS/MEAK7/MAPKAP1/PINK1/TPM1/GPX1/FBXO7/PYROXD1/ARNTL/ARL6IP5/IL10/SIRT2/MAPK1/NFE2L1/NCF1/RIPK3/AIF1/STAT6/PDK2/PRKCD/BECN1/VRK2/AGAP3/BTK/GPX8/FUT8/SETX/PYCR2/TRPM2/EPAS1/HMOX1/CHCHD2/HDAC6/APEX1/MAPK7/DIABLO/SIN3A/MMP2/SESN2/NFE2L2/NONO/PPIA/HTRA2/RNF112/TREM2/HIF1A/CAMKK2/PRR5L/AIFM1/GSKIP/TLR6/BCL2/AKT1/EIF2S1/DAPK1/ANXA1/ABC…	188
BP	GO:0060760	positive regulation of response to cytokine stimulus	53/9555	64/18800	9.61247e-08	2.14105e-06	1.50711e-06	RIPK1/RNF185/CASP1/MAVS/IRF3/AGPAT1/TLR4/TRIM56/PARP9/TRIM32/IFIH1/PARP14/CSF1/LAPTM5/TRIM44/TLR2/TRIM41/IL7/GAS6/TAF9/TREM2/HIF1A/TRIM6/FADD/IKBKE/RIPK2/CASP4/USP27X/STING1/NLRC5/UBE2K/CD74/PAFAH1B1/TRAF2/TBK1/LSM14A/CPNE1/EDN1/DHX9/IRF7/WNT5A/ADAM17/HSPA1A/GFI1/IL1R1/DDX58/CXCR4/MED1/AGPAT2/ZBP1/CD300LF/HSPA1B/TXK	53
BP	GO:2000781	positive regulation of double-strand break repair	53/9555	64/18800	9.61247e-08	2.14105e-06	1.50711e-06	ACTB/PARP1/WAS/PARP9/PARP3/MEAF6/DTX3L/HDGFL2/ZCWPW1/SHLD3/DMAP1/FOXM1/MORF4L1/SHLD1/MAD2L2/UBE2N/PNKP/DDX11/ACTR2/MORF4L2/RUVBL2/EPC2/WDR48/FUS/KAT5/BRD8/VPS72/RAD51AP1/SLF1/MMS19/UBE2V2/EPC1/SPIDR/SETMAR/SLF2/ACTL6A/ARID2/TRRAP/SMCHD1/MGMT/RUVBL1/POGZ/EP400/KDM4D/TIMELESS/KMT5B/MRGBP/ING3/ERCC6/YEATS4/SPIRE1/PRKDC/MRNIP	53
BP	GO:0070936	protein K48-linked ubiquitination	55/9555	67/18800	9.96082e-08	2.21088e-06	1.55626e-06	UBE2D4/TRIM38/BFAR/UBE2A/TRIM32/RNF34/NMI/RNF216/AMFR/TRIM44/ARIH2/DTX3L/RNF4/FBXO38/RNF5/RNF146/UBE2Q2/GABARAP/UBE2H/PPIA/IFI27/UBE2E1/ZNRF1/UBE2D3/UBE2D2/UBE2K/RBX1/RFFL/BTRC/RNF187/RNF8/UBE2G1/UBE2E3/ITCH/RNF115/UBE2D1/NHLRC4/CUL1/UBE3C/UBE2R2/UBE2B/SYVN1/UBE2E2/SKP1/KBTBD6/CUL3/MARCHF6/UBE2G2/RNF6/TNFAIP3/UBE2T/TOPORS/CDC34/SKP2/NEDD4L	55
BP	GO:0006352	DNA-templated transcription initiation	98/9555	134/18800	1.02393e-07	2.25692e-06	1.58867e-06	CTNNBIP1/GTF2H5/H4C12/CAVIN1/CDK9/UBTF/TAF6/GTF2E1/ELOA/THRA/MITF/SMARCB1/CRCP/TAF12/TAF10/TAF13/TFB1M/TAF1C/H4C8/H4C9/POLR2G/GTF2B/SETX/POLR2D/SNAPC5/GTF2A2/TAF11/TAF9/POLR3H/DR1/PIH1D1/ERCC1/RRN3/SUB1/TAF1/CCNH/SMARCA5/PSMC6/SRF/POLR1F/ERCC3/MED26/PPM1D/ELOB/ATF7IP/TBPL1/TAF6L/H4-16/TAF9B/MED23/GTF2F1/BRF2/MED12/DHX36/CDK7/MED27/H4C11/TBP/TAF8/NCOA6/ELOC/BAZ2A/MED24/H4C14/TAF3/CAND1/TAF1B/HMGB1…	98
BP	GO:0006661	phosphatidylinositol biosynthetic process	98/9555	134/18800	1.02393e-07	2.25692e-06	1.58867e-06	PI4K2A/PIGK/PIP5K1C/ITPKB/VAC14/MPPE1/MTM1/CDIPT/PIGQ/CISH/PIGH/PIK3R1/PIGV/DPM2/IP6K1/PIK3R3/MTMR14/PIP4K2A/BECN1/PIGG/INPP5D/PIGT/INPP5K/PIGS/PIP4K2B/PGAP3/SLA2/SOCS1/IP6K2/BPNT1/TMEM150A/SLC27A1/PIGW/PLCG2/PIGC/HTR2B/PI4KB/UVRAG/OCRL/FIG4/MTMR6/PIGU/ATG14/PIGP/MTMR3/INPP5J/PIK3R4/SOCS4/PIK3C2B/FAM126B/PIGB/PIK3CB/PIGX/SACM1L/PDGFB/MTMR4/PGAP2/PI4KA/PIK3CG/GPAA1/SOCS5/SYNJ1/MBOAT7/TTC7A/TTC7B/I…	98
BP	GO:0002262	myeloid cell homeostasis	114/9555	160/18800	1.03721e-07	2.27827e-06	1.60369e-06	BAK1/G6PD/NCKAP1L/HCLS1/DNASE2/MAEA/ITPKB/MERTK/TMEM14C/BAX/FOXP3/PTPN2/SLC25A38/XKR8/B2M/THRA/BAP1/ACVR1B/ANKRD54/SH2B3/SPI1/STAT1/JMJD6/CCR2/STAT5B/CITED2/ERCC2/ATP5IF1/ISG15/ZBTB7A/MAPK14/TMOD3/STAT3/EPAS1/TGFBR3/INPP5D/HMOX1/CDK5RAP3/HIF1A/MAFB/SRF/KLF13/ANXA1/ADAR/ACIN1/BPGM/SLC25A5/LYN/IKZF1/LDB1/ALAS1/ADGRF5/FAM210B/PKNOX1/PIK3CB/SLC15A4/PTBP3/KCNQ1/PRDX1/SOD1/ACVR2A/PRMT1/PIK3CD/CEBPG/SLC…	114
BP	GO:0006310	DNA recombination	211/9555	324/18800	1.11816e-07	2.44761e-06	1.7229e-06	SAMHD1/ACTB/ZFYVE26/AP5S1/CYREN/PARP1/WAS/TEP1/ERCC4/RHNO1/RPA3/TNFSF13/SWI5/RMI2/PARP3/AP5Z1/FOXP3/APEX2/PTPRC/MEAF6/INIP/SWAP70/IL10/XRCC1/TERF2IP/TERF2/RECQL5/MLH1/BATF/YY1/ERCC2/TFPT/HDGFL2/XRCC4/STAT6/TSN/ZCWPW1/IL27RA/HMCES/SETX/RPA2/RAD51/RNF168/APEX1/PPP4C/TP53BP1/EXD2/POLM/INO80/RAD51C/NONO/PALB2/MCM5/ACTR5/ERCC1/SHLD3/DMAP1/NSMCE1/RECQL/MAGEF1/MORF4L1/SHLD1/SIRT6/RAG1/NABP1/MAD2L2/MCM7/…	211
BP	GO:0007346	regulation of mitotic cell cycle	299/9555	478/18800	1.12406e-07	2.45208e-06	1.72604e-06	PML/DUSP3/TRIM39/ZFYVE19/FBXO31/LGMN/PSMG2/BTN2A2/CDC42/MBLAC1/LSM10/KLHL18/CDC25B/PPP1R9B/RAB11A/AMBRA1/MAEA/PPP1R10/RPA3/SDCBP/BABAM2/NEK6/TAOK2/NUP62/GPNMB/CTDSP1/DACT1/FBXO7/MIIP/BRD7/FBXW5/ECD/INIP/DAPK3/TTL/IL10/MEPCE/SIRT2/PTPN6/PSME2/RPS27L/VPS4A/PABIR1/STAT5B/AIF1/ERCC2/CDK11B/RAD17/PHB2/BABAM1/CTDSPL/ANAPC11/RPTOR/RPA2/TMOD3/PSME3/GJC2/APEX1/DBF4B/CCL2/PLCB1/ACVR1/SIN3A/APPL2/SRA1/INO80…	299
BP	GO:0051251	positive regulation of lymphocyte activation	238/9555	371/18800	1.17335e-07	2.55083e-06	1.79555e-06	HLA-E/BLOC1S3/CD5/MYD88/FLOT2/BTN2A2/NCKAP1L/HLA-A/SIRPA/CORO1A/AMBRA1/TLR4/BST1/ITPKB/LCK/DOCK8/RHOA/VAV1/TNFSF13/LGALS9/CSK/CD4/TGFBR2/SASH3/TYROBP/PYCARD/HAVCR2/AP1G1/FOXP3/CD276/TNFRSF14/VSIR/PDCD1LG2/NCK2/PTPRC/B2M/SIRPG/CD209/BCL10/CD6/AP3B1/IL10/HLA-DMA/EFNB2/PTPN6/LILRB4/MMP14/CD3E/LILRB1/RASAL3/IL4R/MLH1/CCR2/STAT5B/AIF1/STAT6/IL27RA/NKAP/LILRB2/SPTA1/BTK/EFNB1/HMCES/CD81/CARD11/INPP5D/I…	238
BP	GO:0002224	toll-like receptor signaling pathway	91/9555	123/18800	1.18125e-07	2.55924e-06	1.80148e-06	MYD88/IRF3/FLOT1/IFI35/IRF1/TLR4/NR1H3/MAPKAPK2/HAVCR2/NMI/GPR108/PIK3AP1/CACTIN/RAB7B/BCL10/AP3B1/LY96/OAS1/TRIL/TLR2/BTK/MAPKAPK3/RTN4/ARRB2/TLR1/APPL2/TLR8/CTSS/TREM2/TRAF6/WDFY1/CD14/TLR6/IRAK4/RFTN1/F2RL1/TNIP2/IRAK1/TNIP1/RIPK2/NINJ1/PLCG2/TASL/NFKBIL1/LILRA2/LYN/MAP3K7/UBQLN1/TLR7/PDPK1/NFKBIA/CD300A/CD40/IRF7/EPG5/SLC15A4/CYBA/UNC93B1/CAV1/RSAD2/SCIMP/LRRC14/PJA2/TICAM1/GPS2/PTPN22/HMGB1/…	91
BP	GO:0007015	actin filament organization	283/9555	450/18800	1.20945e-07	2.61141e-06	1.8382e-06	ARPC1B/GRB2/DBNL/TWF2/ARHGAP25/RHOG/BBS4/BCAR1/TRIM27/RAC1/SNX9/ADD1/MSRB1/RHOC/CFL1/HCK/ZYX/MSRB2/CDC42/WAS/NCKAP1L/ARPC2/HCLS1/VASP/LIMK1/PLEK/PPP1R9B/CYFIP1/CORO1A/ACTN1/CAPZB/ABITRAM/CTNNA1/PXN/CORO7/TMSB10/ARAP1/RHOA/PYCARD/CX3CL1/TPM1/ACTR3/ARPC1A/CORO1B/EPS8/ITGB5/PAK2/ARF6/PFN1/NCK2/ARPC5L/WASHC3/ARPC4/PIK3R1/PPM1F/BRK1/RND3/SWAP70/PTK2B/KPTN/MKKS/HIP1/FLII/MYO7A/LCP1/TRIOBP/CXCL12/WIPF1/…	283
BP	GO:0006413	translational initiation	89/9555	120/18800	1.33889e-07	2.88111e-06	2.02804e-06	MIF4GD/EIF2B2/MTFMT/EIF2AK4/ALKBH1/NCK2/EIF3I/PPP1CA/YTHDF2/KHDRBS1/EIF6/MCTS1/EIF4H/DHX29/POLR2G/POLR2D/EIF4G2/NCBP1/EIF3F/GLE1/MTIF3/YTHDF1/EIF2B5/EIF4E2/EIF1AD/NCBP2/EIF2S1/EIF4E3/NCK1/EIF2B3/EIF4EBP2/METTL3/PAIP1/MTOR/EIF4G1/COPS5/EIF2AK1/EIF3G/EIF2B1/EIF1B/BZW1/PAIP2/EIF3D/DENR/EIF3L/LTO1/EIF3K/CTIF/EIF3J/PAIP2B/RPS6KB2/CCL5/HABP4/IMPACT/CDC123/EIF3M/EIF1/EIF2B4/TMED2/EIF2S2/CSDE1/TNF/EIF2AK…	89
BP	GO:0006457	protein folding	145/9555	212/18800	1.3871e-07	2.97478e-06	2.09398e-06	LMAN2L/TOR1B/GRN/NUDCD3/TOR1A/PPIL2/HSPA1L/NUDC/SELENOF/FKBP1A/DNAJB5/PFDN1/TXNDC9/DNAJC5/ERP44/DNAJB6/B2M/TTC1/PDCL3/ENTPD5/PDRG1/UNC45A/MKKS/DNAJA2/WDR83OS/FKBP8/UGGT1/P3H1/GAK/DNAJC7/PPIE/CDC37/RP2/TOR2A/SDF2L1/AHSA1/PPIC/PPIA/DNAJC25/NFYC/WFS1/CALR/DNAJC21/AIP/DNAJB12/SDF2/DNAJC19/PFDN5/FKBP1B/ALG12/PPID/MESD/DNAJB2/NGLY1/HSPBP1/MOGS/PPIL3/CWC27/DNAJB11/TBCD/DNAJC10/ARL2/PEX19/CCT6A/CD74/VBP1…	145
BP	GO:0051205	protein insertion into membrane	50/9555	60/18800	1.501e-07	3.2082e-06	2.25828e-06	RTP4/EMC8/UBL4A/BAG6/TIMM10B/GET3/EMC4/BAX/MMGT1/NMT1/EMC7/WDR83OS/EMC3/COX18/AGK/GET1/EMC1/SGTA/SAMM50/EMC10/TIMM22/OXA1L/MAIP1/CCDC47/ROMO1/TIMM8A/TOMM22/SEC61A1/TIMM9/GET4/TRMT10B/TRAM1/EMC9/TIMM29/PDCD5/GRIN3B/TIMM10/MOAP1/EGFR/TRAM2/BCS1L/NDUFA13/TOMM70/HSPA4/EMC6/GZMB/EMC2/TIMM8B/TRAM1L1/MAPK8	50
BP	GO:0032008	positive regulation of TOR signaling	41/9555	47/18800	1.52835e-07	3.25181e-06	2.28898e-06	GPR137/NCKAP1L/MIOS/CLEC16A/OTUD5/PIP4P1/SLC38A9/RRAGC/LAMTOR1/LAMTOR2/LAMTOR4/LAMTOR3/SEC13/RPTOR/HDAC3/CTNS/WDR59/GAS6/PIH1D1/TREM2/TELO2/WDR24/RRAGA/RHEB/KLHL22/FLCN/LAMTOR5/GPR137B/SMCR8/SEH1L/RRAGB/MLST8/LARS1/FNIP1/PIK3CA/GOLPH3/WAC/GPR137C/AKT3/RRAGD/RICTOR	41
BP	GO:0007007	inner mitochondrial membrane organization	36/9555	40/18800	1.53165e-07	3.25181e-06	2.28898e-06	ADCK1/TIMM10B/PINK1/MICOS10/MTX2/GHITM/AGK/SAMM50/TAFAZZIN/IMMT/AFG3L2/APOO/TIMM22/LETM1/MAIP1/ROMO1/TIMM8A/TIMM9/OPA1/TRMT10B/CHCHD3/MTX3/TIMM29/CHCHD10/TIMM10/DNAJC11/MICOS13/NDUFA13/MTX1/TOMM70/CHCHD6/APOOL/TMEM11/CIBAR1/TIMM8B/HSPA9	36
BP	GO:0048002	antigen processing and presentation of peptide antigen	52/9555	63/18800	1.57692e-07	3.32673e-06	2.34172e-06	TAPBP/HFE/HLA-E/LGMN/TAP2/HLA-A/CTSD/CTSL/PYCARD/TAP1/TAPBPL/HLA-C/B2M/CD209/MARCHF8/HLA-DMA/ACE/FCER1G/DNM2/HLA-B/HLA-F/CTSS/TREM2/TRAF6/CALR/IFI30/FCGR2B/HLA-DPB1/SLC11A1/HLA-DRB1/HLA-DMB/CD74/IKBKB/PDIA3/MR1/MARCHF1/SAR1B/ERAP1/HLA-DRA/MFSD6/HLA-G/LNPEP/HLA-DPA1/HLA-DQB1/HLA-DOA/HLA-DQA1/CLEC4A/CTSF/IDE/ERAP2/ABCB9/HLA-DRB5	52
BP	GO:0030041	actin filament polymerization	119/9555	169/18800	1.57742e-07	3.32673e-06	2.34172e-06	ARPC1B/GRB2/DBNL/TWF2/BBS4/RAC1/SNX9/ADD1/MSRB1/HCK/MSRB2/WAS/NCKAP1L/ARPC2/HCLS1/VASP/CYFIP1/CORO1A/CAPZB/ABITRAM/CORO7/TMSB10/RHOA/PYCARD/ARPC1A/EPS8/ARF6/PFN1/NCK2/ARPC5L/WASHC3/ARPC4/PTK2B/MKKS/FLII/TRIOBP/ARHGAP18/AIF1/RASA1/VILL/CAPZA1/TMSB4X/MICALL2/PRKCD/COTL1/SPTA1/TMOD3/CAPG/CTTN/SLIT2/GSN/GBA2/DIAPH1/SPTAN1/SSH1/CDC42EP2/CAPZA2/NCK1/TTC17/MTPN/MTOR/HAX1/DLG1/WASHC2C/ARPC3/TWF1/DBN1/SVI…	119
BP	GO:0042770	signal transduction in response to DNA damage	122/9555	174/18800	1.61655e-07	3.37697e-06	2.37709e-06	PML/GRB2/TRIM39/ING4/FBXO31/PSMD10/SP100/PPP1R10/RHNO1/FBXO4/BABAM2/TAOK2/EIF2AK4/RPS27L/THOC5/YJU2/BATF/RAD17/BABAM1/MAPK14/RPA2/RAD1/TP53BP1/PRPF19/SESN2/ZMPSTE24/CDK5RAP3/PTTG1IP/SPRED1/DDX5/TAOK3/FOXM1/ZNF830/BRCC3/PLK2/MAD2L2/PPM1D/XPC/NEK11/TRIAP1/FEM1B/HUS1/NBN/CD74/USP10/CCAR2/CASP2/RFWD3/BID/CASP9/ZNF385A/SOX4/KAT5/CLOCK/FOXO4/SMYD2/COPS3/ETAA1/FZR1/SPRED2/PTPN11/TIPIN/SNAI2/INTS7/CHEK2/…	122
BP	GO:0045580	regulation of T cell differentiation	108/9555	151/18800	1.61954e-07	3.37697e-06	2.37709e-06	BTN2A2/NCKAP1L/LAG3/CLPTM1/AMBRA1/IRF1/ITPKB/RHOA/LGALS9/TGFBR2/SASH3/FOXP3/PTPN2/VSIR/PTPRC/AP3B1/LILRB4/DROSHA/IL4R/CCR2/STAT5B/NKAP/LILRB2/CARD11/IL12RB1/IL7/MDK/SART1/IL2RA/SOCS1/ZBTB1/CD2/TMEM131L/RIPK2/ANXA1/IL18/RAG1/PRELID1/HLA-DRB1/METTL3/CD27/PRDM1/ZAP70/CRTAM/SOX13/CD74/CD46/SOX4/BAD/TBX21/RARA/NLRP3/CD80/FGL2/HLA-DRA/SOCS5/RASGRP1/TNFSF4/CD86/SOD1/HLA-G/SYK/AP3D1/MALT1/SOS2/CD83/SOS1/…	108
BP	GO:0019076	viral release from host cell	27/9555	28/18800	1.62682e-07	3.37697e-06	2.37709e-06	CHMP1A/IST1/CHMP2A/TRIM62/CHMP6/CHMP3/TSG101/CHMP4B/VAPA/CHMP1B/VPS4A/ARL8B/RAB7A/TRIM25/PPIA/PPID/CHMP2B/CHMP7/ZNF502/CAV2/VPS4B/DDB1/VPS37B/CHMP4A/CHMP5/TRIM31/PC	27
BP	GO:0035891	exit from host cell	27/9555	28/18800	1.62682e-07	3.37697e-06	2.37709e-06	CHMP1A/IST1/CHMP2A/TRIM62/CHMP6/CHMP3/TSG101/CHMP4B/VAPA/CHMP1B/VPS4A/ARL8B/RAB7A/TRIM25/PPIA/PPID/CHMP2B/CHMP7/ZNF502/CAV2/VPS4B/DDB1/VPS37B/CHMP4A/CHMP5/TRIM31/PC	27
BP	GO:0006997	nucleus organization	100/9555	138/18800	1.62784e-07	3.37697e-06	2.37709e-06	PML/CHMP1A/TOR1B/NECTIN2/TOR1A/CHMP2A/DCTN1/PARP11/LEMD2/NSFL1C/SELENOF/IRAG2/CHMP6/NEK6/UBE2I/CHMP3/CHMP4B/CTDNEP1/CHMP1B/SIRT2/PHF8/VPS4A/H3-3B/EMG1/PHF2/RRP8/PYGO2/RTN4/NUP98/PITPNB/ZMPSTE24/TARDBP/RRN3/EMD/NUP133/ANKLE2/CHMP2B/TMEM43/FAM118B/NUP93/LMNA/CHMP7/TBPL1/DDX11/PRKCB/USP36/RNF8/PAFAH1B1/NUP54/SUMO1/TMEM170A/TSSK6/VPS4B/SEH1L/NDEL1/SF1/SYNE1/USPL1/BAZ2A/BANF1/HABP4/NUMA1/REEP4/UBXN2A/…	100
BP	GO:0050777	negative regulation of immune response	125/9555	179/18800	1.64535e-07	3.40217e-06	2.39482e-06	TRIM21/MUL1/SAMHD1/STAT2/HFE/HLA-E/GRN/TRIM27/HCK/VSIG4/NCKAP1L/HLA-A/CD59/GFER/NR1H2/NR1H3/LGALS9/HAVCR2/PARP3/GPX1/FOXP3/PPARG/PTPN2/PARP14/TNFRSF14/DHX58/NMI/PTPRC/CACTIN/IL10/PTPN6/YTHDF2/LILRB4/SPI1/LILRB1/IL4R/CCR2/OAS1/FAM3A/IFI16/ISG15/STAT6/IL27RA/MAPK14/SAMSN1/NLRC3/OAS3/INPP5D/HMOX1/SERPING1/HLA-B/ARRB2/HLA-F/TREM2/MICA/PPP3CB/FCGR2B/ANXA1/ADAR/NLRX1/PLK2/NLRC5/CRK/AHR/HLA-DRB1/METTL3/…	125
BP	GO:1902905	positive regulation of supramolecular fiber organization	123/9555	176/18800	1.9248e-07	3.95457e-06	2.78366e-06	GRB2/TRIM27/RAC1/SNX9/PSEN1/RHOC/HCK/FES/CDC42/WAS/NCKAP1L/ARPC2/VASP/LIMK1/PLEK/CYFIP1/DCTN1/PXN/RHOA/PYCARD/CX3CL1/TPM1/GPX1/APOE/ARF6/PFN1/NCK2/PPM1F/BRK1/SWAP70/PTK2B/DRG1/WASF2/EPHA1/TGFBR1/CTTN/CLASP1/GSN/WDR1/MAPRE1/NF2/MECP2/CDC42EP2/COLGALT1/GPR65/F2RL1/NCK1/NRP1/MTOR/TOGARAM1/DLG1/WASHC2C/ARL2/ARHGEF10L/RAPGEF3/SERPINF2/ARHGEF15/FHOD1/EDN1/ARL3/CDK5RAP2/C15orf62/CDC42EP1/KATNB1/ROCK2/FC…	123
BP	GO:0031532	actin cytoskeleton reorganization	83/9555	111/18800	1.92496e-07	3.95457e-06	2.78366e-06	GRB2/CDK5/PARVA/BCAR1/ARHGDIB/HCK/FES/CDC42/HCLS1/PLEK/ARAP1/RHOA/ARHGDIA/MYH9/PARVG/EPS8/S1PR2/PTK2B/DAPK3/RALA/ABI3/TJP1/FLNA/MICALL2/S1PR1/TRPM2/CTTN/GSN/MDK/GPR65/GMFG/ANXA1/CSF1R/PTPN1/NRP1/SHC1/HAX1/PLEK2/SIPA1L1/RAPGEF3/TEK/CASS4/HRAS/ESAM/MINK1/PHPT1/NOTCH2/THSD7A/EZR/ABL2/MCU/PARVB/BCAS3/PHACTR1/PDGFRA/NEDD9/RAP2A/CAPN10/F11R/GAB1/MKLN1/BAIAP2/ANTXR1/IQGAP2/CDC42BPA/ABL1/WHAMM/PAK1/SYDE1…	83
BP	GO:0002443	leukocyte mediated immunity	286/9555	457/18800	1.9828e-07	4.06027e-06	2.85806e-06	GNL1/HFE/HLA-E/MYD88/NECTIN2/UNC13D/FES/WAS/NCKAP1L/MAVS/LAG3/HLA-A/C12orf4/GFER/CORO1A/BTN3A3/TLR4/STX7/STX4/TUBB/C1R/VAV1/TNFSF13/LGALS9/CSF2RB/CFI/SASH3/TYROBP/RAET1G/HAVCR2/PARP3/AP1G1/ITGAM/LYST/FOXP3/VAMP8/PLEKHM2/ARID5A/JAG1/MILR1/RNF19B/PTPRC/B2M/FUT7/BCL10/SWAP70/IL10/HLA-DMA/PTPN6/LILRB4/SPI1/LILRB1/BTN3A2/CD8A/IL4R/MLH1/RIPK3/CCR2/FCGR1A/SNAP23/ARL8B/STAT5B/BATF/NCR3/FBXO38/STAT6/C1QA/…	286
BP	GO:0061640	cytoskeleton-dependent cytokinesis	76/9555	100/18800	1.99527e-07	4.07267e-06	2.86679e-06	CHMP1A/BBS4/ZFYVE26/RAB35/SNX9/RHOC/ALKBH4/IST1/CHMP2A/SNX33/RHOA/CHMP6/ACTR3/NUP62/CHMP3/CHMP4B/SEPTIN2/CHMP1B/USP8/VPS4A/RASA1/DCTN3/SNX18/KLHDC8B/ARF1/SEPTIN7/TMEM250/STAMBP/CHMP2B/SON/MYH10/SEPTIN6/CHMP7/SEPTIN8/RACGAP1/ACTR2/SEPTIN4/CNTROB/POLDIP2/SEPTIN1/RHOB/MITD1/SEPTIN11/SEPTIN10/VPS4B/ARL3/KIF4A/ROCK2/PDCD6IP/EFHC1/UNC119/STMN1/CEP55/ANKRD53/LZTS2/CHMP4A/BIN3/ROCK1/EFHC2/TTC19/SPTBN1/KI…	76
BP	GO:0044403	biological process involved in symbiotic interaction	188/9555	286/18800	2.02624e-07	4.12262e-06	2.90195e-06	TRIM26/VPS18/TRIM21/TRIM68/CHMP1A/ATG7/TRIM27/MYD88/NECTIN2/GRK2/CFL1/IST1/TRIM38/CHMP2A/SNX3/TRIM62/TRIM5/HYAL2/LGALS9/CDK9/CD4/CTSL/SELPLG/CHMP6/GPX1/STOM/TRIM22/EIF2AK4/APOE/TNFRSF14/ITGB5/VAMP8/CHMP3/HDAC1/TSG101/CHMP4B/IFITM3/CTSB/SAP30BP/VAPA/CD209/ZBED1/SMARCB1/TRIM34/CHMP1B/EFNB2/THOC5/DYNLT1/VPS4A/ARL8B/RAB7A/SP1/APOL1/BCL2L1/FCN3/IGF2R/RNASEK/CD81/PLSCR1/SMPD1/EXOC2/TBC1D20/TAF11/GSN/GA…	188
BP	GO:0061025	membrane fusion	115/9555	163/18800	2.14604e-07	4.35242e-06	3.06372e-06	VTI1B/NAPA/VPS39/NECTIN2/STX12/TGFBRAP1/PLEKHM1/YKT6/GOSR2/CORO1A/STX7/ANXA2/STX4/HYAL2/NSFL1C/SAMD9/ATP13A2/CTSL/IRAG2/FOLR2/VPS41/RAB8A/VAMP8/NSF/CHMP3/CHP1/VAMP3/VPS33B/GCA/VAPA/RAB7B/SNAP47/GNAI3/BET1/VPS4A/BET1L/SNAP23/C2CD5/ARL8B/RAB7A/RAB8B/SPG11/YIPF5/PIP4K2A/STX18/ANKFY1/RCC1L/SNAP29/DNM1L/GAS6/VAMP1/ANKRD27/VPS8/AKT2/RAB13/STX1A/MYOF/SEC22B/PIP4K2B/RAB20/RABIF/VAMP7/CPLANE2/ANXA1/VTI1A/…	115
BP	GO:0044839	cell cycle G2/M phase transition	110/9555	155/18800	2.4099e-07	4.87199e-06	3.42944e-06	TRIM39/CALM3/ZFYVE19/ING4/CDC25B/RAB11A/BABAM2/TAOK2/KDM8/MIIP/INIP/KHDRBS1/VPS4A/PABIR1/RAD17/BABAM1/DNM2/DBF4B/PLCB1/SIN3A/CCNQ/RAD51C/CALM1/ARPP19/CDK5RAP3/MECP2/TAOK3/FOXM1/ZNF830/CTC1/FBXL15/BRCC3/FBXL12/NABP1/LCMT1/PPM1D/FBXL7/HUS1/NBN/CHFR/CALM2/CCNY/PKMYT1/AVEN/FOXO4/FBXL17/FZR1/VPS4B/NABP2/PPME1/USP47/RRM1/NAE1/MACROH2A1/CHEK2/SYF2/NEK10/MELK/CCNB1/PLK3/UIMC1/RAD51B/BRCA1/CCNB2/ORC1/AKAP…	110
BP	GO:0070663	regulation of leukocyte proliferation	169/9555	254/18800	2.48786e-07	5.01363e-06	3.52915e-06	HLA-E/MYD88/VSIG4/BTN2A2/NCKAP1L/HLA-A/CORO1A/IRF1/TLR4/BST1/PRNP/HHEX/LGALS9/CSF2RB/TGFBR2/SASH3/TYROBP/PYCARD/HAVCR2/FOXP3/CD276/TNFRSF14/VSIR/CSF1/PDCD1LG2/GPNMB/NCK2/PTPRC/CD209/CD6/IL10/PTPN6/LILRB4/CD3E/LILRB1/MAPK1/RASAL3/RIPK3/CCR2/STAT5B/AIF1/IL27RA/LILRB2/SPTA1/BTK/EFNB1/TNFRSF1B/LST1/CD81/CARD11/INPP5D/IL6ST/IL12RB1/IL7/CCL8/CCDC88B/EBI3/MNDA/TRAF6/IL2RA/FADD/TNFSF8/BCL2/TMEM131L/FCGR2…	169
BP	GO:0007040	lysosome organization	59/9555	74/18800	2.51393e-07	5.01852e-06	3.53259e-06	VPS18/CCDC115/ACP2/GRN/TPP1/MBTPS1/CORO1A/NAGPA/ATP6AP2/LYST/VPS35/FHIP1B/CHMP3/HPS4/RAB14/RAB7B/HPS1/AP3B1/LAPTM5/LAMTOR1/MYO7A/HEXB/ARSB/NAGLU/ARL8B/RAB7A/TMEM165/SPG11/BECN1/CLN5/VPS33A/AKTIP/ZKSCAN3/CLN6/RAB20/CHMP2B/TMEM106B/CLN3/TASL/PPT1/MTOR/SCARB2/TFEB/GAA/TMEM175/TMEM9/GNPTAB/P2RX7/TMEM199/SNAPIN/RAB34/TPCN2/MFSD8/CLN8/GBA/LAPTM4B/PLA2G5/ABCA1/LRRK2	59
BP	GO:0080171	lytic vacuole organization	59/9555	74/18800	2.51393e-07	5.01852e-06	3.53259e-06	VPS18/CCDC115/ACP2/GRN/TPP1/MBTPS1/CORO1A/NAGPA/ATP6AP2/LYST/VPS35/FHIP1B/CHMP3/HPS4/RAB14/RAB7B/HPS1/AP3B1/LAPTM5/LAMTOR1/MYO7A/HEXB/ARSB/NAGLU/ARL8B/RAB7A/TMEM165/SPG11/BECN1/CLN5/VPS33A/AKTIP/ZKSCAN3/CLN6/RAB20/CHMP2B/TMEM106B/CLN3/TASL/PPT1/MTOR/SCARB2/TFEB/GAA/TMEM175/TMEM9/GNPTAB/P2RX7/TMEM199/SNAPIN/RAB34/TPCN2/MFSD8/CLN8/GBA/LAPTM4B/PLA2G5/ABCA1/LRRK2	59
BP	GO:0071496	cellular response to external stimulus	201/9555	309/18800	2.514e-07	5.01852e-06	3.53259e-06	TNFRSF1A/BAK1/RALB/MAX/ATG7/MYD88/CASP1/EHMT2/FES/PRKAG1/ENG/ZFYVE1/PPP1R9B/MIOS/IRF1/TLR4/CLEC16A/MAP3K5/LTBR/FOLR2/VPS41/EIF2AK4/ITFG2/LAMP2/RRAGC/PTPRC/GSDMD/BCL10/NFKB1/KPTN/WIPI2/COMT/MAPK1/USF1/WDR45/GABARAPL1/MAP3K1/AIF1/CASP8/IFI16/PDK2/GAS2L1/MAP3K14/BECN1/WDR45B/RPTOR/TXN2/GABARAP/SIPA1/HMOX1/RRP8/WDR59/TNFSF14/GAS6/NDOR1/PRKAB1/SESN2/NFE2L2/CNN2/GABARAPL2/POSTN/TLR8/NPRL3/USF2/MAP1LC3B…	201
BP	GO:0006406	mRNA export from nucleus	51/9555	62/18800	2.57879e-07	5.13171e-06	3.61226e-06	HHEX/DDX19A/DDX19B/NUP85/NXF3/THOC5/POLDIP3/POLR2D/NCBP1/GLE1/NCBP2/NUP133/RBM15B/NUP93/NXT1/FYTTD1/IWS1/SRSF3/UPF1/NUP214/ALYREF/AGFG1/ENY2/NXF1/RAE1/YTHDC1/THOC6/SUPT6H/SMG5/MCM3AP/SMG7/NUP160/SMG6/HNRNPA2B1/NCBP3/ALKBH5/DDX39A/NUP155/CHTOP/UPF2/THOC7/PABPN1/THOC1/SMG1/AKAP8L/SETD2/NUP88/NSUN2/NUP107/PCID2/THOC3	51
BP	GO:0002274	myeloid leukocyte activation	156/9555	232/18800	2.60202e-07	5.16175e-06	3.63341e-06	IFNGR1/GRN/MYD88/LCP2/PSEN1/NECTIN2/UNC13D/FES/VSIG4/IFNGR2/DOCK2/C12orf4/IFI35/TLR4/STX4/NR1H3/HYAL2/LTBR/LGALS9/TGFBR2/TYROBP/PYCARD/CX3CL1/HAVCR2/ITGAM/CSF1/VAMP8/TMEM106A/NMI/MILR1/PTPRC/KARS1/IL10/PTPN6/LILRB4/SPI1/IL4R/JMJD6/CCR2/SNAP23/AIF1/BATF/MMP8/C1QA/PRKCD/TLR2/BTK/SPHK2/STXBP2/PLSCR1/HMOX1/FCER1G/PTAFR/LAT2/TLR1/ITGB2/CEBPA/TREM2/TRAF6/IL31RA/PTGDR/TLR6/BATF3/RELB/F2RL1/VAMP7/CD2/TNI…	156
BP	GO:0072665	protein localization to vacuole	55/9555	68/18800	2.62722e-07	5.19551e-06	3.65717e-06	MON1B/M6PR/SNF8/NAGPA/ATP13A2/MFSD1/AP4M1/MEAK7/MON1A/VPS41/LMBRD1/VPS25/LAMP2/KPTN/AP3B1/LAPTM5/PTPN23/GBP1/LAMTOR4/VPS4A/RAB7A/RNF215/SMURF1/CD81/RTN4/VPS13D/SH3BP4/GGA3/VPS37C/STAM/VPS28/GLMP/NCOA4/SCARB2/AP3M1/VPS13C/GCC2/LAMTOR5/GPR137B/SH3GLB1/HGS/PIK3R4/HSPA8/SZT2/GNPTAB/KICS2/ROCK2/AP3D1/VPS37B/NEDD4/SORL1/SORT1/ZFYVE16/SNX16/TNFAIP3	55
BP	GO:0048525	negative regulation of viral process	70/9555	91/18800	2.65283e-07	5.22986e-06	3.68135e-06	TRIM26/TRIM21/TRIM27/N4BP1/MAVS/ZNFX1/SNX3/TRIM62/TRIM5/PARP10/TRIM32/IFIH1/RESF1/IFITM3/STAT1/OAS1/HEXIM1/IFI16/ISG15/APOBEC3C/FCN3/SHFL/OAS3/PLSCR1/GSN/APOBEC3B/TRIM25/OAS2/PPIA/FCN1/INPP5K/TRIM6/TRIM13/MX1/RNASEL/APOBEC3G/CIITA/IFIT1/TNIP1/MPHOSPH8/TRIM28/FAM111A/IFITM1/TASOR/APOBEC3F/TRIM14/BST2/UBP1/BANF1/APOBEC3D/CCL5/APOBEC3H/MORC2/RSAD2/SETDB1/PTX3/IFIT5/TRIM11/ILF3/APOBEC3A/IFITM2/SRPK2/…	70
BP	GO:0032506	cytokinetic process	35/9555	39/18800	2.72542e-07	5.35634e-06	3.77038e-06	CHMP1A/SNX9/ALKBH4/CHMP2A/ANXA11/SNX33/RHOA/CHMP6/MYH9/NUP62/CHMP3/CHMP4B/CHMP1B/VPS4A/SNX18/KLHDC8B/ARF1/CHMP2B/CHMP7/RACGAP1/CNTROB/MITD1/VPS4B/PDCD6IP/CEP55/CHMP4A/BIN3/KIF20A/ANLN/CHMP5/RTKN/AURKB/PLEC/SPIRE1/SPAST	35
BP	GO:0000422	autophagy of mitochondrion	68/9555	88/18800	2.88813e-07	5.61611e-06	3.95324e-06	MUL1/ATG7/TIGAR/AMBRA1/ATP13A2/PINK1/MFN2/FBXO7/ATG13/WIPI2/WDR45/GABARAPL1/SQSTM1/ATP5IF1/PHB2/BECN1/WDR45B/GABARAP/FUNDC2/CDC37/CTTN/HDAC6/HTT/RNF41/VPS13D/DNM1L/ATG4B/GABARAPL2/MAP1LC3B/HTRA2/HIF1A/CAMKK2/GSK3A/ATG5/TAFAZZIN/WIPI1/CSNK2A2/PARL/VPS13C/FIS1/SLC25A5/HAX1/ULK1/HUWE1/ATG14/USP30/USP36/SLC25A46/ATG3/FUNDC1/ATG2A/TOMM7/ATG12/MAP1LC3A/TSC2/ATG9A/PARK7/ARFIP2/CISD2/RIMOC1/VDAC1/TSPO/AT…	68
BP	GO:0007029	endoplasmic reticulum organization	68/9555	88/18800	2.88813e-07	5.61611e-06	3.95324e-06	LMAN2L/MOSPD3/TOR1B/EMC8/UBL4A/STEEP1/BAG6/GET3/EMC4/LPCAT3/RAB3GAP1/MMGT1/EMC7/LMAN2/WDR83OS/EMC3/STX18/DOP1B/GAK/REEP5/RTN4/RAB10/SMPD4/RNF112/POLR2M/GET1/EMC1/SGTA/ESYT1/EMC10/PEX5/TMCC1/ZBED3/SEC16A/BNIP1/CERT1/CCDC47/CAV2/TMEM170A/SEC61A1/GET4/VAPB/VCPIP1/TRAM1/TOR1AIP2/EMC9/ARL6IP1/REEP4/TMED2/ZFYVE27/RAB3GAP2/RAB18/TRAM2/REEP3/EMC6/ATL3/MIA3/RTN3/EMC2/JAGN1/SHTN1/TMEM33/EIF2AK3/REEP6/ATL2/…	68
BP	GO:0061726	mitochondrion disassembly	68/9555	88/18800	2.88813e-07	5.61611e-06	3.95324e-06	MUL1/ATG7/TIGAR/AMBRA1/ATP13A2/PINK1/MFN2/FBXO7/ATG13/WIPI2/WDR45/GABARAPL1/SQSTM1/ATP5IF1/PHB2/BECN1/WDR45B/GABARAP/FUNDC2/CDC37/CTTN/HDAC6/HTT/RNF41/VPS13D/DNM1L/ATG4B/GABARAPL2/MAP1LC3B/HTRA2/HIF1A/CAMKK2/GSK3A/ATG5/TAFAZZIN/WIPI1/CSNK2A2/PARL/VPS13C/FIS1/SLC25A5/HAX1/ULK1/HUWE1/ATG14/USP30/USP36/SLC25A46/ATG3/FUNDC1/ATG2A/TOMM7/ATG12/MAP1LC3A/TSC2/ATG9A/PARK7/ARFIP2/CISD2/RIMOC1/VDAC1/TSPO/AT…	68
BP	GO:0006476	protein deacetylation	87/9555	118/18800	2.89299e-07	5.61611e-06	3.95324e-06	PRKD2/HDAC7/CHD4/PINK1/FOXP3/HDAC1/SIRT3/SAP30BP/SIRT2/CTBP1/C6orf89/TADA3/FLNA/MSL3/HDAC3/SPHK2/BRMS1/KAT14/RRP8/HDAC6/SIN3A/MTA2/DR1/RBM14/CHD3/PRMT6/SPRED1/PHB1/MORF4L1/SIRT6/TRERF1/MIER1/SIRT7/MBIP/SFPQ/CCAR2/APLNR/MORF4L2/RBBP4/KDM5A/MBD2/SIN3B/TBL1XR1/PRKAA1/HDAC11/ZZZ3/RCOR3/SPRED2/MBD3/NEK3/REST/BAZ2A/SGF29/BEX4/TBL1X/UCN/NIPBL/KAT2A/AKAP8/HDAC10/SIRT1/WDR5/JDP2/NNMT/SKI/DYRK1A/SUV39H1/CA…	87
BP	GO:0007032	endosome organization	66/9555	85/18800	3.12565e-07	6.0183e-06	4.23634e-06	TMEM127/VPS18/CHMP1A/PI4K2A/IST1/CHMP2A/RAB11A/SNF8/SNX3/SNX33/CHMP6/VPS25/FHIP1B/CHMP3/VPS33B/TSG101/CHMP4B/CHMP1B/USP8/LAMTOR1/PHETA1/RAB5B/VPS4A/RAB7A/STAM2/SQSTM1/RNASEK/AKTIP/VPS37C/RILP/STAM/PLEKHJ1/PLEKHF1/VPS28/EXOC8/RAB27A/VTA1/CHMP2B/CHMP7/SCARB2/TMCC1/VPS11/BLOC1S6/HGS/RAB22A/CORO1C/TMEM9/VPS4B/SYNJ1/PDCD6IP/VPS37B/STX6/WASHC4/PHETA2/VAMP4/CHMP4A/DNAJC13/PIK3C3/DNM1/ALS2/CHMP5/LAPTM4B/…	66
BP	GO:0010507	negative regulation of autophagy	66/9555	85/18800	3.12565e-07	6.0183e-06	4.23634e-06	ATG7/TIGAR/EHMT2/RUBCN/CLEC16A/IL10RA/PINK1/MTM1/KDM4A/MAGEA6/CHMP4B/FEZ2/IL10/SIRT2/CTSA/MAGEA3/HERC1/RNF5/BECN1/PHF23/STAT3/EIF4G2/HMOX1/RNF41/TREM2/ZKSCAN3/SEC22B/CPTP/RRAGA/BCL2/AKT1/HTR2B/MTOR/TAB2/EIF4G1/KLHL22/WDR6/TLK2/USP30/USP36/POLDIP2/TAB3/QSOX1/SMCR8/TBC1D14/HGF/NPC1/TSC2/FOXK2/SNRNP70/LEPR/DAP/CHMP4A/PTPN22/TMEM39A/PIK3CA/SMG1/GOLGA2/TSPO/SCFD1/MCL1/TSC1/BMF/MTMR8/NUPR1/LRRK2	66
BP	GO:0000959	mitochondrial RNA metabolic process	42/9555	49/18800	3.1286e-07	6.0183e-06	4.23634e-06	HSD17B10/FASTK/TFB1M/MTERF1/YARS2/TRMT5/MTO1/MTERF4/FASTKD5/METTL4/PRORP/GRSF1/SLIRP/EARS2/TBRG4/FASTKD2/PRKAA1/ELAC2/FASTKD1/CDK5RAP1/PDE12/WARS2/PNPT1/CHCHD10/FASTKD3/TEFM/MTRES1/MTERF2/AARS2/TRMT61B/TRNT1/TRIT1/GARS1/SARS2/TFAM/SUPV3L1/TARS2/PUS1/POLRMT/TFB2M/FOXO3/TWNK	42
BP	GO:0019068	virion assembly	32/9555	35/18800	3.29404e-07	6.31739e-06	4.44687e-06	CHMP1A/RAB1B/CHMP2A/SNF8/CHMP6/APOE/CHMP3/TSG101/CHMP4B/CHMP1B/VPS4A/TBC1D20/VPS37C/VPS28/SPCS1/LRSAM1/VTA1/CHMP2B/CHMP7/RAB1A/MVB12B/VPS4B/USP6NL/PDCD6IP/VPS37B/NEDD4/CHMP4A/RAB43/DDX6/CHMP5/MVB12A/PC	32
BP	GO:0031060	regulation of histone methylation	62/9555	79/18800	3.58532e-07	6.81426e-06	4.79662e-06	PAF1/EHMT2/NELFE/KDM4A/CTCF/RNF20/SMARCB1/KANSL3/PHF1/RRP8/PYGO2/EZHIP/KAT8/PIH1D1/PRMT6/MECP2/CTR9/LMNA/IWS1/WDR61/KANSL1/HCFC1/MCRS1/ZNF335/RTF1/KANSL2/NSD1/SNW1/MACROH2A1/SUPT6H/PHF19/ZNF304/MTHFR/SMAD4/MLLT6/ATRX/PHF20/ZNF274/BRCA1/NELFA/MTF2/KDM1A/CHTOP/KMT2E/SIRT1/WDR5/NNMT/SUV39H1/SETD7/GFI1/BRD4/GATA3/KDM4D/DNMT1/PAXBP1/KDM3A/CTNNB1/KDM4C/DNMT3B/NSD3/JARID2/OGT	62
BP	GO:0032418	lysosome localization	62/9555	79/18800	3.58532e-07	6.81426e-06	4.79662e-06	UNC13D/FES/PLEKHM1/C12orf4/PIP4P1/LGALS9/HPS6/BORCS6/MYH9/BORCS5/VAMP8/PLEKHM2/VPS33B/MILR1/LAMTOR1/IL4R/SNAP23/ARL8B/BTK/SPHK2/STXBP2/HMOX1/HDAC6/VPS33A/LAT2/BLOC1S2/PTGDR/VAMP7/TMEM106B/FLCN/TFEB/LYN/PDPK1/RABGEF1/FGR/SPAG9/GAB2/FAM98A/DEF8/CD300A/PIK3CG/BLOC1S1/KXD1/RASGRP1/NDEL1/SYK/SNAPIN/RAB34/PIK3CD/STXBP1/LAT/RAC2/ADGRE2/FER/CD84/IL13RA2/KIF5B/BLK/GATA2/PTGDS/MAP6/KIT	62
BP	GO:1990849	vacuolar localization	62/9555	79/18800	3.58532e-07	6.81426e-06	4.79662e-06	UNC13D/FES/PLEKHM1/C12orf4/PIP4P1/LGALS9/HPS6/BORCS6/MYH9/BORCS5/VAMP8/PLEKHM2/VPS33B/MILR1/LAMTOR1/IL4R/SNAP23/ARL8B/BTK/SPHK2/STXBP2/HMOX1/HDAC6/VPS33A/LAT2/BLOC1S2/PTGDR/VAMP7/TMEM106B/FLCN/TFEB/LYN/PDPK1/RABGEF1/FGR/SPAG9/GAB2/FAM98A/DEF8/CD300A/PIK3CG/BLOC1S1/KXD1/RASGRP1/NDEL1/SYK/SNAPIN/RAB34/PIK3CD/STXBP1/LAT/RAC2/ADGRE2/FER/CD84/IL13RA2/KIF5B/BLK/GATA2/PTGDS/MAP6/KIT	62
BP	GO:0043087	regulation of GTPase activity	232/9555	364/18800	3.60675e-07	6.83452e-06	4.81089e-06	RGL2/TBC1D13/ARHGAP25/RHOG/BBS4/SNX9/TBC1D2/PLXND1/SLC27A4/TBC1D10A/ARHGAP27/ARAP1/DOCK8/VAV1/PYCARD/CX3CL1/RASGRP4/ARHGAP9/TBC1D16/RAB3GAP1/ADAP2/TBC1D10B/RSU1/RUNDC1/PTK2B/DOCK10/MKKS/MAP4K4/RASAL3/TRAPPC6A/TBC1D17/RASA1/ARHGAP15/DOCK11/EPHA1/ARHGAP45/SNX18/TBC1D22A/S1PR1/MAPRE2/SIPA1/LIMS1/TAX1BP3/TBC1D20/TBC1D9B/CCL2/SH3BP4/ARRB2/TBC1D8/RAPGEF1/WDR41/CCL8/PBXIP1/TRAPPC6B/GMIP/SBF2/PLXNA2/PLXN…	232
BP	GO:0090503	RNA phosphodiester bond hydrolysis, exonucleolytic	37/9555	42/18800	3.65932e-07	6.9135e-06	4.86648e-06	PARN/USB1/TOE1/DIS3L2/EXD2/DIS3L/ERI3/CNOT6/CNOT2/ANGEL1/CNOT8/CNOT1/EXOSC4/EXOSC3/PAN2/XRN2/PDE12/CPSF3/EXOSC7/TRIR/ANGEL2/PNPT1/DCP2/ISG20L2/ERI2/REXO2/EXOSC10/EXOSC8/CNOT6L/NOCT/EXOSC5/PAN3/DCPS/ISG20/EXOSC9/ERI1/ZC3H12A	37
BP	GO:0016239	positive regulation of macroautophagy	58/9555	73/18800	3.97412e-07	7.46383e-06	5.25386e-06	RALB/SUPT5H/IKBKG/CALCOCO2/AMBRA1/SPTLC2/PINK1/RAB3GAP1/NOD1/RNF31/GNAI3/WDR45/PIP4K2A/ADRB2/BECN1/SNX18/EPM2A/HMOX1/HTT/VPS13D/SESN2/HIF1A/TRIM13/PIP4K2B/LRSAM1/RIPK2/STING1/WIPI1/SPTLC1/SLC25A5/UVRAG/ULK1/MAP3K7/SH3GLB1/BAG3/MAPK3/SESN1/TBK1/SMCR8/ATG2A/KDR/TSC2/SCOC/MOAP1/SIRT1/C9orf72/SNX7/RAB3GAP2/PIP4K2C/VDAC1/WAC/DCN/TSC1/SNX30/FYCO1/OPTN/GPSM1/NOD2	58
BP	GO:0043967	histone H4 acetylation	58/9555	73/18800	3.97412e-07	7.46383e-06	5.25386e-06	NAA60/ACTB/ING4/JADE2/MEAF6/SMARCB1/CTBP1/SPI1/ARRB1/MSL3/KANSL3/ZMPSTE24/KAT8/PIH1D1/DMAP1/ATG5/MORF4L1/JADE3/MSL2/IWS1/APBB1/KANSL1/MSL1/HCFC1/MCRS1/MORF4L2/RUVBL2/EPC2/KAT5/BRD8/VPS72/KANSL2/ZZZ3/EPC1/PHF20/BRCA1/ACTL6A/KAT2A/SIRT1/WDR5/HAT1/TRRAP/TRIM16/NCOA1/KAT7/RUVBL1/EP400/TAF7/MRGBP/LEF1/ING3/BEND3/ING5/YEATS4/EP300/USP22/OGT/NAA40	58
BP	GO:0031098	stress-activated protein kinase signaling cascade	167/9555	252/18800	4.34213e-07	8.13092e-06	5.72344e-06	DUSP3/CCM2/RIPK1/MYD88/MAP3K3/CDC42/DAXX/SH3RF3/SIRPA/TLR4/MAP3K5/LTBR/RHOA/SDCBP/LGALS9/PYCARD/PINK1/IGBP1/MAPKAPK2/TAOK2/DACT1/MDFIC/SEMA4C/NFKB1/PTK2B/NOD1/ARL6IP5/SPI1/MAP4K4/MAPK1/MAP3K11/NCF1/MMP8/RASSF2/NBR1/QARS1/MAPK14/HDAC3/SH2D3C/AXIN1/CLEC7A/PLCB1/GPS1/ZMPSTE24/PPIA/CRKL/TREM2/TRAF6/MAP3K10/TAOK3/IRAK4/F2RL1/FOXM1/IRAK1/FCGR2B/RIPK2/MAP3K12/MAPK9/PDCD10/XIAP/ARHGEF6/EMC10/MAP2K4/CD27/…	167
BP	GO:0045069	regulation of viral genome replication	67/9555	87/18800	4.42743e-07	8.26627e-06	5.81871e-06	N4BP1/TRIM38/MAVS/ZNFX1/PARP10/IFIH1/RESF1/IFITM3/OAS1/IFI16/ISG15/APOBEC3C/SHFL/OAS3/PPIE/PLSCR1/APOBEC3B/OAS2/PPIA/INPP5K/TRIM6/MX1/RNASEL/APOBEC3G/BCL2/IFIT1/TNIP1/MPHOSPH8/ADAR/PPID/ADARB1/PPARA/PPIH/TRIM28/TARBP2/FAM111A/STAU1/IFITM1/TASOR/APOBEC3F/VAPB/PDE12/BST2/DDB1/HACD3/BANF1/APOBEC3D/CCL5/APOBEC3H/TOP2B/MORC2/RSAD2/SETDB1/IFIT5/ILF3/APOBEC3A/TMEM39A/IFITM2/SRPK2/TNF/EIF2AK2/OASL/DDX3X/…	67
BP	GO:0098927	vesicle-mediated transport between endosomal compartments	39/9555	45/18800	4.54011e-07	8.45179e-06	5.9493e-06	DAB2/MSN/CORO1A/SNF8/SNX3/SNX12/FHIP1B/CHMP3/WDR91/PTPN23/MAPK1/RAB7A/FLNA/BECN1/AKTIP/ANKRD27/RAB21/RILP/VPS11/STX8/SRC/WDR81/ATG14/MAPK3/PIK3R4/EMP2/RAB5A/DENND10/KIF16B/EZR/MAP2K2/MAP2K1/LMTK2/SORL1/DNAJC13/PIK3C3/MTMR2/MYO1D/SNX16	39
BP	GO:0071214	cellular response to abiotic stimulus	208/9555	323/18800	4.77762e-07	8.84207e-06	6.22402e-06	TNFRSF1A/BAK1/GRB2/GTF2H5/MYD88/CASP1/N4BP1/PARP1/TMEM109/ENG/MCOLN1/IRF1/TLR4/ERCC4/RHNO1/HYAL2/LTBR/DDB2/ST20/FBXO4/SWI5/BAX/BABAM2/SERPINB6/EIF2AK4/CHP1/NMT1/TANK/PIK3R1/BCL10/MC1R/NFKB1/RAB11B/MAP3K1/CASP8/YY1/IFI16/PRKCD/BCL2L1/MAP3K14/MAPK14/RAD51/CARD16/SIPA1/RAD1/SMPD1/PTAFR/DNM2/TNFSF14/TENT2/TP53BP1/MMP2/CNN2/INO80/TLR8/COPS9/ZMPSTE24/AKT2/CRY2/ACTR5/ERCC1/CAB39/TNKS1BP1/SLC9A1/FADD/STK…	208
BP	GO:0104004	cellular response to environmental stimulus	208/9555	323/18800	4.77762e-07	8.84207e-06	6.22402e-06	TNFRSF1A/BAK1/GRB2/GTF2H5/MYD88/CASP1/N4BP1/PARP1/TMEM109/ENG/MCOLN1/IRF1/TLR4/ERCC4/RHNO1/HYAL2/LTBR/DDB2/ST20/FBXO4/SWI5/BAX/BABAM2/SERPINB6/EIF2AK4/CHP1/NMT1/TANK/PIK3R1/BCL10/MC1R/NFKB1/RAB11B/MAP3K1/CASP8/YY1/IFI16/PRKCD/BCL2L1/MAP3K14/MAPK14/RAD51/CARD16/SIPA1/RAD1/SMPD1/PTAFR/DNM2/TNFSF14/TENT2/TP53BP1/MMP2/CNN2/INO80/TLR8/COPS9/ZMPSTE24/AKT2/CRY2/ACTR5/ERCC1/CAB39/TNKS1BP1/SLC9A1/FADD/STK…	208
BP	GO:0070661	leukocyte proliferation	212/9555	330/18800	4.84106e-07	8.93345e-06	6.28835e-06	BTN3A1/HLA-E/MYD88/PSMB10/VSIG4/BTN2A2/NCKAP1L/DOCK2/MSN/HLA-A/CORO1A/IRF1/TLR4/BST1/PRNP/HHEX/DOCK8/LGALS9/CSF2RB/TGFBR2/SASH3/TYROBP/PYCARD/CX3CL1/HAVCR2/BAX/FOXP3/CD276/LMBR1L/TNFRSF14/VSIR/CSF1/PDCD1LG2/GPNMB/NCK2/PTPRC/CD209/ELF4/CD6/IL10/PTPN6/LILRB4/CD3E/LILRB1/MAPK1/RASAL3/RIPK3/CCR2/STAT5B/AIF1/IL27RA/PRKCD/LILRB2/SPTA1/BTK/EFNB1/TNFRSF1B/LST1/CD81/CARD11/ACE/INPP5D/IL6ST/TNFSF14/IL12RB1…	212
BP	GO:0000086	G2/M transition of mitotic cell cycle	100/9555	140/18800	5.1033e-07	9.39007e-06	6.60976e-06	TRIM39/CALM3/ZFYVE19/CDC25B/RAB11A/BABAM2/TAOK2/KDM8/MIIP/INIP/KHDRBS1/VPS4A/PABIR1/RAD17/BABAM1/DNM2/DBF4B/PLCB1/SIN3A/RAD51C/CALM1/ARPP19/CDK5RAP3/MECP2/TAOK3/FOXM1/ZNF830/CTC1/FBXL15/BRCC3/FBXL12/NABP1/LCMT1/PPM1D/FBXL7/HUS1/NBN/CHFR/CALM2/CCNY/PKMYT1/AVEN/FOXO4/FBXL17/FZR1/VPS4B/NABP2/PPME1/USP47/RRM1/NAE1/CHEK2/SYF2/MELK/CCNB1/PLK3/UIMC1/RAD51B/BRCA1/ORC1/RNASEH2B/CCDC57/APP/RCC2/DTL/LATS1/C…	100
BP	GO:0031058	positive regulation of histone modification	77/9555	103/18800	5.3824e-07	9.875e-06	6.95111e-06	PRKD2/PAF1/TADA2B/NELFE/CDK9/PINK1/WBP2/FOXP3/ARID5A/RNF20/SAP30BP/BRD7/SMARCB1/CTBP1/C6orf89/RPS6KA4/ARRB1/KANSL3/PHF1/SPHK2/RRP8/GLYR1/KAT8/RNF40/PIH1D1/MECP2/CTR9/LMNA/UBE2N/WDR61/KANSL1/HCFC1/MCRS1/APLNR/RUVBL2/SART3/MAPK3/RTF1/KANSL2/SNW1/SNAI2/PHF19/ZNF304/SMAD4/PHF20/BRCA1/NELFA/NIPBL/KAT2A/MTF2/AKAP8/KDM1A/CHTOP/KMT2E/SIRT1/WDR5/JDP2/SUV39H1/IL1B/AKAP8L/ING2/KAT7/ZBTB7B/BRD4/GATA3/ISL1/TA…	77
BP	GO:0000723	telomere maintenance	95/9555	132/18800	5.56096e-07	1.01732e-05	7.16102e-06	PML/TFIP11/PARN/PARP1/HDAC8/TEP1/ERCC4/SP100/PPP1R10/RPA3/TINF2/FBXO4/PARP3/XRCC1/TERF2IP/TERF2/MAPK1/DCLRE1B/NOP10/ACD/STN1/SMARCAL1/RPA2/RAD51/YLPM1/APEX1/NAT10/ZBTB48/RAD51C/ERCC1/TELO2/TNKS1BP1/USP7/CTC1/GNL3L/SIRT6/HUS1/NBN/XRCC5/TPRKB/PNKP/CCT6A/SRC/TCP1/XRCC6/UPF1/HNRNPC/PCNA/MAPK3/GAR1/ZNF827/POT1/DHX36/CCT7/CCT5/NABP2/NEK7/LTO1/PTGES3/CCT8/SLX4/HNRNPU/SMG5/HNRNPD/RAD51D/RPA1/PKIB/ATRX/SM…	95
BP	GO:0030218	erythrocyte differentiation	90/9555	124/18800	5.9362e-07	1.08263e-05	7.62073e-06	G6PD/NCKAP1L/HCLS1/DNASE2/MAEA/TMEM14C/PTPN2/SLC25A38/B2M/THRA/ACVR1B/ANKRD54/SH2B3/SPI1/STAT1/JMJD6/STAT5B/CITED2/ERCC2/ATP5IF1/ISG15/ZBTB7A/MAPK14/TMOD3/STAT3/EPAS1/TGFBR3/INPP5D/CDK5RAP3/HIF1A/MAFB/SRF/KLF13/ADAR/ACIN1/BPGM/SLC25A5/LYN/IKZF1/LDB1/ALAS1/ADGRF5/FAM210B/PKNOX1/PTBP3/KCNQ1/ACVR2A/PRMT1/CEBPG/SLC11A2/KMT2E/SMAP1/CDIN1/ARID4A/ETS1/JAK2/P4HTM/DYRK3/L3MBTL3/RBFOX2/HSPA1A/MFHAS1/BRD1/S…	90
BP	GO:0035520	monoubiquitinated protein deubiquitination	31/9555	34/18800	5.95207e-07	1.08263e-05	7.62073e-06	TADA2B/SF3B3/TAF6/ATXN7L3/BAP1/TAF12/TAF10/TADA3/SF3B5/TAF9/SUPT7L/USP7/SUPT20H/TAF6L/USP16/ENY2/ATXN3/USP47/SGF29/USP15/KAT2A/TADA1/TAF5L/TRRAP/ASXL1/TAF4/TAF5/TAF7/ATXN7/USP22/SUPT3H	31
BP	GO:0001961	positive regulation of cytokine-mediated signaling pathway	47/9555	57/18800	6.68534e-07	1.20564e-05	8.48662e-06	RIPK1/RNF185/CASP1/MAVS/IRF3/AGPAT1/TRIM56/PARP9/TRIM32/PARP14/CSF1/LAPTM5/TRIM44/TRIM41/IL7/GAS6/TREM2/HIF1A/TRIM6/FADD/IKBKE/RIPK2/CASP4/USP27X/STING1/NLRC5/UBE2K/CD74/PAFAH1B1/TRAF2/TBK1/LSM14A/CPNE1/EDN1/IRF7/WNT5A/ADAM17/HSPA1A/GFI1/IL1R1/CXCR4/MED1/AGPAT2/ZBP1/CD300LF/HSPA1B/TXK	47
BP	GO:0032608	interferon-beta production	47/9555	57/18800	6.68534e-07	1.20564e-05	8.48662e-06	TRIM38/MAVS/IRF3/FLOT1/SIRPA/IRF1/TLR4/TRIM56/RNF135/PYCARD/IFIH1/IRF5/DHX58/NMI/CACTIN/RNF216/LILRB1/OAS1/YY1/ISG15/TLR2/NLRC3/OAS3/OAS2/TLR8/TRAIP/RELB/RIPK2/STING1/NLRX1/TLR7/POLR3B/TBK1/DHX9/IRF7/PTPN11/POLR3F/TICAM1/PPM1B/POLR3C/POLR3A/TOMM70/TIRAP/DDX58/RIOK3/DDX3X/TLR3	47
BP	GO:0032648	regulation of interferon-beta production	47/9555	57/18800	6.68534e-07	1.20564e-05	8.48662e-06	TRIM38/MAVS/IRF3/FLOT1/SIRPA/IRF1/TLR4/TRIM56/RNF135/PYCARD/IFIH1/IRF5/DHX58/NMI/CACTIN/RNF216/LILRB1/OAS1/YY1/ISG15/TLR2/NLRC3/OAS3/OAS2/TLR8/TRAIP/RELB/RIPK2/STING1/NLRX1/TLR7/POLR3B/TBK1/DHX9/IRF7/PTPN11/POLR3F/TICAM1/PPM1B/POLR3C/POLR3A/TOMM70/TIRAP/DDX58/RIOK3/DDX3X/TLR3	47
BP	GO:0010970	transport along microtubule	110/9555	157/18800	6.85298e-07	1.23237e-05	8.67478e-06	BLOC1S3/KIF3B/UBB/FLOT2/CDC42/ACTR10/KIF3C/BBS12/IFT27/BORCS5/IFT122/KIFAP3/IFT43/AP3B1/TERF2/SPG7/ARL8B/NDE1/SPG11/BLOC1S5/MAP1S/KIF13A/RAB27B/HDAC6/HTT/TRAK2/COPG1/TTC30B/PEX14/IFT52/RAB21/COPG2/TRAK1/HIF1A/BLOC1S2/TRAF3IP1/IFT140/ARL8A/ARMCX3/STK11/CEP131/LAMP1/CILK1/CLN3/BLOC1S4/DYNC1I2/SSNA1/ARHGAP21/DYNLT2B/HSBP1/AP3M1/RHOT2/SFPQ/RAB1A/KIF1C/MREG/BLOC1S6/BAG3/BICD2/PAFAH1B1/TTC30A/WDR19/UXT…	110
BP	GO:0030833	regulation of actin filament polymerization	99/9555	139/18800	7.24007e-07	1.2983e-05	9.13889e-06	ARPC1B/GRB2/DBNL/TWF2/BBS4/SNX9/ADD1/HCK/NCKAP1L/ARPC2/HCLS1/VASP/CYFIP1/CORO1A/CAPZB/ABITRAM/TMSB10/RHOA/PYCARD/ARPC1A/EPS8/ARF6/PFN1/NCK2/ARPC5L/ARPC4/PTK2B/MKKS/FLII/TRIOBP/ARHGAP18/RASA1/VILL/CAPZA1/TMSB4X/PRKCD/COTL1/SPTA1/TMOD3/CAPG/CTTN/SLIT2/GSN/GBA2/SPTAN1/SSH1/CDC42EP2/CAPZA2/NCK1/MTPN/MTOR/HAX1/DLG1/WASHC2C/ARPC3/TWF1/DBN1/SVIL/ESAM/HIP1R/SSH3/C15orf62/CDC42EP1/FCHSD1/ARPC5/FCHSD2/CDC4…	99
BP	GO:0001510	RNA methylation	64/9555	83/18800	7.39149e-07	1.32172e-05	9.30375e-06	HSD17B10/TRMO/CMTR2/NSUN5/MEPCE/TFB1M/EMG1/CBLL1/THADA/VIRMA/PCIF1/NSUN4/TRMT5/MTO1/WDR4/WTAP/METTL14/TRMT2B/TRMT1L/METTL6/METTL4/RBM15B/NOP2/TRMT61A/METTL3/NSUN3/FTSJ1/WDR6/RNMT/METTL15/BUD23/METTL2A/TRMT13/TYW3/BCDIN3D/TRMT44/TRMT2A/TARBP1/DALRD3/TRMT6/CMTR1/FDXACB1/THUMPD3/TRMT10B/MRM2/FTSJ3/LCMT2/MRM1/DIMT1/NSUN6/ZC3H13/METTL25B/TRMT112/TRDMT1/TRMT61B/LARP7/NSUN2/ZCCHC4/ALKBH8/TFB2M/TRMT1/NSU…	64
BP	GO:0045582	positive regulation of T cell differentiation	71/9555	94/18800	7.57174e-07	1.35015e-05	9.50385e-06	BTN2A2/NCKAP1L/AMBRA1/ITPKB/RHOA/LGALS9/TGFBR2/SASH3/FOXP3/VSIR/PTPRC/AP3B1/LILRB4/IL4R/STAT5B/NKAP/LILRB2/IL12RB1/IL7/MDK/SART1/IL2RA/SOCS1/ZBTB1/RIPK2/ANXA1/IL18/RAG1/HLA-DRB1/CD27/ZAP70/SOX13/CD74/CD46/SOX4/BAD/RARA/NLRP3/CD80/HLA-DRA/SOCS5/RASGRP1/TNFSF4/CD86/HLA-G/SYK/AP3D1/MALT1/CD83/NFKBID/CR1/RUNX1/IL7R/ADA/GLI3/PIK3R6/IL4I1/ZBTB7B/RUNX3/GATA3/RHOH/IFNG/ZMIZ1/LEF1/VNN1/FOXO3/HLX/TESPA1/PN…	71
BP	GO:0032944	regulation of mononuclear cell proliferation	155/9555	233/18800	7.82495e-07	1.39139e-05	9.79416e-06	HLA-E/MYD88/VSIG4/BTN2A2/NCKAP1L/HLA-A/CORO1A/IRF1/TLR4/BST1/PRNP/LGALS9/TGFBR2/SASH3/TYROBP/PYCARD/HAVCR2/FOXP3/CD276/TNFRSF14/VSIR/CSF1/PDCD1LG2/GPNMB/NCK2/PTPRC/CD209/CD6/IL10/PTPN6/LILRB4/CD3E/LILRB1/RASAL3/RIPK3/CCR2/STAT5B/AIF1/IL27RA/LILRB2/SPTA1/BTK/EFNB1/TNFRSF1B/LST1/CD81/CARD11/INPP5D/IL6ST/IL12RB1/IL7/CCDC88B/EBI3/MNDA/TRAF6/IL2RA/FADD/TNFSF8/BCL2/TMEM131L/FCGR2B/NCK1/RIPK2/FCGR3A/ANX…	155
BP	GO:0051403	stress-activated MAPK cascade	162/9555	245/18800	7.93292e-07	1.40665e-05	9.90158e-06	DUSP3/CCM2/RIPK1/MYD88/MAP3K3/CDC42/DAXX/SH3RF3/SIRPA/TLR4/MAP3K5/LTBR/SDCBP/LGALS9/PYCARD/PINK1/IGBP1/MAPKAPK2/TAOK2/DACT1/MDFIC/SEMA4C/NFKB1/PTK2B/NOD1/ARL6IP5/SPI1/MAP4K4/MAPK1/MAP3K11/NCF1/MMP8/RASSF2/NBR1/QARS1/MAPK14/HDAC3/SH2D3C/AXIN1/CLEC7A/PLCB1/GPS1/PPIA/CRKL/TREM2/TRAF6/MAP3K10/TAOK3/IRAK4/F2RL1/FOXM1/IRAK1/FCGR2B/RIPK2/MAP3K12/MAPK9/PDCD10/XIAP/ARHGEF6/EMC10/MAP2K4/CD27/CYLD/DUSP16/MB…	162
BP	GO:0097193	intrinsic apoptotic signaling pathway	191/9555	295/18800	8.00502e-07	1.41548e-05	9.96373e-06	PML/TNFRSF1A/SHISA5/BAK1/CASP6/PARP1/UBB/TMEM109/MAP3K5/LCK/BAG6/PYCARD/PINK1/TRIM32/TMBIM6/BAX/GPX1/TXNDC12/PTPN2/HDAC1/BCAP31/IFI6/NCK2/PIK3R1/PPM1F/ARL6IP5/RPS27L/CXCL12/QRICH1/STYXL1/MAGEA3/MLH1/RIPK3/IFI16/PDK2/PRKCD/BCL2L1/BECN1/NDUFS3/TNFRSF1B/WWOX/HMOX1/RRP8/MAPK7/DIABLO/DNM1L/HNRNPK/NFE2L2/SGPP1/TAF9/NONO/PPIA/HTRA2/PTPMT1/TREM2/RRN3/PTTG1IP/HIF1A/DDX5/WFS1/PIAS4/AIFM1/PLEKHF1/GSKIP/ARMC…	191
BP	GO:0035304	regulation of protein dephosphorylation	69/9555	91/18800	8.42597e-07	1.48578e-05	1.04586e-05	GNAI2/CALM3/PPP1R11/PTPA/CNEP1R1/PPP1R8/NCKAP1L/PPP1R9B/AMBRA1/PPP1R7/FKBP1A/VRK3/PINK1/GNA12/PTPRC/SYMPK/SWAP70/YWHAB/STYXL1/PRKCD/LILRB2/ITGA1/SMPD1/HTT/CSNK2B/CALM1/PPIA/ARPP19/CRY2/CDH5/FKBP1B/SPPL3/ANKLE2/CD33/PPP2R5A/BOD1L1/MTOR/CALM2/IKBKB/PPP2R5D/DLC1/PPP6R2/BOD1/LGALS3/CD300A/PPP6R1/TGFB1/ROCK2/PPP1R2/PIN1/RCAN1/PPP1R12A/PDGFRB/PPP1R16A/YWHAE/TIPRL/ROCK1/GSK3B/JAK2/MFHAS1/TNF/PPP1R16B/TS…	69
BP	GO:0031570	DNA integrity checkpoint signaling	89/9555	123/18800	8.55626e-07	1.50457e-05	1.05909e-05	PML/TRIM39/FBXO31/PPP1R10/RHNO1/FBXO4/BABAM2/TAOK2/EIF2AK4/RPS27L/THOC5/RAD17/BABAM1/MAPK14/RPA2/RAD1/TP53BP1/PRPF19/CDK5RAP3/TAOK3/ZNF830/BRCC3/PLK2/XPC/NEK11/TRIAP1/FEM1B/HUS1/NBN/CCAR2/CASP2/RFWD3/CLOCK/FOXO4/ETAA1/FZR1/PTPN11/TIPIN/INTS7/NAE1/CHEK2/GIGYF2/SYF2/FBXO6/EME1/PLK3/UIMC1/CDT1/FANCD2/BRCA1/SETMAR/ORC1/CRADD/RNASEH2B/CDC5L/PIDD1/MDC1/CDKN1B/DTL/TIPRL/CDC6/ATR/THOC1/MUS81/CDC45/CDK2/W…	89
BP	GO:0034198	cellular response to amino acid starvation	40/9555	47/18800	8.98002e-07	1.57473e-05	1.10847e-05	MIOS/MAP3K5/EIF2AK4/ITFG2/RRAGC/KPTN/MAPK1/BECN1/WDR59/SESN2/NPRL3/WDR24/RRAGA/EIF2S1/MTOR/SLC38A2/FLCN/TFEB/UCP2/SH3GLB1/FAS/DEPDC5/MAPK3/SESN1/SZT2/MAP1LC3A/KICS2/SEH1L/BMT2/IMPACT/RRAGB/DAP/NPRL2/GCN1/LARS1/EIF2AK2/EIF2AK3/ATF4/RRAGD/MAPK8	40
BP	GO:0050670	regulation of lymphocyte proliferation	153/9555	230/18800	9.21753e-07	1.61193e-05	1.13465e-05	HLA-E/MYD88/VSIG4/BTN2A2/NCKAP1L/HLA-A/CORO1A/IRF1/TLR4/BST1/PRNP/LGALS9/TGFBR2/SASH3/TYROBP/PYCARD/HAVCR2/FOXP3/CD276/TNFRSF14/VSIR/PDCD1LG2/GPNMB/NCK2/PTPRC/CD209/CD6/IL10/PTPN6/LILRB4/CD3E/LILRB1/RASAL3/RIPK3/CCR2/STAT5B/AIF1/IL27RA/LILRB2/SPTA1/BTK/EFNB1/TNFRSF1B/LST1/CD81/CARD11/INPP5D/IL6ST/IL12RB1/IL7/CCDC88B/EBI3/MNDA/TRAF6/IL2RA/FADD/TNFSF8/BCL2/TMEM131L/FCGR2B/NCK1/RIPK2/FCGR3A/ANXA1/PR…	153
BP	GO:0034644	cellular response to UV	67/9555	88/18800	9.33854e-07	1.6286e-05	1.14639e-05	BAK1/N4BP1/PARP1/ERCC4/RHNO1/HYAL2/DDB2/ST20/BAX/EIF2AK4/PIK3R1/MC1R/YY1/PRKCD/CARD16/SMPD1/MMP2/INO80/COPS9/ACTR5/ERCC1/STK11/TAF1/EIF2S1/ZBTB1/RHBDD1/PPID/XPC/TRIAP1/METTL3/MAPK13/RUVBL2/CUL4B/PCNA/CASP9/POLK/POLD1/DHX36/USP47/DDB1/NSMCE3/IMPACT/NOC2L/KDM1A/SIRT1/NEDD4/OPN1SW/AQP1/TP53INP1/ATR/TIMP1/POLH/CREBBP/XPA/HYAL3/HYAL1/BMF/ATF4/AURKB/TMEM161A/PTPRK/EP300/FMR1/PIERCE1/MME/CDC25A/SDE2	67
BP	GO:0031057	negative regulation of histone modification	42/9555	50/18800	9.90539e-07	1.71802e-05	1.20933e-05	FOXP3/KDM4A/SMARCB1/CTBP1/SPI1/PHF1/SPHK2/PPP4C/EZHIP/SIN3A/PIH1D1/THAP7/PRMT6/ATG5/TRIP12/OTUB1/KDM5A/PPP4R3B/UBE2B/MACROH2A1/SUPT6H/MLLT6/NOC2L/BRCA1/UCN/MTF2/KDM1A/SIRT1/WDR5/SKI/SET/KDM4D/TAF7/DNMT1/KDM3A/TWIST1/KDM4C/PPP4R2/DNMT3B/JARID2/OTUB2/ZNF451	42
BP	GO:0038202	TORC1 signaling	42/9555	50/18800	9.90539e-07	1.71802e-05	1.20933e-05	GPR137/CASTOR1/MIOS/CLEC16A/OTUD5/PIP4P1/ITFG2/RRAGC/KPTN/SPAAR/RPTOR/CARD11/CTNS/DGKQ/SESN2/NPRL3/PIH1D1/TELO2/RRAGA/STK11/MTOR/KLHL22/FLCN/LAMTOR5/GPR137B/DEPDC5/SESN1/SMCR8/SZT2/KICS2/SEH1L/BMT2/RRAGB/NPRL2/MLST8/C9orf72/LARS1/DYRK3/WAC/MFSD8/GPR137C/RRAGD	42
BP	GO:0006405	RNA export from nucleus	65/9555	85/18800	1.03031e-06	1.78213e-05	1.25446e-05	HHEX/NUP62/DDX19A/DDX19B/NUP85/NXF3/THOC5/KHDRBS1/POLDIP3/POLR2D/NCBP1/GLE1/NCBP2/NUP133/RBM15B/NUP93/NXT1/FYTTD1/IWS1/SRSF3/PHAX/UPF1/NUP214/NRDE2/ALYREF/AGFG1/ENY2/NXF1/DHX9/RAE1/YTHDC1/THOC6/SUPT6H/SMG5/NUP188/CPSF6/MCM3AP/RAN/NOL6/SMG7/NUP160/SMG6/HNRNPA2B1/POM121C/NCBP3/ALKBH5/DDX39A/NUP153/NUP155/CHTOP/UPF2/THOC7/PABPN1/THOC1/SMG1/XPO5/AKAP8L/SETD2/TSC1/NUP88/NSUN2/POM121/NUP107/PCID2/THOC3	65
BP	GO:0002444	myeloid leukocyte mediated immunity	77/9555	104/18800	1.04208e-06	1.79271e-05	1.26191e-05	HLA-E/MYD88/UNC13D/FES/MAVS/C12orf4/STX4/LGALS9/TYROBP/ITGAM/VAMP8/MILR1/SPI1/IL4R/CCR2/FCGR1A/SNAP23/BTK/SPHK2/STXBP2/ACE/HMOX1/PTAFR/LAT2/WDR1/ITGB2/TUSC2/PTGDR/IRAK4/F2RL1/VAMP7/FCGR2B/FCGR3A/DNASE1/LYN/PDPK1/RABGEF1/FGR/GAB2/DHX36/CD300A/BCR/DNASE1L3/VAMP2/PIK3CG/RASGRP1/CARD9/SYK/PIK3CD/STXBP1/TICAM1/C3/LAT/KMT2E/RAC2/SERPINB9/ADAM17/TRAF3IP2/PRAM1/STXBP3/ADGRE2/JAGN1/DDX58/IGHG1/FER/CD84/AN…	77
BP	GO:0046822	regulation of nucleocytoplasmic transport	77/9555	104/18800	1.04208e-06	1.79271e-05	1.26191e-05	CDK5/PSEN1/MAVS/HCLS1/SP100/HYAL2/CHP1/MDFIC/PIK3R1/KHDRBS1/FLNA/PRKCD/MAPK14/HDAC3/AAAS/PRKACA/GAS6/FRAT1/RBM22/TARDBP/IFI27/DMAP1/EMD/XPO1/NCBP2/RANGAP1/SIRT7/IWS1/SUFU/MX2/RAPGEF3/PPM1A/NUP214/BAG3/NRDE2/UFM1/NUP54/TRIM28/PPP1CC/SUMO1/DHX9/DNAJC27/PTPN11/TGFB1/SUPT6H/ANP32B/XPO4/PARK7/CPSF6/JUP/RAN/PPP1R12A/NUP153/RIOK2/YWHAE/NEDD4/PIK3R2/IL1B/GLI3/GSK3B/JAK2/SMO/CTDSPL2/AKAP8L/SETD2/BMP4/RBM4…	77
BP	GO:0002886	regulation of myeloid leukocyte mediated immunity	48/9555	59/18800	1.10545e-06	1.89659e-05	1.33503e-05	HLA-E/UNC13D/FES/MAVS/C12orf4/STX4/LGALS9/TYROBP/ITGAM/VAMP8/SPI1/IL4R/CCR2/BTK/SPHK2/STXBP2/HMOX1/PTAFR/ITGB2/F2RL1/VAMP7/FCGR2B/DNASE1/LYN/PDPK1/RABGEF1/FGR/GAB2/DHX36/CD300A/BCR/DNASE1L3/SYK/STXBP1/TICAM1/C3/RAC2/PRAM1/ADGRE2/DDX58/FER/CD84/IL13RA2/DDX1/CX3CR1/BLK/GATA2/STAP1	48
BP	GO:0060759	regulation of response to cytokine stimulus	122/9555	178/18800	1.11836e-06	1.91356e-05	1.34698e-05	TNFRSF1A/MUL1/SAMHD1/STAT2/RIPK1/RNF185/CASP1/MAVS/NKIRAS2/IRF3/AGPAT1/TLR4/TRIM56/NR1H2/NR1H3/CARD8/PARP9/PYCARD/TRIM32/IFIH1/PPARG/PTPN2/PARP14/CSF1/SPPL2A/PTPRC/CACTIN/SH2B3/LAPTM5/PTPN6/YTHDF2/TRIM44/OAS1/MAP2K5/CASP8/ISG15/VRK2/TLR2/CARD16/OAS3/CDC37/TRIM41/MAPK7/IL7/SLIT2/GAS6/TAF9/TRAIP/TREM2/HIF1A/TRIM6/PIAS4/FADD/SOCS1/IKBKE/F2RL1/IRAK1/RIPK2/ADAR/SIGIRR/SPPL2B/PTPN1/CASP4/USP27X/STING1/…	122
BP	GO:0007093	mitotic cell cycle checkpoint signaling	93/9555	130/18800	1.1329e-06	1.92172e-05	1.35272e-05	PML/TRIM39/ZFYVE19/FBXO31/PSMG2/PPP1R10/BABAM2/TAOK2/INIP/RPS27L/VPS4A/PABIR1/RAD17/BABAM1/RPA2/CDK5RAP3/TAOK3/MAD2L1BP/ZNF830/BRCC3/IK/NABP1/PLK2/LCMT1/MAD2L2/XPC/NEK11/TRIAP1/HUS1/NBN/KLHL22/CHFR/ZWILCH/CASP2/RFWD3/MAD1L1/FOXO4/FZR1/NABP2/TIPIN/CDK5RAP2/NAE1/CHEK2/GIGYF2/BUB1/SYF2/ZNF207/CCNB1/EME1/PLK3/UIMC1/CDT1/DYNC1LI1/FANCD2/BRCA1/SETMAR/ORC1/CRADD/PIDD1/MDC1/CDKN1B/DTL/ANAPC15/CDC6/MUS81/…	93
BP	GO:0035303	regulation of dephosphorylation	93/9555	130/18800	1.1329e-06	1.92172e-05	1.35272e-05	GNAI2/CALM3/PPP1R11/PTPA/CNEP1R1/PPP1R8/NCKAP1L/PLEK/PPP1R9B/AMBRA1/PPP1R7/FKBP1A/VRK3/PINK1/IGBP1/GNA12/CHP1/PTPRC/SYMPK/SWAP70/YWHAB/STYXL1/RIPK3/PRKCD/LILRB2/ITGA1/SMPD1/HTT/CSNK2B/CALM1/PPIA/ARPP19/CDK5RAP3/CRY2/INPP5K/CDH5/FKBP1B/SPPL3/ANKLE2/PPP2R3C/CD33/PPP2R5A/BOD1L1/MTOR/CALM2/SRC/IKBKB/MTMR3/PPP2R5D/DLC1/PPP6R2/BOD1/LGALS3/CD300A/PPP6R1/MTMR4/TGFB1/ROCK2/SMG5/PPP1R2/PIN1/RCAN1/SMG7/PPP1…	93
BP	GO:0031123	RNA 3'-end processing	85/9555	117/18800	1.13462e-06	1.92172e-05	1.35272e-05	SUPT5H/PAF1/PARN/HSD17B10/MBLAC1/LSM10/SSU72/NELFE/USB1/CDK9/INTS14/CSTF2/RNF20/SYMPK/INTS5/FIP1L1/WDR33/CLP1/TOE1/PTCD1/ELAC1/VIRMA/POLR2D/AHCYL1/NCBP1/LEO1/TUT7/TENT2/CPSF4/INTS12/RNF40/CSTF1/CTR9/ERI3/NCBP2/CSTF2T/CPSF2/TUT1/GRSF1/ZC3H3/LSM11/INTS1/EXOSC4/DHX36/EXOSC3/ELAC2/PAPOLG/SNRPA/MTPAP/EXOSC6/YTHDC1/POLR3K/INTS7/RPRD1B/NUDT21/CPSF6/CPSF3/EXOSC7/CSTF3/ZNF473/PNPT1/INTS8/SCAF8/PAPOLA/APP/…	85
BP	GO:0045185	maintenance of protein location	70/9555	93/18800	1.13523e-06	1.92172e-05	1.35272e-05	PML/TWF2/CDK5/BBS4/NRROS/PSMD10/SP100/TMSB10/CD4/PINK1/RER1/IL10/YWHAB/SRI/NFKBIB/FLNA/TMSB4X/CCDC22/VPS13D/GSN/NFKBIE/KDELR2/SRGN/ARL2BP/SUPT7L/AKT1/CIZ1/RANGAP1/INSIG2/SUFU/VPS13C/ARL2/KDELR1/TWF1/HK1/DBN1/NFKBIA/HSPA5/GET4/GPAA1/TAF8/CAV1/HNRNPU/KEAP1/PARK7/SYNE1/FAF1/SKP1/CHCHD10/TAF3/G3BP2/GOPC/PKD2/SORL1/LATS1/TAPT1/GOLPH3/TSPO/ANKRD13C/TXN/FBN1/SUN2/KDELR3/MORC3/TMSB15B/CCDC88A/BARD1/TMSB4…	70
BP	GO:0071887	leukocyte apoptotic process	80/9555	109/18800	1.17764e-06	1.98821e-05	1.39952e-05	PLEKHO2/BAK1/RIPK1/HCLS1/IRF3/GIMAP8/ITPKB/MERTK/DOCK8/LGALS9/CTSL/BAX/LMBR1L/BCL10/IL10/CXCL12/LILRB1/ORMDL3/RIPK3/BTK/GAS6/CCR5/CRKL/HIF1A/IL2RA/FADD/AKT1/ANXA1/RAG1/PRELID1/CD27/LYN/TSC22D3/CD74/TCP1/KDELR1/FAS/PKN1/DNAJA3/CASP9/CD3G/ST6GAL1/LGALS3/PIK3CB/IRF7/P2RX7/GPAM/WNT5A/CCL5/CD274/NOC2L/PIK3CD/SELENOS/SIRT1/TNFRSF21/IL7R/ADA/CCR7/FNIP1/GLI3/IDO1/ADAM17/TRAF3IP2/PTEN/KITLG/SLC39A10/BMP4/…	80
BP	GO:0002474	antigen processing and presentation of peptide antigen via MHC class I	27/9555	29/18800	1.20578e-06	2.01335e-05	1.41721e-05	TAPBP/HFE/HLA-E/TAP2/HLA-A/TAP1/TAPBPL/HLA-C/B2M/ACE/FCER1G/HLA-B/HLA-F/CALR/IFI30/IKBKB/PDIA3/MR1/SAR1B/ERAP1/MFSD6/HLA-G/LNPEP/CLEC4A/IDE/ERAP2/ABCB9	27
BP	GO:0010390	histone monoubiquitination	27/9555	29/18800	1.20578e-06	2.01335e-05	1.41721e-05	PAF1/PCGF1/DDB2/RING1/ATXN7L3/RNF20/TRIM37/DTX3L/RNF168/LEO1/RNF40/CTR9/UBE2E1/RAG1/CUL4B/PCGF5/KDM2B/DDB1/PCGF2/BMI1/SKP1/PCGF3/WAC/RNF2/PCGF6/RYBP/CDC73	27
BP	GO:0035521	monoubiquitinated histone deubiquitination	27/9555	29/18800	1.20578e-06	2.01335e-05	1.41721e-05	TADA2B/SF3B3/TAF6/ATXN7L3/BAP1/TAF12/TAF10/TADA3/SF3B5/TAF9/SUPT7L/SUPT20H/TAF6L/USP16/ENY2/SGF29/KAT2A/TADA1/TAF5L/TRRAP/ASXL1/TAF4/TAF5/TAF7/ATXN7/USP22/SUPT3H	27
BP	GO:0035522	monoubiquitinated histone H2A deubiquitination	27/9555	29/18800	1.20578e-06	2.01335e-05	1.41721e-05	TADA2B/SF3B3/TAF6/ATXN7L3/BAP1/TAF12/TAF10/TADA3/SF3B5/TAF9/SUPT7L/SUPT20H/TAF6L/USP16/ENY2/SGF29/KAT2A/TADA1/TAF5L/TRRAP/ASXL1/TAF4/TAF5/TAF7/ATXN7/USP22/SUPT3H	27
BP	GO:0051495	positive regulation of cytoskeleton organization	132/9555	195/18800	1.20839e-06	2.01335e-05	1.41721e-05	GRB2/CDK5/TRIM27/RAC1/SNX9/RHOC/HCK/FES/CDC42/WAS/NCKAP1L/ARPC2/HCLS1/VASP/LIMK1/PLEK/CYFIP1/DCTN1/PXN/RHOA/PYCARD/CX3CL1/TPM1/NUP62/ARF6/PFN1/NCK2/PPM1F/BRK1/SWAP70/PTK2B/DRG1/WASF2/EPHA1/TGFBR1/CTTN/CLASP1/GSN/WDR1/MAPRE1/NF2/MECP2/CDC42EP2/GPR65/F2RL1/NCK1/NRP1/MTOR/HAX1/TOGARAM1/DLG1/WASHC2C/ARL2/ARHGEF10L/RAPGEF3/TEK/HRAS/KATNBL1/SERPINF2/ARHGEF15/FHOD1/EDN1/VPS4B/ARL3/CDK5RAP2/C15orf62/CDC4…	132
BP	GO:2001233	regulation of apoptotic signaling pathway	233/9555	370/18800	1.32739e-06	2.20584e-05	1.55271e-05	PML/GNAI2/TRIM39/RIPK1/PSMD10/PSEN1/PARP1/UBB/CFLAR/RBCK1/CTNNA1/SP100/STX4/HYAL2/SLC35F6/LCK/TNFSF12/LTBR/PYCARD/CX3CL1/PINK1/TRIM32/TMBIM6/RNF34/BAX/GPX1/TXNDC12/PTPN2/HDAC1/PAK2/BCAP31/IFI6/NCK2/PTPRC/ZC3HC1/TMBIM1/BCL10/GNAI3/PPP1CA/CXCL12/STYXL1/MAGEA3/RIPK3/MAP2K5/TGFBR1/PRKCD/BCL2L1/QARS1/BECN1/NDUFS3/GHITM/PSME3/WWOX/HMOX1/CTTN/HTT/MAPK7/IL7/ARRB2/DNM1L/ACVR1/PEA15/TMC8/HNRNPK/NFE2L2/TAF9…	233
BP	GO:0043299	leukocyte degranulation	59/9555	76/18800	1.33864e-06	2.21872e-05	1.56178e-05	UNC13D/HCK/FES/NCKAP1L/C12orf4/CORO1A/STX4/LGALS9/AP1G1/ITGAM/VAMP8/MILR1/SPI1/IL4R/CCR2/SNAP23/BTK/SPHK2/STXBP2/HMOX1/PTAFR/LAT2/HLA-F/ITGB2/PTGDR/F2RL1/VAMP7/FCGR2B/RAB27A/LAMP1/LYN/PDPK1/RABGEF1/FGR/GAB2/CD300A/NKG7/BCR/VAMP2/PIK3CG/RASGRP1/SYK/PIK3CD/STXBP1/LAT/RAC2/PRAM1/STXBP3/ADGRE2/FER/CD84/ANXA3/IL13RA2/BLK/GATA2/PTGDS/CCL3/KLRC2/KIT	59
BP	GO:0030705	cytoskeleton-dependent intracellular transport	133/9555	197/18800	1.38056e-06	2.28224e-05	1.60649e-05	BLOC1S3/KIF3B/UBB/TUBA1A/FLOT2/CDC42/ACTR10/KIF3C/TUBB/BBS12/IFT27/BORCS5/IFT122/KIFAP3/IFT43/AP3B1/MYO7A/TERF2/SPG7/TUBA1C/ARL8B/NDE1/SPG11/BLOC1S5/MAP1S/KIF13A/RAB27B/MYO1F/HDAC6/HTT/TRAK2/COPG1/TTC30B/PEX14/IFT52/RAB21/MYO5A/FNBP1L/COPG2/MYO1C/CCDC88B/TRAK1/HIF1A/BLOC1S2/TRAF3IP1/IFT140/ARL8A/ARMCX3/STK11/ACTN4/CEP131/LAMP1/CILK1/CLN3/BLOC1S4/DYNC1I2/SSNA1/ARHGAP21/DYNLT2B/HSBP1/TUBA1B/AP3M1/R…	133
BP	GO:0007020	microtubule nucleation	32/9555	36/18800	1.50983e-06	2.483e-05	1.74781e-05	DCTN1/EML2/NDE1/CSNK1D/TUBGCP2/TUBGCP5/CLASP1/TUBG2/MECP2/HAUS2/TUBG1/CEP192/NDEL1/TUBGCP4/SLAIN2/CCDC57/TUBGCP6/NEDD1/NIN/TPX2/GIT1/GOLGA2/CENPJ/RANBP9/HSPA1A/CKAP5/RANGRF/CLASP2/PAK1/ARHGEF7/AKAP9/HSPA1B	32
BP	GO:0044743	protein transmembrane import into intracellular organelle	32/9555	36/18800	1.50983e-06	2.483e-05	1.74781e-05	PEX16/PEX26/TIMM50/PEX7/TOMM40L/LONP2/PEX14/AIFM1/PEX10/DNAJC19/PEX5/TOMM40/TIMM17B/ROMO1/PEX13/TOMM7/CHCHD4/TIMM21/GRPEL1/PEX1/TIMM23/PEX6/PEX2/TOMM70/TIMM17A/TIMM44/PAM16/GRPEL2/PEX12/TOMM20/TIMM23B/DNAJC15	32
BP	GO:0061077	chaperone-mediated protein folding	55/9555	70/18800	1.53836e-06	2.52339e-05	1.77624e-05	TOR1B/TOR1A/HSPA1L/FKBP1A/DNAJB5/DNAJC5/DNAJB6/PDCL3/UNC45A/P3H1/GAK/DNAJC7/TOR2A/SDF2L1/DNAJB12/SDF2/FKBP1B/PPID/DNAJB2/PEX19/CCT6A/CD74/TCP1/PDIA4/HSPH1/FKBP4/CCT7/HSPA5/CCT5/HSPA8/CSNK2A1/FKBP5/PTGES3/CCT8/PDCD5/CCT4/CRTAP/PPIB/CCT2/DNAJC24/ST13/HSPA1A/DNAJB4/HSPE1/HSPA14/TRAP1/DNAJB14/CCT3/FKBP2/DNAJB7/HSPA9/DFFA/DNAJB1/HSPA1B/HSPA2	55
BP	GO:0046785	microtubule polymerization	64/9555	84/18800	1.5638e-06	2.5585e-05	1.80095e-05	RAC1/FES/DCTN1/EML2/DRG1/NDE1/CSNK1D/TUBGCP2/TUBGCP5/CLASP1/GBA2/MAPRE1/TUBG2/MECP2/CDH5/HAUS2/TBCD/TOGARAM1/ARL2/INPP5J/TUBG1/FKBP4/ARL3/MAPRE3/CDK5RAP2/CEP192/NDEL1/ZNF207/STMN1/TUBGCP4/NUMA1/HDGFL3/ANKRD53/SLAIN2/CCDC57/CDKN1B/TUBGCP6/DYRK1A/MAP7D3/NEDD1/NIN/TPX2/GIT1/GOLGA2/NAV3/CENPJ/CLIP1/RANBP9/HSPA1A/FGF13/PSRC1/CKAP5/RANGRF/ABL1/CLASP2/PAK1/FBXO5/PRUNE1/ARHGEF7/AKAP9/CAMSAP1/MAP2/HSPA1B/…	64
BP	GO:0032507	maintenance of protein location in cell	51/9555	64/18800	1.70048e-06	2.77497e-05	1.95333e-05	PML/TWF2/CDK5/BBS4/SP100/TMSB10/CD4/PINK1/RER1/TMSB4X/VPS13D/GSN/KDELR2/SRGN/ARL2BP/SUPT7L/AKT1/CIZ1/RANGAP1/INSIG2/VPS13C/ARL2/KDELR1/TWF1/HK1/DBN1/HSPA5/GPAA1/TAF8/CAV1/HNRNPU/PARK7/SYNE1/SKP1/CHCHD10/TAF3/SORL1/TAPT1/GOLPH3/TSPO/ANKRD13C/TXN/SUN2/KDELR3/MORC3/TMSB15B/CCDC88A/BARD1/TMSB4Y/OS9/TOPORS	51
BP	GO:0032481	positive regulation of type I interferon production	47/9555	58/18800	1.78311e-06	2.90235e-05	2.04299e-05	MYD88/MAVS/IRF3/FLOT1/IRF1/TLR4/TRIM56/RNF135/IFIH1/IRF5/DHX58/STAT1/OAS1/ISG15/TLR2/OAS3/OAS2/TLR8/CD14/PQBP1/IRAK1/RIPK2/STING1/PLCG2/TLR7/POLR3B/TBK1/DHX36/DHX9/IRF7/PTPN11/ZCCHC3/SYK/POLR3F/TICAM1/POLR3C/POLR3A/G3BP1/PTPN22/TOMM70/CGAS/SETD2/DDX58/CHUK/RIOK3/DDX3X/TLR3	47
BP	GO:0070646	protein modification by small protein removal	119/9555	174/18800	1.79162e-06	2.90876e-05	2.0475e-05	TRIM21/COPS7A/USP5/TOR1A/TADA2B/OTUD5/USP4/SF3B3/TAF6/BABAM2/USP11/ATXN7L3/TANK/BAP1/SENP5/USP8/TAF12/TAF10/USP40/TADA3/JOSD1/BABAM1/EIF3F/COPS8/SF3B5/GPS1/USP39/TAF9/STAMBP/SUPT7L/USP7/USP42/VCP/TNIP1/BRCC3/SUPT20H/USP27X/USP46/UBXN1/COPS6/USP32/COPS4/USP31/STAMBPL1/CYLD/JOSD2/COPS5/USP19/USP48/TAF6L/USP10/SPATA2/OTUB1/USP20/DESI2/USP30/USP36/SART3/SENP2/USP16/WDR48/ITCH/COPS7B/ENY2/ATXN3/USP33/…	119
BP	GO:0043393	regulation of protein binding	132/9555	196/18800	1.85266e-06	3.00018e-05	2.11186e-05	TRIM21/RALB/CTNNBIP1/ACTB/DAB2/CDK5/HFE/TFIP11/ADD1/PSEN1/CDC42/PLXND1/MFNG/FLOT1/ANXA2/FKBP1A/TMBIM6/BAX/PSME3IP1/APOE/DACT1/B2M/CAPRIN2/SYMPK/AMFR/IL10/PPP1CA/DTX3L/TGFBR1/PRKCD/ADRB2/SPTA1/CARD16/ACE/TGFBR3/PRKACA/ARRB2/AKTIP/TMC8/LRPAP1/PEX14/MAPRE1/STUB1/TAF1/UBASH3B/AKT1/GNL3L/IFIT1/RIPK2/SPPL3/PRMT7/LFNG/STING1/NRP1/DNAJB2/WFIKKN1/DISC1/CRK/PPP2CA/DDX11/CTSZ/SRC/PPARA/DHRS7B/PPP2CB/GTF2F1/…	132
BP	GO:2001252	positive regulation of chromosome organization	67/9555	89/18800	1.90222e-06	3.07259e-05	2.16283e-05	PML/PARN/PPP1R10/FBXO4/RESF1/TERF2/MAPK1/ACD/SIN3A/PPHLN1/NCAPH/ERCC1/MAD2L1BP/MPHOSPH8/SIRT6/NCAPD2/ATF7IP/NBN/XRCC5/SFPQ/PNKP/DDX11/CCT6A/TCP1/MAPK3/TRIM28/POT1/DHX36/SLF1/CCT7/TASOR/CCT5/NABP2/NEK7/CCT8/MACROH2A1/SLX4/HNRNPD/ZNF304/PKIB/MORC2/ATRX/SETDB1/NUMA1/SSBP1/CCT4/CDT1/HNRNPA2B1/FEN1/SETDB2/RAD50/SLF2/MAP3K4/CCT2/ATR/MAPKAPK5/CDK2/DKC1/SMC2/TNKS2/DNMT1/SMC5/AURKB/CCT3/CTNNB1/NEK2/LIG4	67
BP	GO:0050821	protein stabilization	129/9555	191/18800	1.91477e-06	3.08149e-05	2.16909e-05	CREBL2/MUL1/TRIM39/PARVA/GRN/STX12/FLOT2/FLOT1/MFSD1/BAG6/TYROBP/PINK1/LAMP2/CHP1/HPS4/PFN1/PIK3R1/PDCL3/HIP1/TRIM44/GNAQ/FLNA/RASSF2/P3H1/PRKCD/PHB2/CDC37/RTN4/TAF9/RAB21/CTNND1/GET1/TELO2/WFS1/PHB1/USP7/CALR/TAF1/IFI30/CCNH/TNIP2/LAMP1/USP27X/PDCD10/NAPG/GLMP/ATF7IP/NLK/USP19/GPIHBP1/ZBED3/PEX19/CCT6A/SOX17/HCFC1/TCP1/SWSAP1/WDR81/TAF9B/BAG3/USP36/TMEM88/SEC16A/SOX4/AAK1/HIP1R/CCT7/COG7/SUMO1/U…	129
BP	GO:0046486	glycerolipid metabolic process	247/9555	396/18800	1.91743e-06	3.08149e-05	2.16909e-05	PI4K2A/PIGK/PLA2G15/LYPLA2/PNPLA6/PANK2/PCYT1A/PIP5K1C/CNEP1R1/ABHD16A/GDE1/PLEK/ABHD4/CAT/PCYT2/AGPAT1/ITPKB/NR1H2/NR1H3/DAGLB/PIP4P1/VAC14/LPIN2/MPPE1/LPCAT3/DGKZ/GPX1/MTM1/PLB1/APOE/CDIPT/PIGQ/CISH/PIGH/PIK3R1/AGPAT3/CTDNEP1/PIGV/DPM2/CDS2/HADHA/PISD/FITM2/DGKA/PLCB2/ABHD12/IP6K1/PIK3R3/MTMR14/PIP4K2A/PNPLA2/PHB2/PIP4P2/BECN1/ACP6/CAPN2/CRLS1/PIGG/PLSCR1/INPP5D/PIGT/DGKQ/SMPD4/PLCB1/LPCAT4/SER…	247
BP	GO:0032509	endosome transport via multivesicular body sorting pathway	29/9555	32/18800	1.92783e-06	3.09037e-05	2.17534e-05	CHMP1A/CHMP2A/TMEM50B/LEPROT/SNF8/CHMP6/LYST/VPS25/CHMP3/CHMP4B/CHMP1B/PTPN23/UBXN6/TMEM50A/RILP/STAM/VPS28/VCP/VTA1/CHMP2B/CHMP7/DENND10/VPS4B/LEPROTL1/CHMP4A/SORT1/CHMP5/LAPTM4B/MVB12A	29
BP	GO:0001909	leukocyte mediated cytotoxicity	93/9555	131/18800	1.9602e-06	3.13434e-05	2.20629e-05	HLA-E/MYD88/NECTIN2/UNC13D/NCKAP1L/LAG3/HLA-A/GFER/CORO1A/STX7/TUBB/VAV1/LGALS9/TYROBP/RAET1G/HAVCR2/AP1G1/ITGAM/LYST/PLEKHM2/RNF19B/PTPRC/B2M/PTPN6/SPI1/LILRB1/RIPK3/FCGR1A/ARL8B/STAT5B/NCR3/STXBP2/HLA-B/IL12RB1/ARRB2/HLA-F/PRF1/TUSC2/MICA/FADD/PPP3CB/F2RL1/VAMP7/FCGR2B/RAB27A/FCGR3A/IL18/LAMP1/DNASE1/CRK/HLA-DRB1/CRTAM/MR1/EMP2/CTSC/ULBP2/NKG7/DNASE1L3/HLA-DRA/RASGRP1/P2RX7/PRDX1/KLRC3/HLA-G/HP…	93
BP	GO:0002695	negative regulation of leukocyte activation	130/9555	193/18800	2.18233e-06	3.48076e-05	2.45014e-05	DUSP3/HFE/GRN/VSIG4/BTN2A2/NCKAP1L/LAG3/IRF1/PRNP/NR1H3/MERTK/LGALS9/TYROBP/CX3CL1/HAVCR2/PARP3/FOXP3/PTPN2/TNFRSF14/VSIR/PDCD1LG2/GPNMB/FBXO7/MILR1/PTPRC/LAPTM5/IL10/PTPN6/LILRB4/SPI1/LILRB1/IL4R/CCR2/LILRB2/BTK/SAMSN1/LST1/INPP5D/HMOX1/TNFAIP8L2/HLA-F/MDK/MNDA/MICA/IL2RA/IL31RA/SOCS1/TMEM131L/TIGIT/FCGR2B/ANXA1/PRKAR1A/TBC1D10C/HLA-DRB1/DLG1/CRTAM/LYN/CD74/RHBDD3/RABGEF1/DUSP22/ADGRF5/FGR/PKN1/…	130
BP	GO:0042267	natural killer cell mediated cytotoxicity	56/9555	72/18800	2.2328e-06	3.54346e-05	2.49428e-05	HLA-E/NECTIN2/UNC13D/LAG3/HLA-A/GFER/CORO1A/TUBB/VAV1/LGALS9/RAET1G/HAVCR2/AP1G1/LYST/PLEKHM2/RNF19B/PTPN6/LILRB1/ARL8B/STAT5B/NCR3/HLA-B/ARRB2/HLA-F/MICA/VAMP7/RAB27A/FCGR3A/IL18/LAMP1/CRK/CRTAM/ULBP2/NKG7/RASGRP1/PRDX1/KLRC3/HLA-G/TUBB4B/CEBPG/KLRK1/PVR/SERPINB9/SLAMF7/SH2D1A/PIK3R6/KLRC4/GZMB/RAET1E/KLRD1/SLAMF6/ULBP3/KIF5B/KLRC1/KLRC2/CD226	56
BP	GO:0043966	histone H3 acetylation	56/9555	72/18800	2.2328e-06	3.54346e-05	2.49428e-05	NAA60/ING4/TAF6/JADE2/WBP2/ATXN7L3/MEAF6/SMARCB1/SPI1/TAF12/TAF10/TADA3/POLE3/SPHK2/KAT14/SIN3A/TAF9/PBXIP1/KAT8/DR1/PIH1D1/SUPT7L/JADE3/MBIP/MAP3K7/TAF6L/LDB1/KAT2B/ENY2/ZZZ3/CRTC2/MCM3AP/SMAD4/SGF29/BRCA1/KAT2A/TADA1/SIRT1/TAF5L/WDR5/TRRAP/TRIM16/TAF4/TAF5/BRD1/KAT7/GATA3/TAF7/TADA2A/LEF1/ING5/ATXN7/EP300/USP22/ZNF451/SUPT3H	56
BP	GO:0009062	fatty acid catabolic process	75/9555	102/18800	2.24506e-06	3.55403e-05	2.50172e-05	ETFBKMT/PLA2G15/ECH1/HSD17B10/SLC27A4/LPIN2/PEX7/DECR1/SCP2/CRAT/BDH2/MLYCD/ACAA1/IVD/ABCD4/HADHB/HADHA/LONP2/ECI1/AMACR/ABCD3/AIG1/ETFA/SESN2/ACOT8/AKT2/ACAD10/ACAA2/MTLN/CPT1A/ECI2/AKT1/ABCD1/ACOX1/NUDT19/HSD17B4/PEX5/ECHS1/ACADS/DECR2/PPARA/ETFB/PHYH/ABHD2/ACACB/PEX13/PPARD/CPT2/GCDH/PCK2/PCCA/MCAT/ECHDC1/NUDT7/SLC25A17/ILVBL/ACADVL/ETFDH/AUH/PEX2/HACL1/LPIN1/CROT/ACADM/ACOX3/EHHADH/ECHDC2/PCC…	75
BP	GO:0002819	regulation of adaptive immune response	127/9555	188/18800	2.25511e-06	3.56105e-05	2.50666e-05	HFE/HLA-E/TRIM27/NECTIN2/WAS/NCKAP1L/HLA-A/IRF1/STX7/TNFSF13/CD4/SASH3/PYCARD/HAVCR2/PARP3/EIF2AK4/FOXP3/TNFRSF14/ARID5A/PTPRC/B2M/FUT7/IL10/PTPN6/LILRB4/LILRB1/IL4R/MLH1/RIPK3/CCR2/CD48/FBXO38/STAT6/IL27RA/BTK/SAMSN1/HMCES/TNFRSF1B/CD81/IL6ST/HLA-B/IL12RB1/TP53BP1/CLEC7A/HLA-F/TREM2/SHLD3/TRAF6/FADD/PPP3CB/ZBTB1/FCGR2B/RIPK2/SHLD1/ANXA1/IL18/MAD2L2/AHR/SLC11A1/HLA-DRB1/MAP3K7/CD46/DUSP22/PKN1/MR…	127
BP	GO:0045022	early endosome to late endosome transport	36/9555	42/18800	2.26901e-06	3.56527e-05	2.50963e-05	DAB2/MSN/SNF8/SNX3/SNX12/FHIP1B/CHMP3/WDR91/PTPN23/MAPK1/RAB7A/FLNA/BECN1/AKTIP/ANKRD27/RAB21/RILP/VPS11/STX8/SRC/WDR81/ATG14/MAPK3/PIK3R4/EMP2/RAB5A/DENND10/KIF16B/EZR/MAP2K2/MAP2K1/LMTK2/DNAJC13/PIK3C3/MTMR2/SNX16	36
BP	GO:0060338	regulation of type I interferon-mediated signaling pathway	36/9555	42/18800	2.26901e-06	3.56527e-05	2.50963e-05	MUL1/SAMHD1/STAT2/RNF185/MAVS/IRF3/TRIM56/PTPN2/CACTIN/PTPN6/YTHDF2/OAS1/ISG15/OAS3/CDC37/TRIM41/TRIM6/FADD/IKBKE/ADAR/PTPN1/USP27X/STING1/NLRC5/METTL3/UBE2K/TBK1/LSM14A/IRF7/USP18/PTPN11/WNT5A/TTLL12/HSP90AB1/YTHDF3/ZBP1	36
BP	GO:0045017	glycerolipid biosynthetic process	165/9555	253/18800	2.28453e-06	3.58078e-05	2.52055e-05	PI4K2A/PIGK/PLA2G15/PCYT1A/PIP5K1C/CNEP1R1/ABHD4/PCYT2/AGPAT1/ITPKB/NR1H2/NR1H3/VAC14/LPIN2/MPPE1/LPCAT3/DGKZ/MTM1/CDIPT/PIGQ/CISH/PIGH/PIK3R1/AGPAT3/CTDNEP1/PIGV/DPM2/CDS2/PISD/FITM2/DGKA/IP6K1/PIK3R3/MTMR14/PIP4K2A/PNPLA2/BECN1/ACP6/CAPN2/CRLS1/PIGG/PLSCR1/INPP5D/PIGT/DGKQ/LPCAT4/PGS1/CEPT1/PTPMT1/INPP5K/PIGS/PLD1/PIP4K2B/PGAP3/SLA2/SOCS1/IP6K2/TAFAZZIN/PLA2G4C/BPNT1/TMEM150A/SLC27A1/CLN3/PIGW/…	165
BP	GO:0032943	mononuclear cell proliferation	192/9555	300/18800	2.38835e-06	3.73429e-05	2.6286e-05	BTN3A1/HLA-E/MYD88/PSMB10/VSIG4/BTN2A2/NCKAP1L/DOCK2/MSN/HLA-A/CORO1A/IRF1/TLR4/BST1/PRNP/DOCK8/LGALS9/TGFBR2/SASH3/TYROBP/PYCARD/HAVCR2/BAX/FOXP3/CD276/LMBR1L/TNFRSF14/VSIR/CSF1/PDCD1LG2/GPNMB/NCK2/PTPRC/CD209/ELF4/CD6/IL10/PTPN6/LILRB4/CD3E/LILRB1/RASAL3/RIPK3/CCR2/STAT5B/AIF1/IL27RA/PRKCD/LILRB2/SPTA1/BTK/EFNB1/TNFRSF1B/LST1/CD81/CARD11/ACE/INPP5D/IL6ST/TNFSF14/IL12RB1/IL7/CD151/CCDC88B/EBI3/M…	192
BP	GO:0007229	integrin-mediated signaling pathway	78/9555	107/18800	2.49402e-06	3.88993e-05	2.73816e-05	CCM2/BCAR1/HCK/ZYX/CDC42/PLEK/FERMT3/BST1/CTNNA1/VAV1/PHACTR4/ITGAM/MYH9/ITGB5/TLN1/PTPRA/PTK2B/FLNA/ITGAL/ILK/ISG15/ERBIN/FUT8/ITGA1/LIMS1/ITGB2/LIMS2/CD63/ITGA5/ITGAX/DOCK1/SEMA7A/NRP1/ITGA6/ITGB4/SRC/FGR/CD40LG/EMP2/THY1/PTPN11/ZNF304/SYK/ITGA3/ITGA9/ITGB1BP1/FYB1/ITGB7/NEDD9/ADAMTS1/LAT/ITGAE/LOXL3/CUL3/FERMT2/RCC2/CCN2/TIMP1/TEC/PRAM1/ITGA11/ABL1/ITGBL1/VAV3/CD47/ITGAV/SLC2A10/PTK2/PLPP3/ADA…	78
BP	GO:0032535	regulation of cellular component size	221/9555	351/18800	2.50173e-06	3.8924e-05	2.7399e-05	ARPC1B/GRB2/DBNL/TWF2/CDK5/BBS4/RAC1/SNX9/ADD1/HCK/ANAPC2/IST1/WAS/NCKAP1L/ARPC2/HCLS1/MSN/VASP/LIMK1/PLEK/WDTC1/CYFIP1/RAB11A/CORO1A/SLC12A9/CAPZB/ABITRAM/RIN3/TMSB10/ATP13A2/RHOA/VAV1/ABCB8/PYCARD/APOE/ARPC1A/EPS8/AP2M1/LRRC8A/ARF6/PFN1/NCK2/ARPC5L/ARPC4/SEMA4C/BRK1/SWAP70/PTK2B/TTL/MKKS/FLII/PPP1CA/GDI1/TRIOBP/CXCL12/PEX11G/PEX11B/LAMTOR4/ARHGAP18/E2F4/RASA1/VILL/CAPZA1/ARHGAP4/TMSB4X/PRKCD/CO…	221
BP	GO:0046631	alpha-beta T cell activation	109/9555	158/18800	2.52808e-06	3.92377e-05	2.76198e-05	HFE/HLA-E/NCKAP1L/DOCK2/HLA-A/IRF1/ITPKB/RHOA/LGALS9/TGFBR2/CTSL/SASH3/FOXP3/TNFRSF14/VSIR/PTPRC/FUT7/ELF4/AP3B1/LILRB4/CD3E/LILRB1/RASAL3/IL4R/CCR2/BATF/STAT6/NKAP/CD81/WDFY4/STAT3/IL12RB1/EBI3/TNFSF8/ARMC5/SOCS1/RELB/BCL2/RIPK2/ANXA1/IL18/TYK2/HLA-DRB1/MTOR/PRDM1/ZAP70/CRTAM/ATP7A/HSPH1/ITCH/TBX21/SPN/RARA/CD300A/NLRP3/NKG7/CD80/CRACR2A/HLA-DRA/PTGER4/TMEM98/SOCS5/TNFSF4/CD86/SYK/AP3D1/MALT1/CD…	109
BP	GO:0006378	mRNA polyadenylation	38/9555	45/18800	2.54224e-06	3.93614e-05	2.77069e-05	SUPT5H/PAF1/SSU72/NELFE/CDK9/CSTF2/RNF20/SYMPK/FIP1L1/WDR33/CLP1/VIRMA/AHCYL1/LEO1/TENT2/RNF40/CTR9/CPSF2/TUT1/GRSF1/ZC3H3/PAPOLG/SNRPA/MTPAP/YTHDC1/NUDT21/CPSF6/CPSF3/CSTF3/PNPT1/SCAF8/PAPOLA/APP/CPSF1/ZC3H14/HSF1/CCNT1/CDC73	38
BP	GO:0050854	regulation of antigen receptor-mediated signaling pathway	52/9555	66/18800	2.55258e-06	3.94252e-05	2.77518e-05	PRKD2/DUSP3/IKBKG/NECTIN2/CMTM3/BTN2A2/PRNP/LCK/DGKZ/NFAM1/PTPN2/PTPRJ/PTPRC/BCL10/LAPTM5/PTPN6/LILRB4/LPXN/GBP1/CD81/CARD11/PRKCH/ELF1/SLA2/FCGR2B/LYN/CD22/PRKCB/DUSP22/RELA/LGALS3/PHPT1/CD300A/THY1/PLCL2/EZR/MALT1/CBLB/GCSAML/UBASH3A/ADA/GPS2/CCR7/PTPN22/SH2D1A/SLC39A10/FOXP1/RAB29/TESPA1/BLK/STAP1/CD226	52
BP	GO:0032204	regulation of telomere maintenance	61/9555	80/18800	2.62038e-06	4.03743e-05	2.84199e-05	PML/PARN/PARP1/HDAC8/ERCC4/PPP1R10/TINF2/FBXO4/XRCC1/TERF2IP/TERF2/MAPK1/ACD/STN1/YLPM1/NAT10/ERCC1/USP7/CTC1/GNL3L/SIRT6/NBN/XRCC5/PNKP/CCT6A/SRC/TCP1/UPF1/HNRNPC/MAPK3/POT1/DHX36/CCT7/CCT5/NABP2/NEK7/CCT8/SLX4/HNRNPU/SMG5/HNRNPD/PKIB/ATRX/SMG6/CCT4/HNRNPA2B1/RAD50/MAP3K4/DCP2/EXOSC10/CCT2/ATR/SMG1/MAPKAPK5/DKC1/TNKS2/AURKB/CCT3/TERF1/CTNNB1/NEK2	61
BP	GO:0000460	maturation of 5.8S rRNA	31/9555	35/18800	2.65518e-06	4.08113e-05	2.87275e-05	LAS1L/ABT1/PES1/EIF6/RPF1/MTREX/ERI3/NOL9/C1D/NOP9/NSA2/EXOSC4/MPHOSPH6/EXOSC3/FTSJ3/EXOSC7/NOP14/RRS1/ERI2/URB1/EXOSC10/UTP20/MAK16/RRP15/EXOSC8/RPP40/KRI1/EXOSC9/PRKDC/ERI1/RCL1	31
BP	GO:0002753	cytoplasmic pattern recognition receptor signaling pathway	48/9555	60/18800	2.7958e-06	4.27657e-05	3.01032e-05	IRF3/TLR4/GPATCH3/RNF135/IFIH1/SLC15A3/DHX58/LACC1/PHB2/ERBIN/OAS3/NPLOC4/UFD1/TRAF6/PHB1/RIPK2/NLRX1/XIAP/PUM1/CYLD/MAP3K7/ALPK1/RELA/TKFC/NFKBIA/LSM14A/ITCH/DDX60/IRF7/SLC15A4/ZCCHC3/OTULIN/SEC14L1/USP15/ANKRD17/PTPN22/HSPA1A/DDX58/CLPB/RIOK3/OASL/TSPAN6/TNFAIP3/NOD2/MAP2K6/BIRC3/TIFA/HSPA1B	48
BP	GO:0006893	Golgi to plasma membrane transport	48/9555	60/18800	2.7958e-06	4.27657e-05	3.01032e-05	VPS35L/PHAF1/CSK/VAMP5/BBS2/GGA1/EXOC1/NSF/VAMP3/COMMD1/CCDC93/EXOC6B/KIF13A/CCDC22/EXOC2/EXOC4/DNM2/RAB10/GGA3/ARFRP1/RAB31/MACF1/EXOC8/LLGL1/CLN3/EXOC5/SYS1/SEC16A/OSBPL5/VAMP2/ARL3/CNST/ACSL3/GGA2/RAB34/BLZF1/GOPC/GOLGA7/GOLPH3/SPTBN1/PREPL/OPTN/STEAP2/EXOC6/RABEP1/ATP2C1/STXBP6/GOLPH3L	48
BP	GO:0007080	mitotic metaphase plate congression	42/9555	51/18800	2.84527e-06	4.34169e-05	3.05616e-05	CHMP1A/CHMP2A/RAB11A/NUDC/CHMP6/NUP62/CHMP3/CHMP4B/CHMP1B/VPS4A/BECN1/EML3/CDC23/KPNB1/CHMP2B/RMDN1/KIFC1/CHMP7/CDCA8/DCTN2/MAD1L1/BOD1/MIS12/KIF2C/VPS4B/HNRNPU/SEH1L/CCNB1/CDT1/ANKRD53/RRS1/CUL3/CHMP4A/CDCA5/CENPC/PSRC1/NDC80/KIF22/CHMP5/AURKB/KIF18A/PIBF1	42
BP	GO:0045071	negative regulation of viral genome replication	46/9555	57/18800	2.86544e-06	4.34169e-05	3.05616e-05	N4BP1/MAVS/ZNFX1/PARP10/IFIH1/RESF1/IFITM3/OAS1/IFI16/ISG15/APOBEC3C/SHFL/OAS3/PLSCR1/APOBEC3B/OAS2/INPP5K/TRIM6/MX1/RNASEL/APOBEC3G/IFIT1/TNIP1/MPHOSPH8/TRIM28/FAM111A/IFITM1/TASOR/APOBEC3F/BST2/BANF1/APOBEC3D/CCL5/APOBEC3H/MORC2/RSAD2/SETDB1/IFIT5/ILF3/APOBEC3A/IFITM2/SRPK2/TNF/EIF2AK2/OASL/ISG20	46
BP	GO:0098781	ncRNA transcription	46/9555	57/18800	2.86544e-06	4.34169e-05	3.05616e-05	CAVIN1/SMARCB1/MEPCE/SNAPC5/PWP1/POLR2L/PIH1D1/SPIN1/SNAPC2/GTF3C6/SIRT7/MTOR/ICE2/DDX11/ZNF143/IPPK/CDK7/MACROH2A1/DEDD/RPAP2/GTF3A/USPL1/GTF3C2/GTF3C3/ATRX/MARS1/MACROH2A2/ANG/TCOF1/POLR1B/NIFK/TAF1B/NOL11/CC2D1A/GTF3C5/NPM3/ZC3H8/ELL/LARP7/GTF3C1/GTF3C4/ELL3/POLR1G/NCL/ICE1/POLR1E	46
BP	GO:0043487	regulation of RNA stability	116/9555	170/18800	2.86573e-06	4.34169e-05	3.05616e-05	MYD88/PARN/FASTK/FTO/MAPKAPK2/RBM10/HNRNPM/ZCCHC17/YTHDF2/MLH1/CELF1/PRKCD/ZC3H18/MAPK14/POLR2G/DIS3L2/TNFRSF1B/POLR2D/TUT7/LSM1/APEX1/TENT2/ELAVL1/YTHDF1/SAMD4B/EIF4ENIF1/TARDBP/RNASEL/DXO/METTL14/IKBKE/AKT1/FASTKD5/HNRNPA0/DCP1B/SLC11A1/PUM1/METTL3/VIM/CNOT6/PAIP1/THRAP3/CNOT2/PHAX/CNOT8/UPF1/HNRNPC/TRAF2/CNOT1/TBRG4/FASTKD2/FUS/CNOT3/DHX36/EXOSC3/FASTKD1/PAN2/MOV10/DHX9/NT5C3B/PDE12/HNRNPU/ROC…	116
BP	GO:0032456	endocytic recycling	59/9555	77/18800	2.88838e-06	4.35521e-05	3.06568e-05	RAB35/EHD4/ARHGAP1/VPS35L/VPS39/GRIPAP1/ATP6AP1/RAB11A/SNF8/SNX3/SNX12/VPS52/RAB8A/VPS35/ARF6/DENND1C/RAB14/VPS50/RAB11B/PTPN23/RAB7A/RAB11FIP3/MICALL2/EHD2/VPS29/CCDC93/CCDC22/SNX17/GGA3/ANKRD27/RAB13/VPS26C/EHD3/VPS26A/WASHC2C/DENND1A/TAMALIN/CMTM6/ARL4C/ATP9A/EHD1/EPG5/SNX27/MICALL1/INPP5F/EIPR1/VPS51/ACAP2/STX6/LMTK2/SORL1/EPS15/VPS53/NDRG4/WASH6P/KIAA1109/ZDHHC2/AKAP5/NSG1	59
BP	GO:0070972	protein localization to endoplasmic reticulum	59/9555	77/18800	2.88838e-06	4.35521e-05	3.06568e-05	UBL4A/SRP14/BAG6/GET3/RAB3GAP1/SEC61B/BCAP31/CHMP4B/VAPA/RER1/SRP68/RTN4/RAB10/BCAP29/GABARAPL2/KDELR2/SGTA/SPCS1/GBF1/DDRGK1/SRP9/INSIG2/KDELR1/SEC16A/SRP54/HSPA5/SEC61A1/GET4/GPAA1/HERPUD1/TRAM1/EDEM1/ZFAND2B/SEC63/SRP19/RAB3GAP2/TRAM2/CHMP4A/SRPRA/TAPT1/SRPRB/MIA3/ZFAND2A/SSR3/UBAC2/ANKRD13C/SGTB/SEC61G/SEC62/SRP72/KDELR3/TRAM1L1/BTF3/OS9/MAN1A1/SEC61A2/PPP1R15A/BHLHE40-AS1/LRRK2	59
BP	GO:1903321	negative regulation of protein modification by small protein conjugation or removal	71/9555	96/18800	2.91446e-06	4.38412e-05	3.08603e-05	TRIM21/CDK5/PSEN1/N4BP1/HDAC8/LIMK1/USP4/PARP10/CHP1/TRIM44/DTX3L/ARRB1/SQSTM1/MAGEA2B/ISG15/ARRB2/HMG20B/COPS9/PPIA/DCUN1D3/MAGEA2/TAF1/VPS28/ATG5/U2AF2/AKT1/GNL3L/UBXN1/MAD2L2/SIRT7/TRIP12/SVBP/OTUB1/SENP2/DNAJA1/RELA/SOX4/HMG20A/CAV1/PARK7/FYN/CDC20/GPS2/GCLC/PER2/TSPO/SPOPL/HSPA1A/CRY1/BAG5/PRKCE/PIAS3/ABL1/GLMN/IVNS1ABP/FBXO5/GTPBP4/PLAA/MARCHF7/CTNNB1/TNFAIP3/SPRY2/BUB1B/NXN/PRMT3/MINAR1/OG…	71
BP	GO:0035966	response to topologically incorrect protein	110/9555	160/18800	2.9496e-06	4.4265e-05	3.11585e-05	BAK1/RNF185/TOR1B/RHBDD2/MBTPS1/TOR1A/BFAR/HSPA1L/DAXX/DNAJB5/BAG6/PIGBOS1/ATF6B/EDEM2/TMBIM6/BAX/PTPN2/ERP44/MFN2/TMEM129/NCK2/PIK3R1/AMFR/QRICH1/UBE2J2/UGGT1/RNF5/PARP16/UFD1/HDAC6/JKAMP/SDF2L1/NFE2L2/FAF2/CDK5RAP3/STUB1/WFS1/AUP1/VCP/DNAJB12/EIF2S1/NCK1/RHBDD1/PTPN1/DNAJB2/CREB3/NGLY1/DDRGK1/DERL2/COPS5/DNAJC10/UBXN4/HERPUD2/BAG3/MANF/TM7SF3/HSPH1/DNAJA1/FICD/HSPA5/ATXN3/HSPA8/TBL2/HERPUD1/VAP…	110
BP	GO:0050866	negative regulation of cell activation	143/9555	216/18800	3.09738e-06	4.63731e-05	3.26425e-05	DUSP3/HFE/GRN/VSIG4/BTN2A2/NCKAP1L/LAG3/IRF1/PRNP/NR1H3/MERTK/LGALS9/TYROBP/CX3CL1/HAVCR2/PARP3/APOE/FOXP3/PTPN2/TNFRSF14/VSIR/PDCD1LG2/GPNMB/FBXO7/MILR1/PTPRC/SH2B3/LAPTM5/IL10/PTPN6/LILRB4/SPI1/LILRB1/IL4R/CCR2/PRKCD/LILRB2/BTK/SAMSN1/LST1/INPP5D/HMOX1/TNFAIP8L2/HLA-F/MDK/MNDA/TREM2/MICA/IL2RA/IL31RA/SOCS1/UBASH3B/TMEM131L/TIGIT/FCGR2B/ANXA1/PRKAR1A/TBC1D10C/HLA-DRB1/DLG1/CRTAM/LYN/CD74/RHBDD3/…	143
BP	GO:0071985	multivesicular body sorting pathway	33/9555	38/18800	3.31216e-06	4.94719e-05	3.48238e-05	CHMP1A/CHMP2A/TMEM50B/LEPROT/SNF8/RUBCN/CHMP6/LYST/VPS25/CHMP3/CHMP4B/CHMP1B/PTPN23/UBXN6/TMEM50A/RAB27B/RILP/STAM/VPS28/VCP/RAB27A/VTA1/CHMP2B/CHMP7/UVRAG/DENND10/VPS4B/LEPROTL1/CHMP4A/SORT1/CHMP5/LAPTM4B/MVB12A	33
BP	GO:1900180	regulation of protein localization to nucleus	93/9555	132/18800	3.33066e-06	4.96315e-05	3.49361e-05	PSEN1/PARP1/MAVS/HCLS1/CTNNA1/ILRUN/HYAL2/CARD10/ATP13A2/PARP9/FBXO4/CHP1/MDFIC/PIK3R1/MEPCE/LILRB4/LIMK2/RASSF5/ORMDL3/DTX3L/FLNA/PRKCD/MAPK14/HDAC3/POLR1A/SIN3A/RBM22/SESN2/NF2/TARDBP/CDK5RAP3/DMAP1/STK11/MAGED1/AKT1/LMNA/SUFU/GLUL/FLCN/LAMTOR5/CCT6A/SRC/MCRS1/TCP1/BAG3/UFM1/NUP54/TRIM28/CCT7/SUMO1/CCT5/TGFB1/CCT8/TMEM98/SUMO3/PARK7/FYN/PIN1/NVL/JUP/RAN/CCT4/LATS2/LZTS2/FERMT2/LATS1/PIK3R2/CCT2…	93
BP	GO:0051568	histone H3-K4 methylation	55/9555	71/18800	3.44677e-06	5.12366e-05	3.6066e-05	EHMT2/NELFE/CXXC1/KANSL3/PYGO2/KAT8/PIH1D1/WDR82/NFYC/PRMT6/CTR9/SETD1B/SETD4/WDR61/SETD1A/KANSL1/NFYB/WDR5B/HCFC1/MCRS1/ZNF335/ASH2L/MEN1/SETD3/RTF1/KANSL2/RBBP5/SNW1/DPY30/MACROH2A1/SMAD4/PHF20/BRCA1/SETMAR/NELFA/KDM1A/KMT2B/KMT2E/WDR5/NNMT/KMT2C/ARID4A/TET3/NFYA/GFI1/GATA3/DNMT1/KMT2D/PAGR1/BEND3/CTNNB1/H1-2/DNMT3B/OGT/RLF	55
BP	GO:0006099	tricarboxylic acid cycle	28/9555	31/18800	3.45452e-06	5.12366e-05	3.6066e-05	OGDH/IDH3B/IDH3G/MRPS36/DLST/IDH1/SDHAF2/MDH1/MDH2/SUCLG2/ACO2/SDHB/ACO1/FH/SUCLG1/PDHA1/IDH2/SDHC/IDH3A/SDHD/MDH1B/PDHB/CS/NNT/IREB2/DHTKD1/SUCLA2/SDHA	28
BP	GO:0009895	negative regulation of catabolic process	205/9555	324/18800	3.5284e-06	5.22105e-05	3.67515e-05	PML/PSMF1/ETFBKMT/ATG7/TRIM39/HFE/ALAD/ZDHHC7/MYD88/PARN/TIGAR/PSEN1/EHMT2/N4BP1/SNX3/RUBCN/SNX12/CLEC16A/ANXA2/ATP13A2/IL10RA/SDCBP/BAG6/PINK1/SF3B3/BANP/MAPKAPK2/HCAR1/MTM1/PSME3IP1/KDM4A/VPS35/MAGEA6/CHMP4B/RBM10/PDCL3/ZCCHC17/FEZ2/IL10/SIRT2/CTSA/MAGEA3/FLNA/HERC1/RNF5/BECN1/PHF23/MAPK14/STAT3/EIF4G2/HMOX1/TIMP2/TENT2/RNF41/ELAVL1/QRICH2/BSCL2/TAF9/RILP/GIPC1/GABARAPL2/EIF4ENIF1/TARDBP/CDK5RA…	205
BP	GO:0046651	lymphocyte proliferation	189/9555	296/18800	3.56327e-06	5.25024e-05	3.6957e-05	BTN3A1/HLA-E/MYD88/PSMB10/VSIG4/BTN2A2/NCKAP1L/DOCK2/MSN/HLA-A/CORO1A/IRF1/TLR4/BST1/PRNP/DOCK8/LGALS9/TGFBR2/SASH3/TYROBP/PYCARD/HAVCR2/BAX/FOXP3/CD276/LMBR1L/TNFRSF14/VSIR/PDCD1LG2/GPNMB/NCK2/PTPRC/CD209/ELF4/CD6/IL10/PTPN6/LILRB4/CD3E/LILRB1/RASAL3/RIPK3/CCR2/STAT5B/AIF1/IL27RA/PRKCD/LILRB2/SPTA1/BTK/EFNB1/TNFRSF1B/LST1/CD81/CARD11/INPP5D/IL6ST/TNFSF14/IL12RB1/IL7/CD151/CCDC88B/EBI3/MNDA/TRAF6…	189
BP	GO:1905897	regulation of response to endoplasmic reticulum stress	62/9555	82/18800	3.56467e-06	5.25024e-05	3.6957e-05	BAK1/RNF185/BFAR/NR1H2/NR1H3/BAG6/PIGBOS1/ATF6B/LPCAT3/TMBIM6/BAX/TXNDC12/PTPN2/BCAP31/NCK2/PIK3R1/MAGEA3/BCL2L1/NFE2L2/WFS1/SGTA/FCGR2B/NCK1/PTPN1/UBXN1/UBQLN2/CREB3/DDRGK1/GRINA/COPS5/USP19/UBQLN1/MANF/FICD/RNFT1/HSPA5/ATXN3/ERP29/OPA1/HERPUD1/SYVN1/CAV1/PARK7/SELENOS/ATF6/USP14/SIRT1/SERINC3/ABCA7/HSPA1A/TMEM259/TMEM33/EIF2AK3/ALOX5/MBTPS2/RNFT2/HYOU1/BCL2L11/NUPR1/DAB2IP/PPP1R15A/LRRK2	62
BP	GO:0050851	antigen receptor-mediated signaling pathway	159/9555	244/18800	3.72006e-06	5.46642e-05	3.84787e-05	PRKD2/BTN3A1/DUSP3/IKBKG/SPG21/BCAR1/LCP2/PSEN1/NECTIN2/CMTM3/BTN2A2/NCKAP1L/HLA-A/BTN3A3/BTN2A1/RBCK1/PRNP/LCK/CSK/EIF2B2/DGKZ/BAX/NFAM1/FOXP3/CD276/PTPN2/PTPRJ/PTPRC/BCL10/LAPTM5/RNF31/PTPN6/LILRB4/LPXN/MAPK1/GBP1/BTN3A2/CD8A/KHDRBS1/BTK/CD81/CARD11/INPP5D/ERMAP/PRKCH/CD8B/LAT2/THEMIS2/ELF1/KLHL6/CACNB3/CD79B/CRKL/EIF2B5/MNDA/TRAF6/TRBC2/SLA2/STK11/BCL2/BTN2A3P/RFTN1/FCGR2B/WNK1/RIPK2/SPPL3/EIF…	159
BP	GO:0016575	histone deacetylation	72/9555	98/18800	3.75048e-06	5.47886e-05	3.85662e-05	PRKD2/HDAC7/CHD4/PINK1/FOXP3/HDAC1/SIRT3/SAP30BP/SIRT2/CTBP1/C6orf89/TADA3/MSL3/SPHK2/BRMS1/KAT14/RRP8/HDAC6/SIN3A/MTA2/DR1/RBM14/CHD3/PRMT6/PHB1/MORF4L1/SIRT6/TRERF1/MIER1/SIRT7/MBIP/SFPQ/APLNR/MORF4L2/RBBP4/KDM5A/MBD2/SIN3B/TBL1XR1/HDAC11/ZZZ3/RCOR3/MBD3/REST/BAZ2A/SGF29/TBL1X/UCN/NIPBL/KAT2A/AKAP8/HDAC10/SIRT1/WDR5/JDP2/SKI/SUV39H1/CAMK2D/PER2/SMARCAD1/GATAD2A/AKAP8L/ING2/ZBTB7B/MTA3/HDAC2/BRM…	72
BP	GO:0150115	cell-substrate junction organization	72/9555	98/18800	3.75048e-06	5.47886e-05	3.85662e-05	DUSP3/RAC1/ACTN1/RHOA/TAOK2/PTPRJ/ARF6/PIK3R1/PPM1F/TLN1/PTPRA/PTK2B/DAPK3/MMP14/MAP4K4/LAMTOR2/RAB8B/ACVRL1/MAPRE2/LIMS1/CTTN/CLASP1/MACF1/TESK2/SLC9A1/ITGA5/VCL/ACTG1/BCL2/NRP1/THSD1/ITGA6/PEAK1/ITGB4/LDB1/SRC/DUSP22/TEK/DLC1/POLDIP2/CORO1C/THY1/BCR/IQSEC1/KDR/ROCK2/ITGB1BP1/FMN1/EPHA3/BCAS3/AJUBA/LAMC1/FERMT2/RCC2/ROCK1/TRIP6/PTEN/ARHGAP6/TSC1/LIMCH1/ABL1/EPB41L5/CLASP2/WHAMM/ARHGEF7/PTK2/PTPR…	72
BP	GO:1903313	positive regulation of mRNA metabolic process	88/9555	124/18800	3.75442e-06	5.47886e-05	3.85662e-05	PAF1/PARN/RBMXL1/FTO/TRA2A/YTHDF2/MLH1/CELF1/POLR2G/DIS3L2/POLR2D/NCBP1/LEO1/TUT7/LSM1/NUP98/PRPF19/YTHDF1/SAMD4B/EIF4ENIF1/TARDBP/PRR5L/NCBP2/METTL14/DCP1B/TRA2B/PUM1/METTL3/CNOT6/PAIP1/THRAP3/CNOT2/CNOT8/UPF1/SF3B4/CNOT1/CNOT3/DHX36/EXOSC3/GTPBP1/PAN2/MOV10/HSPA8/DHX9/SNW1/NT5C3B/PDE12/HNRNPU/ROCK2/GIGYF2/HNRNPD/NUDT21/PATL1/RIDA/YBX1/EXOSC7/SNRNP70/TTC5/PNPT1/PATL2/DCP2/RBM3/ZC3H12D/CIRBP/RBMX…	88
BP	GO:0000910	cytokinesis	118/9555	174/18800	3.79212e-06	5.51091e-05	3.87918e-05	CHMP1A/CALM3/BBS4/ZFYVE19/ZFYVE26/RAB35/KIF3B/SNX9/RHOC/ALKBH4/IST1/CDC42/CHMP2A/CDC25B/RAB11A/ANXA11/SNX33/RHOA/CHMP6/ACTR3/MYH9/NUP62/CHMP3/CHMP4B/SEPTIN2/CHMP1B/CETN2/USP8/VPS4A/RASA1/DCTN3/RAB11FIP3/BCL2L1/BECN1/SNX18/KLHDC8B/ARF1/SEPTIN7/TMEM250/KIF13A/GIPC1/CALM1/STAMBP/CHMP2B/SON/PLK2/MYH10/SEPTIN6/CHMP7/SEPTIN8/MAP10/UVRAG/FLCN/CALM2/RACGAP1/ACTR2/SEPTIN4/SH3GLB1/CNTROB/POLDIP2/SEPTIN1/PI…	118
BP	GO:0019221	cytokine-mediated signaling pathway	296/9555	486/18800	3.79374e-06	5.51091e-05	3.87918e-05	TNFRSF1A/STAT5A/MUL1/SAMHD1/IFNGR1/STAT2/BBS4/TOLLIP/RIPK1/RNF185/WBP1L/MYD88/DOK1/CASP1/HCK/MAVS/IFNGR2/NKIRAS2/IRF3/STAT4/IRF1/AGPAT1/IL10RB/TRADD/SP100/TRIM56/NR1H2/NR1H3/CARD8/IL10RA/ADIPOR2/PARP9/LILRB3/CSF2RB/CD4/PYCARD/CX3CL1/IFNAR2/TRIM32/IFNAR1/IRF5/BBS2/PPARG/PTPN2/PARP14/TNFRSF14/CSF1/PTPRJ/NMI/COMMD7/SPPL2A/IFITM3/PTPRC/CACTIN/CCRL2/PTK2B/LILRA1/SH2B3/LAPTM5/MKKS/PTPN6/CXCR6/YTHDF2/TR…	296
BP	GO:0045637	regulation of myeloid cell differentiation	138/9555	208/18800	3.8397e-06	5.56494e-05	3.91722e-05	GPR137/CTNNBIP1/RIPK1/PAF1/TCTA/FES/NCKAP1L/HCLS1/TLR4/H4C12/TFE3/ITPKB/PITHD1/LILRB3/CD4/TYROBP/PTPN2/CSF1/JAG1/B2M/PIK3R1/ACVR1B/RAB7B/ANKRD54/MITF/PTK2B/EVI2B/LILRB4/SPI1/LILRB1/STAT1/STAT5B/CASP8/EIF6/RASSF2/ISG15/H4C8/H4C9/MAPK14/C1QC/STAT3/INPP5D/LEO1/RNF41/TREM2/HIF1A/PRMT6/TRAF6/CSF3R/CTR9/FADD/UBASH3B/MAFB/KLF13/CCR1/ACIN1/CIB1/HLA-DRB1/WDR61/MTOR/HAX1/HOXA7/LYN/CD74/GPR137B/LDB1/H4-16/F…	138
BP	GO:0072595	maintenance of protein localization in organelle	35/9555	41/18800	3.85207e-06	5.57015e-05	3.92088e-05	PML/CDK5/BBS4/SP100/PINK1/RER1/KDELR2/ARL2BP/SUPT7L/AKT1/CIZ1/RANGAP1/INSIG2/ARL2/KDELR1/HK1/HSPA5/GPAA1/TAF8/HNRNPU/PARK7/SYNE1/SKP1/CHCHD10/TAF3/TAPT1/TSPO/ANKRD13C/TXN/SUN2/KDELR3/MORC3/BARD1/OS9/TOPORS	35
BP	GO:0031468	nuclear membrane reassembly	22/9555	23/18800	3.99453e-06	5.74995e-05	4.04745e-05	CHMP1A/CHMP2A/NSFL1C/CHMP6/UBE2I/CHMP3/CHMP4B/CHMP1B/SIRT2/VPS4A/ANKLE2/CHMP2B/CHMP7/BANF1/REEP4/UBXN2A/CHMP4A/REEP3/RCC1/CHMP5/UBXN2B/SPAST	22
BP	GO:0045048	protein insertion into ER membrane	22/9555	23/18800	3.99453e-06	5.74995e-05	4.04745e-05	EMC8/UBL4A/BAG6/GET3/EMC4/MMGT1/EMC7/WDR83OS/EMC3/GET1/EMC1/SGTA/EMC10/CCDC47/SEC61A1/GET4/TRAM1/EMC9/TRAM2/EMC6/EMC2/TRAM1L1	22
BP	GO:0051091	positive regulation of DNA-binding transcription factor activity	171/9555	265/18800	4.01181e-06	5.76176e-05	4.05576e-05	TRIM26/TRIM21/PRKD2/TRIM68/IKBKG/RIPK1/TRIM27/MYD88/FLOT2/TRIM38/MAVS/RHEBL1/HCLS1/FLOT1/CAT/TLR4/TRIM62/CFLAR/RBCK1/LPAR5/TRADD/TRIM5/LGALS9/PYCARD/CX3CL1/PINK1/TRIM32/RNF25/TRIM22/NFAM1/PPARG/RAB7B/BCL10/SMARCB1/TRIM37/TRIM34/NOD1/IL10/RNF31/TERF2IP/TAF12/RIPK3/RPS6KA4/ZBTB7A/BUD31/PHB2/TLR2/BTK/TRAPPC9/CARD16/CARD11/STAT3/TRIM41/PRKCH/TP53BP1/CLEC7A/RNF220/TRIM25/NLRC4/PPIA/TRIM6/TRAF6/TRIM13/…	171
BP	GO:0006417	regulation of translation	283/9555	463/18800	4.0915e-06	5.86294e-05	4.12698e-05	PARN/MALSU1/MIF4GD/CYFIP1/FTO/RHOA/CNOT11/PINK1/EIF2B2/EIF2AK4/PELO/OGFOD1/ALKBH1/NCK2/CAPRIN2/NSUN5/PTK2B/DAPK3/PPP1CA/YTHDF2/PYM1/RPS27L/MLH1/KHDRBS1/TACO1/CELF1/MKNK1/EIF6/EIF4H/MTG2/EEFSEC/DHX29/SHFL/POLR2G/DPH3/AGO1/POLDIP3/DIS3L2/TRNAU1AP/MPV17L2/DPH2/POLR2D/EIF4G2/NCBP1/COA3/RCC1L/PTAFR/TUT7/GLE1/LSM1/RPS6KA1/ELAVL1/PCIF1/EIF4A3/NAT10/SESN2/DPH5/YTHDF1/UQCC2/SAMD4B/EIF4ENIF1/SELENOT/TARDBP…	283
BP	GO:0031663	lipopolysaccharide-mediated signaling pathway	49/9555	62/18800	4.23303e-06	6.05209e-05	4.26013e-05	MYD88/HCK/IRF3/TLR4/TRIM5/CARD8/CX3CL1/CACTIN/BCL10/CD6/LY96/SPI1/MAPK1/LY86/TLR2/MAPK14/CARD16/PTAFR/CCL2/TRAF6/CD14/AKT1/IRAK1/RIPK2/SIGIRR/IL18/PLCG2/CD180/NFKBIL1/LILRA2/LYN/MAPK3/NFKBIA/TGFB1/MALT1/CCL5/SCIMP/TICAM1/NOS3/PTPN22/IL1B/TNF/PRKCE/LBP/IRAK2/BPI/TNFAIP3/SASH1/CCL3	49
BP	GO:1903432	regulation of TORC1 signaling	37/9555	44/18800	4.25376e-06	6.06806e-05	4.27137e-05	GPR137/CASTOR1/MIOS/CLEC16A/OTUD5/PIP4P1/ITFG2/RRAGC/KPTN/SPAAR/CTNS/DGKQ/SESN2/NPRL3/PIH1D1/TELO2/RRAGA/STK11/KLHL22/FLCN/LAMTOR5/GPR137B/DEPDC5/SESN1/SMCR8/SZT2/KICS2/SEH1L/BMT2/RRAGB/NPRL2/C9orf72/LARS1/DYRK3/WAC/GPR137C/RRAGD	37
BP	GO:0051225	spindle assembly	86/9555	121/18800	4.37154e-06	6.22209e-05	4.37979e-05	CHMP1A/KIF3B/CHMP2A/RAB11A/TUBB/RHOA/CHMP6/NEK6/CHMP3/CHMP4B/CHMP1B/DRG1/MLH1/RNF4/FLNA/HAUS4/CSNK1D/HDAC3/MAPRE2/TUBGCP2/AAAS/TUBGCP5/CLASP1/CCDC69/INO80/MAPRE1/EML3/KPNB1/HAUS2/CHMP2B/KIFC1/CHMP7/TOGARAM1/MAP10/RACGAP1/POLDIP2/HAUS7/LSM14A/ABRAXAS2/VPS4B/MAPRE3/KIF4A/NEK7/KIF2A/CHEK2/CEP192/HAUS8/HNRNPU/WRAP73/DYNC1H1/BCCIP/ZNF207/TUBGCP4/SMC1A/NUMA1/CCNB2/TUBB1/LZTS2/TUBGCP6/STAG2/CDC20/CHMP4A…	86
BP	GO:0006635	fatty acid beta-oxidation	58/9555	76/18800	4.39406e-06	6.24016e-05	4.39251e-05	ETFBKMT/ECH1/HSD17B10/PEX7/DECR1/SCP2/CRAT/BDH2/MLYCD/ACAA1/IVD/ABCD4/HADHB/HADHA/LONP2/ECI1/AMACR/ABCD3/ETFA/SESN2/ACOT8/AKT2/ACAD10/ACAA2/MTLN/CPT1A/ECI2/AKT1/ABCD1/ACOX1/HSD17B4/PEX5/ECHS1/ACADS/DECR2/PPARA/ETFB/ACACB/PPARD/CPT2/GCDH/MCAT/ECHDC1/SLC25A17/ACADVL/ETFDH/AUH/PEX2/CROT/ACADM/ACOX3/EHHADH/ECHDC2/ACAT2/TWIST1/ACOX2/ABCD2/ACAT1	58
BP	GO:0002699	positive regulation of immune effector process	161/9555	248/18800	4.50868e-06	6.38333e-05	4.49329e-05	HLA-E/NECTIN2/UNC13D/FES/MAVS/LAG3/HLA-A/C12orf4/TLR4/STX7/STX4/VAV1/TNFSF13/LGALS9/SASH3/TYROBP/RAET1G/AP1G1/ITGAM/FOXP3/TNFRSF14/PTPRJ/VAMP8/DHX58/ARID5A/PTPRC/B2M/BCL10/LAPTM5/IL10/PTPN6/SPI1/LILRB1/LACC1/IL4R/MLH1/CCR2/STAT5B/NCR3/FBXO38/STAT6/PHB2/FCN3/BTK/HMCES/SPHK2/STXBP2/CD81/HMOX1/PTAFR/HLA-B/IL12RB1/TP53BP1/CLEC7A/APPL2/HLA-F/ITGB2/FCN1/TREM2/SHLD3/TRIM6/TRAF6/PHB1/FADD/F2RL1/VAMP7/ZBT…	161
BP	GO:0045646	regulation of erythrocyte differentiation	39/9555	47/18800	4.51499e-06	6.38333e-05	4.49329e-05	NCKAP1L/B2M/ACVR1B/ANKRD54/SPI1/STAT1/STAT5B/ISG15/MAPK14/STAT3/INPP5D/HIF1A/MAFB/KLF13/LYN/LDB1/FAM210B/ACVR2A/PRMT1/SMAP1/ETS1/P4HTM/RBFOX2/HSPA1A/BRD1/KAT7/CDK6/ZFP36L1/INHBA/ZFPM1/MED1/ARNT/HSPA9/PRKDC/FOXO3/GATA2/HSPA1B/ZNF16/HOXA5	39
BP	GO:0001959	regulation of cytokine-mediated signaling pathway	113/9555	166/18800	4.57619e-06	6.45548e-05	4.54407e-05	TNFRSF1A/MUL1/SAMHD1/STAT2/RIPK1/RNF185/CASP1/MAVS/NKIRAS2/IRF3/AGPAT1/TRIM56/NR1H2/NR1H3/CARD8/PARP9/PYCARD/TRIM32/PPARG/PTPN2/PARP14/CSF1/SPPL2A/PTPRC/CACTIN/SH2B3/LAPTM5/PTPN6/YTHDF2/TRIM44/OAS1/CASP8/ISG15/VRK2/CARD16/OAS3/CDC37/TRIM41/IL7/SLIT2/GAS6/TRAIP/TREM2/HIF1A/TRIM6/PIAS4/FADD/SOCS1/IKBKE/F2RL1/IRAK1/RIPK2/ADAR/SIGIRR/SPPL2B/PTPN1/CASP4/USP27X/STING1/NKIRAS1/NLRC5/XIAP/METTL3/RNF113A/…	113
BP	GO:0009303	rRNA transcription	30/9555	34/18800	4.65373e-06	6.5139e-05	4.5852e-05	CAVIN1/SMARCB1/PWP1/PIH1D1/SPIN1/GTF3C6/SIRT7/MTOR/DDX11/IPPK/MACROH2A1/DEDD/GTF3A/GTF3C2/GTF3C3/MARS1/MACROH2A2/ANG/TCOF1/POLR1B/NIFK/TAF1B/NOL11/GTF3C5/NPM3/GTF3C1/GTF3C4/POLR1G/NCL/POLR1E	30
BP	GO:0006383	transcription by RNA polymerase III	43/9555	53/18800	4.66316e-06	6.5139e-05	4.5852e-05	POLR3GL/CRCP/RPTOR/SNAPC5/POLR3H/POLR2L/CEBPA/SF3B1/POLR2K/SMARCA5/SNAPC2/GTF3C6/MAF1/MTOR/ICE2/CHD8/BAZ1B/ZNF76/BRF2/ZNF143/DHX36/POLR1C/TBP/POLR3K/GTF3A/GTF3C2/GTF3C3/NAB2/PRDX5/POLR3F/POLR3C/MYBBP1A/GTF3C5/DEK/ZC3H8/ELL/IVNS1ABP/BDP1/GTF3C1/ZNF345/ERCC6/GTF3C4/ICE1	43
BP	GO:0033059	cellular pigmentation	43/9555	53/18800	4.66316e-06	6.5139e-05	4.5852e-05	BBS4/BLOC1S3/RAB11A/AP1G1/LYST/BBS2/RAB32/VPS33B/HPS4/HPS1/AP3B1/MKKS/MYO7A/RAB11B/AP1M1/TRAPPC6A/BLOC1S5/KIF13A/RAB27B/VPS33A/ANKRD27/MYO5A/CD63/BLOC1S2/BCL2/RAB27A/BLOC1S4/RAB1A/MREG/DCTN2/BLOC1S6/BBS5/BLOC1S1/AP3D1/ZEB2/SNAPIN/BBS7/ARL6/RAB29/PMEL/DTNBP1/MLPH/GPR143	43
BP	GO:0006275	regulation of DNA replication	92/9555	131/18800	4.6639e-06	6.5139e-05	4.5852e-05	TSPYL2/EHMT2/CDC42/ORC5/CHTF8/JADE2/MEAF6/GINS3/YY1/POLE3/TFPT/RAD17/ACVRL1/STN1/SMARCAL1/TNFAIP1/S100A11/DBF4B/INO80/ZMPSTE24/ACTR5/PPP2R1A/RFC2/SMARCA5/ZNF830/CTC1/GINS1/JADE3/METTL4/CIZ1/ORC3/PPP2CA/FBH1/NBN/WRNIP1/MCRS1/RUVBL2/PCNA/SENP2/INO80C/DHX9/INO80E/TIPIN/POLG2/CDAN1/FAF1/PDS5A/ATRX/SSBP1/RFC3/CDT1/ACTL6A/UCN/EGFR/STOML2/CHTF18/ANKRD17/LPIN1/CDC6/ATR/ESCO1/GMNN/CDK2/OBI1/ZRANB3/BCAR3/K…	92
BP	GO:0051250	negative regulation of lymphocyte activation	110/9555	161/18800	4.66891e-06	6.5139e-05	4.5852e-05	DUSP3/HFE/VSIG4/BTN2A2/NCKAP1L/LAG3/IRF1/PRNP/MERTK/LGALS9/TYROBP/HAVCR2/PARP3/FOXP3/PTPN2/TNFRSF14/VSIR/PDCD1LG2/GPNMB/FBXO7/LAPTM5/IL10/PTPN6/LILRB4/LILRB1/IL4R/LILRB2/BTK/SAMSN1/LST1/INPP5D/TNFAIP8L2/HLA-F/MDK/MNDA/MICA/IL2RA/SOCS1/TMEM131L/TIGIT/FCGR2B/ANXA1/PRKAR1A/TBC1D10C/HLA-DRB1/DLG1/CRTAM/LYN/CD74/RHBDD3/DUSP22/FGR/PKN1/MAD1L1/ITCH/LGALS3/TBX21/SPN/CD300A/CD80/FGL2/SOCS5/TNFSF4/CD86/HLA…	110
BP	GO:0022406	membrane docking	63/9555	84/18800	4.7696e-06	6.63979e-05	4.67381e-05	VPS18/RALB/VTI1B/MOSPD3/PEX16/STX12/YKT6/MSN/PLEK/SCFD2/SNX3/STX7/STX4/RAB8A/VAMP8/CHP1/VAMP3/VMP1/RAB7A/RAB8B/STXBP2/AHCYL1/SNAP29/RAB12/RAB10/CALM1/RAB13/STX1A/PACS2/ESYT1/CLN3/PSEN2/STX5/STX16/VPS11/STX8/ATG14/BLOC1S6/CAV2/RABEPK/EZR/VAPB/STX2/CTBP2/VCAM1/STX10/STX17/ICAM1/STX6/STXBP1/SNPH/RAB3D/UNC13B/ROCK1/STXBP3/SNAP25/STX3/NDRG4/RAB3IP/RAB15/STX11/ATP2A2/TSNARE1	63
BP	GO:0002832	negative regulation of response to biotic stimulus	81/9555	113/18800	4.82711e-06	6.70514e-05	4.71982e-05	TRIM21/MUL1/SAMHD1/STAT2/HLA-E/GRN/TRIM38/VSIG4/HLA-A/GFER/GPATCH3/NR1H2/ILRUN/NR1H3/CARD8/LGALS9/HAVCR2/FOXP3/PPARG/PTPN2/PARP14/DHX58/NMI/CACTIN/SIRT2/YTHDF2/LILRB1/OAS1/FAM3A/IFI16/ISG15/NLRC3/CARD16/OAS3/NPLOC4/UFD1/SERPING1/HLA-B/ARRB2/HLA-F/MICA/TRAF3IP1/ATG5/HTRA1/ADAR/SIGIRR/NLRX1/NLRC5/CRK/AHR/METTL3/NFKBIL1/TRAFD1/LILRA2/TKFC/TARBP2/ITCH/PCBP2/ATG12/FGL2/USP18/MAPKBP1/HLA-G/SEC14L1/BANF…	81
BP	GO:0042773	ATP synthesis coupled electron transport	68/9555	92/18800	4.87787e-06	6.74613e-05	4.74867e-05	PINK1/NDUFB2/DGUOK/UQCR10/NDUFS3/NDUFAF1/NDUFB10/GHITM/NDUFA12/NDUFC2/CHCHD2/SDHAF2/COA6/NDUFV3/COQ9/COX15/NDUFA8/NDUFA9/COX4I1/TAFAZZIN/COX5B/NDUFA2/NDUFA4/NDUFC1/NDUFA10/NDUFB1/NDUFS2/NDUFAB1/BID/NDUFB6/NDUFS4/NDUFA1/NDUFS7/NDUFB3/COX6A1/NDUFS8/NDUFS5/NDUFA6/DLD/NDUFB4/SDHC/PARK7/NDUFS1/NDUFB5/NDUFB8/NDUFA3/CCNB1/NDUFB7/ISCU/NDUFV1/SDHD/COX5A/COX7A2L/NDUFA5/UQCRQ/COX7C/CYCS/CYC1/COX4I2/SDHA/UQC…	68
BP	GO:0042775	mitochondrial ATP synthesis coupled electron transport	68/9555	92/18800	4.87787e-06	6.74613e-05	4.74867e-05	PINK1/NDUFB2/DGUOK/UQCR10/NDUFS3/NDUFAF1/NDUFB10/GHITM/NDUFA12/NDUFC2/CHCHD2/SDHAF2/COA6/NDUFV3/COQ9/COX15/NDUFA8/NDUFA9/COX4I1/TAFAZZIN/COX5B/NDUFA2/NDUFA4/NDUFC1/NDUFA10/NDUFB1/NDUFS2/NDUFAB1/BID/NDUFB6/NDUFS4/NDUFA1/NDUFS7/NDUFB3/COX6A1/NDUFS8/NDUFS5/NDUFA6/DLD/NDUFB4/SDHC/PARK7/NDUFS1/NDUFB5/NDUFB8/NDUFA3/CCNB1/NDUFB7/ISCU/NDUFV1/SDHD/COX5A/COX7A2L/NDUFA5/UQCRQ/COX7C/CYCS/CYC1/COX4I2/SDHA/UQC…	68
BP	GO:0031589	cell-substrate adhesion	227/9555	364/18800	5.00552e-06	6.90762e-05	4.86234e-05	DUSP3/DAB2/CDK5/PARVA/AKIP1/RAC1/UNC13D/ZYX/CDC42/ARPC2/FERMT3/CORO1A/ACTN1/BST1/MERTK/PXN/RHOA/TIMM10B/CX3CL1/TAOK2/ITGAM/PARVG/CSF1/ITGB5/PTPRJ/RRAS/VAMP3/JAG1/PIK3R1/RSU1/PPM1F/PTPRA/PTK2B/DAPK3/MMP14/TRIOBP/CD3E/LPXN/MAP4K4/GBP1/RASA1/EPHA1/FLNA/ITGAL/ILK/MICALL2/SPOCK2/ACVRL1/EPDR1/GCNT2/ITGA1/LIMS1/EDIL3/CTTN/CLASP1/DNM2/NID1/GAS6/ATRN/ITGB2/MDK/LIMS2/SIGLEC1/MACF1/PTPRO/NF2/CRKL/TESK2/HSD1…	227
BP	GO:0061013	regulation of mRNA catabolic process	117/9555	173/18800	5.11298e-06	7.04061e-05	4.95595e-05	MYD88/PARN/FASTK/FTO/MAPKAPK2/RBM10/HNRNPM/YTHDF2/MLH1/CELF1/PRKCD/MAPK14/POLR2G/DIS3L2/POLR2D/TUT7/LSM1/APEX1/ELAVL1/EIF4A3/YTHDF1/SAMD4B/EIF4ENIF1/TARDBP/PRR5L/RNASEL/METTL14/IKBKE/AKT1/HNRNPAB/FASTKD5/HNRNPA0/DCP1B/SLC11A1/PUM1/METTL3/VIM/CNOT6/PAIP1/THRAP3/CNOT2/CNOT8/UPF1/HNRNPC/TRAF2/CNOT1/MAGOH/TBRG4/FASTKD2/FUS/CNOT3/DHX36/EXOSC3/GTPBP1/FASTKD1/PAN2/MOV10/DHX9/RBM8A/NT5C3B/DHX34/PDE12/HNR…	117
BP	GO:0006446	regulation of translational initiation	61/9555	81/18800	5.35264e-06	7.35467e-05	5.17702e-05	MIF4GD/EIF2B2/EIF2AK4/ALKBH1/NCK2/PPP1CA/YTHDF2/KHDRBS1/EIF4H/DHX29/POLR2G/POLR2D/EIF4G2/NCBP1/GLE1/YTHDF1/EIF2B5/NCBP2/EIF2S1/NCK1/EIF4EBP2/METTL3/PAIP1/MTOR/EIF4G1/EIF2AK1/EIF1B/BZW1/PAIP2/EIF3K/CTIF/PAIP2B/RPS6KB2/CCL5/HABP4/IMPACT/CDC123/EIF1/TMED2/CSDE1/TNF/EIF2AK2/MTIF2/RBM4/EIF4G3/BANK1/DAZL/EIF5/EIF4A2/EIF2AK3/DNAJC3/ATF4/YTHDF3/DDX3X/EIF3B/EIF4B/EIF5B/BZW2/DDX1/FMR1/PPP1R15A	61
BP	GO:0042326	negative regulation of phosphorylation	237/9555	382/18800	5.38608e-06	7.38463e-05	5.19811e-05	BAK1/DUSP3/CALM3/TRIM27/TIGAR/PSEN1/ENG/SIRPA/RUBCN/PRNP/HHEX/HYAL2/RTRAF/DYNLL1/SNX6/CSK/PYCARD/CHMP6/BAX/APOE/PPARG/PTPN2/VPS25/NUP62/PARP14/PTPRJ/CTDSP1/CHP1/PAK2/COX11/FBXO7/TSG101/NCK2/PTPRC/PPM1F/CACTIN/SH2B3/WARS1/SIRT2/PTPN6/MVP/TERF2IP/LILRB4/PTPRB/HEXIM1/GNAQ/MICAL1/FKBP8/EPHA1/RASSF2/PIP4K2A/YWHAG/PIK3IP1/PRKCD/QARS1/HEXIM2/CTDSPL/PRKRIP1/SAMSN1/STAT3/SMPD1/DGKQ/PWP1/PPP4C/ARRB2/SLIT2/…	237
BP	GO:0032755	positive regulation of interleukin-6 production	71/9555	97/18800	5.47439e-06	7.48953e-05	5.27195e-05	MYD88/MAVS/TLR4/HYAL2/LGALS9/TYROBP/PYCARD/IFIH1/TMEM106A/ARID5A/RAB7B/BCL10/NOD1/AIF1/MMP8/LILRB2/TLR2/SPHK2/STAT3/AKIRIN2/PTAFR/MBP/CLEC7A/TLR1/TLR8/TRAF6/TLR6/F2RL1/POU2F2/RIPK2/SETD4/PLCG2/F2R/LILRA2/CD74/TLR7/MAPK13/DHX9/PTPN11/CYBA/TNFSF4/CARD9/P2RX7/SYK/WNT5A/SELENOK/SCIMP/UCN/TICAM1/APP/IL17RA/IL1B/HMGB1/IL6R/TIRAP/AGER/TNF/SIGLEC16/DDX58/ISL1/POU2AF1/LBP/IL1RAP/IFNG/IL33/NOD2/TWIST1/TLR3…	71
BP	GO:0034101	erythrocyte homeostasis	93/9555	133/18800	5.56091e-06	7.59154e-05	5.34376e-05	G6PD/NCKAP1L/HCLS1/DNASE2/MAEA/TMEM14C/PTPN2/SLC25A38/B2M/THRA/ACVR1B/ANKRD54/SH2B3/SPI1/STAT1/JMJD6/STAT5B/CITED2/ERCC2/ATP5IF1/ISG15/ZBTB7A/MAPK14/TMOD3/STAT3/EPAS1/TGFBR3/INPP5D/HMOX1/CDK5RAP3/HIF1A/MAFB/SRF/KLF13/ADAR/ACIN1/BPGM/SLC25A5/LYN/IKZF1/LDB1/ALAS1/ADGRF5/FAM210B/PKNOX1/PTBP3/KCNQ1/PRDX1/ACVR2A/PRMT1/CEBPG/SLC11A2/KMT2E/SMAP1/CDIN1/ARID4A/ETS1/IREB2/JAK2/P4HTM/DYRK3/L3MBTL3/RBFOX2/HS…	93
BP	GO:0006623	protein targeting to vacuole	32/9555	37/18800	5.6955e-06	7.75859e-05	5.46135e-05	MON1B/M6PR/NAGPA/AP4M1/MON1A/VPS41/LAMP2/AP3B1/LAPTM5/VPS4A/RAB7A/RNF215/SMURF1/VPS13D/GGA3/VPS37C/NCOA4/SCARB2/AP3M1/VPS13C/GCC2/HGS/PIK3R4/HSPA8/GNPTAB/AP3D1/VPS37B/NEDD4/SORL1/SORT1/ZFYVE16/SNX16	32
BP	GO:0010948	negative regulation of cell cycle process	191/9555	301/18800	5.71956e-06	7.77468e-05	5.47268e-05	PML/TRIM39/ZFYVE19/FBXO31/NUBP1/PSMG2/BTN2A2/CHMP2A/PPP1R10/RHNO1/FBXO4/BABAM2/TAOK2/EIF2AK4/GPNMB/CTDSP1/DACT1/FBXO7/MIIP/BRD7/INIP/TRIM37/RPS6KA2/RPS27L/TERF2/THOC5/VPS4A/PABIR1/RAD17/BABAM1/CTDSPL/MAPK14/RPA2/RAD1/METTL13/GJC2/CCL2/TP53BP1/ACVR1/PRPF19/RBM14/CDK5RAP3/DCUN1D3/NAA10/RBL2/TAOK3/MAD2L1BP/BCL2/SMARCA5/ZNF830/BRCC3/TOM1L2/IK/NABP1/PLK2/LCMT1/MAD2L2/XPC/NEK11/TRIAP1/FEM1B/HUS1/NBN/AP…	191
BP	GO:0002706	regulation of lymphocyte mediated immunity	118/9555	175/18800	5.83523e-06	7.91497e-05	5.57142e-05	HFE/HLA-E/NECTIN2/WAS/NCKAP1L/LAG3/HLA-A/GFER/STX7/VAV1/TNFSF13/LGALS9/SASH3/RAET1G/HAVCR2/PARP3/AP1G1/FOXP3/ARID5A/PTPRC/B2M/FUT7/IL10/PTPN6/LILRB4/LILRB1/MLH1/RIPK3/CCR2/STAT5B/NCR3/FBXO38/STAT6/IL27RA/BTK/HMCES/TNFRSF1B/CD81/HLA-B/IL12RB1/TP53BP1/ARRB2/HLA-F/TREM2/SHLD3/MICA/TRAF6/FADD/PPP3CB/ZBTB1/FCGR2B/SHLD1/IL18/LAMP1/MAD2L2/CRK/AHR/HLA-DRB1/CRTAM/MAP3K7/CD46/DUSP22/MR1/TRAF2/TBX21/EXOSC3/…	118
BP	GO:0000077	DNA damage checkpoint signaling	82/9555	115/18800	5.91673e-06	8.00841e-05	5.6372e-05	PML/TRIM39/FBXO31/PPP1R10/RHNO1/FBXO4/BABAM2/TAOK2/EIF2AK4/RPS27L/THOC5/RAD17/BABAM1/MAPK14/RPA2/RAD1/TP53BP1/PRPF19/CDK5RAP3/TAOK3/ZNF830/BRCC3/PLK2/XPC/NEK11/TRIAP1/FEM1B/HUS1/NBN/CCAR2/CASP2/RFWD3/CLOCK/FOXO4/ETAA1/FZR1/PTPN11/TIPIN/INTS7/CHEK2/GIGYF2/SYF2/FBXO6/EME1/PLK3/UIMC1/FANCD2/BRCA1/CRADD/RNASEH2B/CDC5L/PIDD1/MDC1/CDKN1B/DTL/TIPRL/ATR/THOC1/MUS81/CDK2/WAC/RAD9A/TAOK1/CRY1/CLSPN/RINT1/C…	82
BP	GO:0090151	establishment of protein localization to mitochondrial membrane	27/9555	30/18800	6.17087e-06	8.33461e-05	5.86682e-05	CALM3/TIMM10B/BAX/NMT1/AP3B1/COX18/AGK/SAMM50/TIMM22/OXA1L/MAIP1/ROMO1/TIMM8A/TOMM22/TIMM9/TRMT10B/TIMM29/PDCD5/TIMM10/MOAP1/BCS1L/NDUFA13/TOMM70/HSPA4/GZMB/TIMM8B/MAPK8	27
BP	GO:0071897	DNA biosynthetic process	129/9555	194/18800	6.59867e-06	8.8935e-05	6.26022e-05	PRKD2/TK2/ING4/PARN/GFER/TEP1/CHTF8/PARP10/TINF2/FBXO4/PARP3/JADE2/POLE4/MEAF6/PTK2B/TERF2IP/TERF2/MAPK1/NOP10/ACD/GINS3/POLE3/ACVRL1/STN1/POLD2/POLD4/ARRB2/NAT10/POLM/RFC2/TELO2/TNKS1BP1/PHB1/NIBAN2/VCP/CTC1/ZBTB1/GNL3L/GINS1/JADE3/MAD2L2/HROB/XRCC5/WRNIP1/PNKP/CCT6A/USP10/SRC/TCP1/HNRNPC/PCNA/POLDIP2/MAPK3/SPHK1/GAR1/MEN1/REV1/POLK/POT1/POLD1/PARP4/CCT7/RCHY1/CCT5/HGF/PDGFB/NEK7/FAAP20/PTGES3/C…	129
BP	GO:0008333	endosome to lysosome transport	48/9555	61/18800	6.6396e-06	8.91082e-05	6.27242e-05	VPS18/VPS39/TGFBRAP1/VPS16/M6PR/VIPAS39/CLEC16A/VPS41/LYST/MTM1/FHIP1B/CHMP3/TSG101/RAB7B/UBXN6/DTX3L/ARL8B/RAB7A/UEVLD/ADRB2/KIF13A/RAB12/VPS33A/MGRN1/AKTIP/RILP/TRAK1/VCP/VAMP7/HMGXB4/CHMP2B/DENND3/VPS11/STX8/ATG14/RHOB/EPG5/VPS4B/SCYL2/SNX27/AP3D1/SNAPIN/SORT1/TPCN2/PCDHGA3/SNX16/BIN1/MVB12A	48
BP	GO:0048524	positive regulation of viral process	48/9555	61/18800	6.6396e-06	8.91082e-05	6.27242e-05	TRIM21/TRIM38/LGALS9/CD4/STOM/TSG101/MDFIC/CD209/VPS4A/RAB7A/TMEM250/PPIE/TBC1D20/KPNA6/PPIA/LGALS1/ATG5/IFIT1/ADAR/PPID/ADARB1/HLA-DRB1/CD74/PPARA/PPIH/TARBP2/STAU1/DHX9/ATG12/P4HB/VAPB/PDE12/DDB1/HACD3/CCL5/TOP2B/VPS37B/KPNA2/TRIM11/TMEM39A/SRPK2/CLEC4G/DDX3X/PKN2/NOTCH1/FMR1/TYRO3/TOP2A	48
BP	GO:0002228	natural killer cell mediated immunity	57/9555	75/18800	6.6593e-06	8.9184e-05	6.27775e-05	HLA-E/NECTIN2/UNC13D/LAG3/HLA-A/GFER/CORO1A/TUBB/VAV1/LGALS9/RAET1G/HAVCR2/AP1G1/LYST/PLEKHM2/RNF19B/PTPN6/LILRB1/ARL8B/STAT5B/NCR3/HLA-B/ARRB2/HLA-F/MICA/VAMP7/RAB27A/FCGR3A/IL18/LAMP1/CRK/CRTAM/ULBP2/NKG7/RASGRP1/PRDX1/KLRC3/HLA-G/TUBB4B/CEBPG/KLRK1/PVR/SERPINB9/SLAMF7/SH2D1A/PIK3R6/KLRC4/GZMB/RAET1E/KLRD1/CD96/SLAMF6/ULBP3/KIF5B/KLRC1/KLRC2/CD226	57
BP	GO:0006611	protein export from nucleus	46/9555	58/18800	7.0144e-06	9.3742e-05	6.59859e-05	CDK5/SP100/CHP1/STRADA/SMURF1/AHCYL1/NUP42/PRKACA/RANBP3/GAS6/FRAT1/RBM22/IFI27/EMD/CALR/XPO1/NUTF2/CCHCR1/RANGAP1/NXT1/SIRT7/DUSP16/RAPGEF3/PPM1A/NUP214/BAG3/DNAJC27/PTPN11/TGFB1/ANP32B/XPO4/PARK7/STRADB/XPO6/RAN/DESI1/YWHAE/IL1B/GSK3B/STYX/CTDSPL2/XPO5/XPO7/TXN/HSPA9/BARD1	46
BP	GO:0031330	negative regulation of cellular catabolic process	170/9555	265/18800	7.18307e-06	9.57944e-05	6.74306e-05	PML/PSMF1/ETFBKMT/ATG7/TRIM39/HFE/ALAD/MYD88/PARN/TIGAR/PSEN1/EHMT2/N4BP1/RUBCN/CLEC16A/ANXA2/ATP13A2/IL10RA/SDCBP/BAG6/PINK1/MAPKAPK2/MTM1/PSME3IP1/KDM4A/VPS35/MAGEA6/CHMP4B/RBM10/PDCL3/ZCCHC17/FEZ2/IL10/SIRT2/CTSA/MAGEA3/HERC1/RNF5/BECN1/PHF23/MAPK14/STAT3/EIF4G2/HMOX1/TIMP2/TENT2/RNF41/ELAVL1/QRICH2/TAF9/GIPC1/GABARAPL2/EIF4ENIF1/TARDBP/CDK5RAP3/TREM2/ZKSCAN3/SEC22B/SGTA/USP7/GSK3A/CPTP/RRAGA/…	170
BP	GO:0035967	cellular response to topologically incorrect protein	83/9555	117/18800	7.19821e-06	9.5795e-05	6.74311e-05	BAK1/RNF185/RHBDD2/MBTPS1/TOR1A/BFAR/HSPA1L/DAXX/BAG6/PIGBOS1/ATF6B/TMBIM6/BAX/PTPN2/NCK2/PIK3R1/AMFR/QRICH1/UGGT1/RNF5/PARP16/UFD1/HDAC6/SDF2L1/NFE2L2/CDK5RAP3/STUB1/WFS1/AUP1/VCP/DNAJB12/EIF2S1/NCK1/RHBDD1/PTPN1/CREB3/NGLY1/DDRGK1/DERL2/COPS5/DNAJC10/HERPUD2/BAG3/TM7SF3/FICD/HSPA5/ATXN3/HSPA8/TBL2/HERPUD1/VAPB/ERLEC1/UBE2W/TMED2/SELENOS/ATF6/SERP1/CUL3/DERL1/ABCA7/HSF1/CREB3L2/HSPA1A/EIF2AK2/TM…	83
BP	GO:0032200	telomere organization	110/9555	162/18800	7.29469e-06	9.68759e-05	6.81919e-05	PML/TFIP11/PARN/PARP1/HDAC8/H4C12/TEP1/ERCC4/SP100/PPP1R10/RPA3/TINF2/FBXO4/PARP3/SIRT2/XRCC1/TERF2IP/TERF2/MAPK1/DCLRE1B/NOP10/ACD/H3-3B/H3C10/H4C8/H4C9/STN1/SMARCAL1/RPA2/RAD51/YLPM1/APEX1/NAT10/ZBTB48/RAD51C/ERCC1/TELO2/TNKS1BP1/USP7/CTC1/GNL3L/EZH1/SIRT6/HUS1/NBN/XRCC5/TPRKB/PNKP/CCT6A/SRC/H4-16/TCP1/XRCC6/UPF1/HNRNPC/PCNA/MAPK3/GAR1/ZNF827/POT1/DHX36/CCT7/CCT5/H4C11/NABP2/NEK7/LTO1/PTGES3/CC…	110
BP	GO:0009117	nucleotide metabolic process	295/9555	487/18800	7.39358e-06	9.79842e-05	6.89721e-05	SAMHD1/MPP1/TK2/OGDH/TIGAR/PANK2/ADPGK/PSEN1/PARP1/PRKAG1/CNP/DNAJC30/ACSS2/ACOT2/ACSF2/ACSL5/NUDT16/ELOVL1/RHOA/PARP9/VPS9D1/TPST2/MVD/PARP10/FCSK/UPRT/PINK1/MBD4/PFKFB2/NMRK1/SLC35B3/MLYCD/NMNAT1/ABHD14B/DERA/TPST1/ENTPD5/KARS1/DGUOK/FITM2/GNAI3/UCK1/SMUG1/LACC1/HK3/ACSF3/GUK1/EIF6/TMSB4X/ZBTB7A/PDK2/DLST/ACOT9/AK6/PRPS1/SPHK2/CARD11/STAT3/PARP16/ACOT1/PRPSAP1/PAPSS1/TYMP/ATP5F1E/GIMAP7/ACOT8/N…	295
BP	GO:0043631	RNA polyadenylation	38/9555	46/18800	7.42802e-06	9.82341e-05	6.91479e-05	SUPT5H/PAF1/SSU72/NELFE/CDK9/CSTF2/RNF20/SYMPK/FIP1L1/WDR33/CLP1/VIRMA/AHCYL1/LEO1/TENT2/RNF40/CTR9/CPSF2/TUT1/GRSF1/ZC3H3/PAPOLG/SNRPA/MTPAP/YTHDC1/NUDT21/CPSF6/CPSF3/CSTF3/PNPT1/SCAF8/PAPOLA/APP/CPSF1/ZC3H14/HSF1/CCNT1/CDC73	38
BP	GO:0033522	histone H2A ubiquitination	24/9555	26/18800	7.44338e-06	9.82341e-05	6.91479e-05	PCGF1/DDB2/UBE2A/RING1/TRIM37/DTX3L/RNF168/TRIP12/OTUB1/RNF8/CUL4B/PCGF5/KDM2B/UBR2/UBE2B/DDB1/PCGF2/BMI1/SKP1/PCGF3/RNF2/PCGF6/RYBP/OTUB2	24
BP	GO:0038093	Fc receptor signaling pathway	42/9555	52/18800	7.50496e-06	9.88413e-05	6.95754e-05	HCK/LIMK1/VAV1/PTPRJ/PTPRC/MAP3K1/PRKCD/BTK/FCER1G/APPL2/TRAF6/CD200R1/FCGR2B/FCGR3A/MAPK9/PLCG2/MAP2K4/LYN/MAP3K7/SRC/IKBKB/FGR/PLCG1/PLD2/CLEC4E/FCGR1BP/FYN/SYK/SOS1/MYO1G/PRKCE/YES1/ABL1/PAK1/VAV3/FER/CD47/PTK2/MAPK8/MAPK10/LILRA4/KIT	42
BP	GO:0043574	peroxisomal transport	21/9555	22/18800	7.5402e-06	9.8888e-05	6.96082e-05	PEX16/PEX26/PEX7/ABCD4/LONP2/RAB8B/ZFAND6/ABCD3/PEX14/PEX10/ABCD1/PEX3/PEX5/PEX19/PEX13/PEX1/PEX6/PEX2/HACL1/PEX12/ABCD2	21
BP	GO:0043300	regulation of leukocyte degranulation	40/9555	49/18800	7.55524e-06	9.8888e-05	6.96082e-05	UNC13D/FES/NCKAP1L/C12orf4/STX4/LGALS9/AP1G1/ITGAM/VAMP8/SPI1/IL4R/CCR2/SPHK2/STXBP2/HMOX1/PTAFR/HLA-F/ITGB2/F2RL1/VAMP7/FCGR2B/LAMP1/LYN/PDPK1/RABGEF1/FGR/GAB2/CD300A/BCR/SYK/STXBP1/RAC2/PRAM1/ADGRE2/FER/CD84/IL13RA2/BLK/GATA2/KLRC2	40
BP	GO:1990928	response to amino acid starvation	40/9555	49/18800	7.55524e-06	9.8888e-05	6.96082e-05	MIOS/MAP3K5/EIF2AK4/ITFG2/RRAGC/KPTN/MAPK1/BECN1/WDR59/SESN2/NPRL3/WDR24/RRAGA/EIF2S1/MTOR/SLC38A2/FLCN/TFEB/UCP2/SH3GLB1/FAS/DEPDC5/MAPK3/SESN1/SZT2/MAP1LC3A/KICS2/SEH1L/BMT2/IMPACT/RRAGB/DAP/NPRL2/GCN1/LARS1/EIF2AK2/EIF2AK3/ATF4/RRAGD/MAPK8	40
BP	GO:0010212	response to ionizing radiation	98/9555	142/18800	7.76858e-06	0.000101471	7.14265e-05	PML/BAK1/GRB2/GTF2H5/ALAD/TIGAR/PARP1/TMEM109/RHNO1/FBXO4/SWI5/BAX/BABAM2/GPX1/TANK/PTPRC/KARS1/INIP/IFI16/XRCC4/BCL2L1/BABAM1/MAPK14/RAD51/RAD1/RNF168/SMPD1/DNM2/TP53BP1/INO80/ZMPSTE24/DCUN1D3/ERCC1/TNKS1BP1/TRIM13/STK11/BCL2/ERCC8/BRCC3/ANXA1/NABP1/EYA3/BRAT1/HUS1/XRCC5/TLK2/XRCC6/RFWD3/RNF8/HRAS/MEN1/RHOB/KAT5/RAD51AP1/PRKAA1/CLOCK/HSPA5/ELK1/RAD54L/NABP2/SNAI2/CYBA/INTS7/CHEK2/VCAM1/UIMC1/CXC…	98
BP	GO:0006497	protein lipidation	70/9555	96/18800	7.96252e-06	0.000103791	7.30593e-05	ATG7/PIGK/ZDHHC7/ZDHHC3/ZDHHC18/MPPE1/RAB3GAP1/PIGQ/NMT1/ATG16L1/PIGH/PIGV/ATG13/DPM2/ZDHHC5/WIPI2/ZDHHC4/WDR45/WDR45B/PIGG/PIGT/ZDHHC16/PIGS/PGAP3/ATG5/ZDHHC6/ZDHHC13/ATG101/WIPI1/PIGW/PIGC/GLUL/ZDHHC8/ULK1/DBI/PIGU/PPM1A/PIGP/PIGB/PIGX/ZDHHC14/ATG12/PGAP2/GPAA1/ZDHHC1/ZDHHC12/RABL3/SELENOK/ZDHHC9/PPM1B/PIGF/ATG16L2/RAB3GAP2/PIGN/GOLGA7/PIK3C3/ZDHHC17/ZDHHC20/PIGM/ZDHHC2/HHAT/PIGL/PIGZ/GBA/GOLGA…	70
BP	GO:0006367	transcription initiation at RNA polymerase II promoter	60/9555	80/18800	8.0072e-06	0.000103946	7.31688e-05	CTNNBIP1/GTF2H5/CDK9/TAF6/GTF2E1/ELOA/THRA/TAF12/TAF10/TAF13/POLR2G/GTF2B/POLR2D/GTF2A2/TAF11/TAF9/DR1/ERCC1/SUB1/TAF1/CCNH/PSMC6/SRF/ERCC3/MED26/PPM1D/ELOB/ATF7IP/TAF6L/MED23/GTF2F1/MED12/DHX36/CDK7/MED27/TBP/TAF8/ELOC/MED24/TAF3/CAND1/HMGB1/TAF4/MED7/GTF2F2/TAF5/GTF2A1/GTF2E2/MED14/MED4/MED16/MED13/TAF7/ESR1/MAZ/MED1/ERCC6/MIRLET7I/E2F2/ZNF451	60
BP	GO:1902117	positive regulation of organelle assembly	60/9555	80/18800	8.0072e-06	0.000103946	7.31688e-05	RALB/BBS4/MSN/RHOA/SDCBP/RAB3GAP1/NUP62/ATMIN/LCP1/WDR45/PIP4K2A/KCTD17/STX18/BECN1/SNX18/SEPTIN7/HTT/PIP4K2B/LRSAM1/MAPK9/WIPI1/CNOT6/CNOT2/ULK1/ARHGAP35/SRC/SH3GLB1/CNOT1/ATG2A/PAN2/VPS4B/FSCN1/CEP135/WRAP73/DYNC1H1/PDCD6IP/NUMA1/CEP120/MOAP1/G3BP2/SNX7/RAB3GAP2/G3BP1/MARK4/GSK3B/TAPT1/PIP4K2C/CENPJ/TNF/SDC1/SNX30/CNOT6L/SEPTIN9/PAN3/ZMYND10/PLK4/SASS6/STIL/CCDC88A/SDC4	60
BP	GO:1901136	carbohydrate derivative catabolic process	114/9555	169/18800	8.10247e-06	0.000104968	7.38882e-05	SAMHD1/NEU1/NAGK/MGAT1/RENBP/HEXA/NAGA/NUDT16/HYAL2/CTSL/EDEM2/MBD4/FUCA1/AMDHD2/MLYCD/GM2A/NPL/DERA/FITM2/HEXB/CEMIP2/NAGLU/GNPDA1/SMUG1/GNS/PRKCD/APOBEC3C/MAN1B1/APOBEC3B/TYMP/GBA2/GUSB/NUDT3/GSK3A/APOBEC3G/GLA/DUT/GLB1/ADAL/UPP1/ABCD1/DPYD/NUDT19/CDA/OGA/MANBA/HPSE/NGLY1/BPGM/FUCA2/NUDT9/ADAMTS9/LYVE1/SGSH/GPD1L/PDE7B/NT5C2/IDUA/GNPDA2/ITPA/OGG1/APOBEC3F/NUDT18/GALC/NEIL1/PDE2A/TGFB1/NEU3/NUDT…	114
BP	GO:1901988	negative regulation of cell cycle phase transition	164/9555	255/18800	8.33567e-06	0.00010777	7.58601e-05	PML/TRIM39/ZFYVE19/FBXO31/PSMG2/BTN2A2/PPP1R10/RHNO1/FBXO4/BABAM2/TAOK2/EIF2AK4/GPNMB/CTDSP1/DACT1/FBXO7/MIIP/BRD7/INIP/RPS27L/THOC5/VPS4A/PABIR1/RAD17/BABAM1/CTDSPL/MAPK14/RPA2/RAD1/METTL13/GJC2/CCL2/TP53BP1/ACVR1/PRPF19/CDK5RAP3/DCUN1D3/RBL2/TAOK3/MAD2L1BP/BCL2/ZNF830/BRCC3/IK/NABP1/PLK2/LCMT1/MAD2L2/XPC/NEK11/TRIAP1/FEM1B/HUS1/NBN/APBB1/DLG1/KLHL22/CHFR/ZWILCH/CCAR2/CASP2/RFWD3/MEN1/MAD1L1/APB…	164
BP	GO:0048285	organelle fission	298/9555	493/18800	8.49538e-06	0.000109611	7.71564e-05	MUL1/CHMP1A/STAT2/KIF3B/MTFR1L/EHMT2/UBB/PSMG2/CDC42/CHMP2A/CDC25B/PPP1R9B/RAB11A/ERCC4/NUDC/CHTF8/NSFL1C/RHOA/BAG6/SLC2A8/PINK1/CHMP6/NEK6/ACTR3/UBE2I/PPARG/EPS8/NUP62/VPS35/CHMP3/CHMP4B/FOXJ2/FBXW5/AP3B1/DAPK3/CHMP1B/SIRT2/RALA/RPS6KA2/DRG1/PEX11G/PEX11B/MLH1/VPS4A/NDE1/FLNA/ZCWPW1/PHB2/BECN1/KLHDC8B/ANAPC11/DIS3L2/RAD51/RAD1/AAAS/NSL1/CLASP1/DNM1L/PLCB1/INO80/RAD51C/ACOT8/NCAPH/TUBG2/CDC26/PPP…	298
BP	GO:0006753	nucleoside phosphate metabolic process	299/9555	495/18800	8.89134e-06	0.000114487	8.05888e-05	SAMHD1/MPP1/TK2/OGDH/TIGAR/PANK2/ADPGK/PSEN1/PARP1/PRKAG1/CNP/DNAJC30/ACSS2/ACOT2/ACSF2/ACSL5/NUDT16/ELOVL1/RHOA/PARP9/VPS9D1/ENTPD1/TPST2/MVD/PARP10/FCSK/ENTPD6/UPRT/PINK1/MBD4/PFKFB2/NMRK1/SLC35B3/MLYCD/NMNAT1/ABHD14B/DERA/TPST1/ENTPD5/KARS1/DGUOK/FITM2/GNAI3/UCK1/SMUG1/LACC1/HK3/ACSF3/GUK1/EIF6/TMSB4X/ZBTB7A/PDK2/DLST/ACOT9/AK6/PRPS1/SPHK2/CARD11/STAT3/PARP16/ACOT1/PRPSAP1/PAPSS1/TYMP/ATP5F1E/…	299
BP	GO:0030522	intracellular receptor signaling pathway	169/9555	264/18800	9.16631e-06	0.000117789	8.29128e-05	VPS18/PML/TRIP4/TRIM68/DAB2/PLPP1/PARP1/DAXX/YWHAH/IRF3/TLR4/GPATCH3/NR1H2/NR1H3/RHOA/RNF135/IFIH1/RNF34/WBP2/PPARG/SLC15A3/DHX58/HDAC1/THRA/ARNTL/RNF14/LACC1/RXRB/TADA3/CITED2/ARID1A/ZBTB7A/PHB2/ERBIN/STAT3/OAS3/CALCOCO1/NPLOC4/UFD1/HDAC6/EGLN2/FAM120B/CRKL/CRY2/DCBLD2/TRAF6/DDX5/PHB1/CALR/ACTN4/RIPK2/PRCP/SAFB/NLRX1/TRERF1/AHR/DDRGK1/XIAP/PUM1/CYLD/NCOA4/CNOT2/VPS11/MAP3K7/ALPK1/SRC/NR2C1/PPARA…	169
BP	GO:0006368	transcription elongation by RNA polymerase II promoter	49/9555	63/18800	9.64035e-06	0.00012363	8.70245e-05	SUPT4H1/SUPT5H/PAF1/ELP4/NELFE/CDK9/ELOA/RECQL5/HEXIM1/EAPP/RNF168/LEO1/AXIN1/CBX7/ADRM1/NELFB/CDK13/CTR9/ERCC3/ELOB/WDR61/LDB1/RNF8/GTF2F1/RTF1/ELOF1/ENY2/ELP2/NELFCD/HNRNPU/SUPT6H/SUPT16H/VHL/NELFA/CDK12/CCNT1/CTDP1/CCNK/GTF2F2/SETD2/BRD4/ELL/LARP7/EAF1/CDC73/CTNNB1/ERCC6/ELL3/PCID2	49
BP	GO:0042789	mRNA transcription by RNA polymerase II	31/9555	36/18800	9.75635e-06	0.000124866	8.78941e-05	NR1H3/TAF6/PPARG/AP3B1/TAF12/TAF10/TAF13/TFCP2/STAT3/EPAS1/NCBP1/TAF11/TAF9/TAF1/NCBP2/ZBTB1/C5AR1/RARA/TBP/RXRA/TAF8/SUPT6H/VDR/TAF3/TAF4/TAF5/NCOA1/TAF7/ATF4/MED1/THRB	31
BP	GO:0000079	regulation of cyclin-dependent protein serine/threonine kinase activity	71/9555	98/18800	1.00076e-05	0.000127824	8.99763e-05	ACTB/PSMD10/HHEX/FBXO7/CNPPD1/CCNJL/HEXIM1/CCNYL1/HEXIM2/CDC37/SERTAD1/CDK5RAP3/CEBPA/CCNH/AKT1/SRC/CCNY/PKMYT1/CCNT2/MEN1/KAT2B/GTF2H1/CCNI/CDK7/PDGFB/CDKN2C/CDK5RAP1/MAPRE3/CDK5RAP2/CKS2/BCCIP/CCNB1/CCNB2/LATS2/EGFR/INCA1/CDKN1B/DIRAS3/CCNF/PKD2/LATS1/CDC6/CCNT1/MNAT1/CCNK/ADAM17/PTEN/CCND3/PSRC1/CKS1B/GADD45A/CCND1/HERC5/APC/CASP3/GTPBP4/NR2F2/CCNG1/CCNG2/CDC25C/TNFAIP3/IPO7/PLK1/CCNJ/CCNI2/CC…	71
BP	GO:0050688	regulation of defense response to virus	56/9555	74/18800	1.0053e-05	0.000128145	9.02027e-05	MUL1/TRIM38/MAVS/GPATCH3/ILRUN/PARP9/PYCARD/EIF2AK4/FOXP3/DHX58/RNF216/CCDC92/TRIM44/LILRB1/STAT1/DTX3L/NPLOC4/UFD1/IL12RB1/SIN3A/ZMPSTE24/TRIM6/TRAF3IP1/APOBEC3G/ATG5/PQBP1/IFIT1/HTRA1/STING1/NLRX1/TKFC/TARBP2/ITCH/PCBP2/APOBEC3F/ELMOD2/DHX9/ATG12/FGL2/ZDHHC1/SEC14L1/SELENOK/PPM1B/PTPN22/TOMM70/IL1B/TRAF3IP2/CGAS/DDX58/HERC5/RIOK3/TSPAN6/TNFAIP3/ZC3H12A/IL27/AIM2	56
BP	GO:0002822	regulation of adaptive immune response based on somatic recombination of immune receptors built from immunoglobulin superfamily domains	116/9555	173/18800	1.04634e-05	0.000133109	9.36969e-05	HFE/HLA-E/NECTIN2/WAS/NCKAP1L/HLA-A/STX7/TNFSF13/CD4/SASH3/HAVCR2/PARP3/FOXP3/ARID5A/PTPRC/B2M/FUT7/IL10/PTPN6/LILRB4/LILRB1/IL4R/MLH1/RIPK3/CCR2/FBXO38/STAT6/IL27RA/BTK/HMCES/TNFRSF1B/CD81/HLA-B/IL12RB1/TP53BP1/CLEC7A/HLA-F/TREM2/SHLD3/TRAF6/FADD/PPP3CB/ZBTB1/FCGR2B/RIPK2/SHLD1/ANXA1/IL18/MAD2L2/AHR/SLC11A1/HLA-DRB1/MAP3K7/CD46/DUSP22/PKN1/MR1/TRAF2/TBX21/EXOSC3/NLRP3/CD40/CD80/EXOSC6/TNFSF13B/A…	116
BP	GO:0046718	viral entry into host cell	100/9555	146/18800	1.05337e-05	0.000133736	9.4138e-05	TRIM26/VPS18/TRIM21/TRIM68/TRIM27/NECTIN2/GRK2/TRIM38/SNX3/TRIM62/TRIM5/HYAL2/LGALS9/CD4/CTSL/SELPLG/TRIM22/TNFRSF14/ITGB5/VAMP8/IFITM3/CTSB/CD209/TRIM34/EFNB2/DYNLT1/FCN3/RNASEK/CD81/PLSCR1/SMPD1/GSN/GAS6/MRC1/TRIM25/SIGLEC1/CCR5/LGALS1/FCN1/TRIM6/PHB1/ITGA5/CIITA/LAMP1/NRP1/HLA-DRB1/SCARB2/UVRAG/CD74/SLC3A2/CD46/ITCH/IFITM1/CAV2/CD80/TRIM14/P4HB/CAV1/NPC1/CD86/SIVA1/ICAM1/AGTR1/PTX3/ITGB7/EGFR/…	100
BP	GO:0045727	positive regulation of translation	97/9555	141/18800	1.06611e-05	0.000135084	9.50868e-05	MIF4GD/RHOA/PINK1/EIF2AK4/NCK2/NSUN5/PTK2B/YTHDF2/PYM1/RPS27L/KHDRBS1/EIF6/DHX29/POLR2G/POLDIP3/MPV17L2/POLR2D/EIF4G2/COA3/RCC1L/PTAFR/ELAVL1/PCIF1/EIF4A3/NAT10/YTHDF1/UQCC2/EIF2B5/PLD1/PKM/METTL14/NCK1/MRPS27/METTL3/VIM/PAIP1/MTOR/PLXNB2/EIF4G1/RMND1/EIF3D/USP16/FASTKD2/SOX4/TRUB2/TARBP2/DHX36/DHX9/LARP6/CDK5RAP1/CTIF/HNRNPU/HNRNPD/PASK/RPS6KB2/YBX1/CCL5/HABP4/IMPACT/LARP4/CDC123/JMJD4/RPUSD3/UC…	97
BP	GO:0000018	regulation of DNA recombination	91/9555	131/18800	1.07129e-05	0.000135469	9.5358e-05	ACTB/PARP1/WAS/TNFSF13/RMI2/PARP3/FOXP3/PTPRC/MEAF6/IL10/TERF2IP/TERF2/RECQL5/MLH1/ERCC2/HDGFL2/STAT6/ZCWPW1/IL27RA/HMCES/RPA2/RAD51/PPP4C/TP53BP1/SHLD3/DMAP1/MAGEF1/MORF4L1/SHLD1/SIRT6/MAD2L2/FBH1/ACTR2/MORF4L2/RUVBL2/ALYREF/EPC2/WDR48/KPNA1/FUS/TBX21/KAT5/BRD8/VPS72/EXOSC3/RAD51AP1/CD40/EXOSC6/MSH3/APLF/SLC15A4/MMS19/UBE2B/TGFB1/TNFSF4/SUPT6H/EPC1/SPIDR/RAD50/ACTL6A/KPNA2/KDM1A/ARID2/IL7R/TRRAP…	91
BP	GO:0071103	DNA conformation change	74/9555	103/18800	1.07494e-05	0.000135661	9.54932e-05	CHD4/HHEX/CHTF8/RECQL5/GINS3/ERCC2/MTERF1/SETX/RAD51/MCM5/CHD3/RFC2/RECQL/ERCC3/GINS1/ANXA1/MCM7/FBH1/NBN/XRCC5/WRNIP1/DDX11/CHD8/XRCC6/UPF1/RUVBL2/RAD54L2/POT1/DHX36/DHX9/RAD54L/MCM6/RPA1/TOP2B/ATRX/SSBP1/RFC3/HNRNPA2B1/RAD50/FANCM/MCM4/MCM8/CHTF18/IGHMBP2/G3BP1/MNAT1/PURA/HMGB1/CDC45/SMARCAD1/GTF2F2/ZRANB3/MCM3/HMGB3/RUVBL1/RFC4/GINS2/GINS4/ABL1/TOP3A/TOP1/CHD9/CHD2/DDX3X/SUPV3L1/NAV2/MCM2/DDX1…	74
BP	GO:0032728	positive regulation of interferon-beta production	33/9555	39/18800	1.09736e-05	0.000138216	9.72914e-05	MAVS/IRF3/FLOT1/IRF1/TLR4/TRIM56/RNF135/IFIH1/IRF5/DHX58/OAS1/ISG15/TLR2/OAS3/OAS2/TLR8/RIPK2/STING1/TLR7/POLR3B/TBK1/DHX9/IRF7/PTPN11/POLR3F/TICAM1/POLR3C/POLR3A/TOMM70/DDX58/RIOK3/DDX3X/TLR3	33
BP	GO:0032784	regulation of DNA-templated transcription elongation	45/9555	57/18800	1.10425e-05	0.000138808	9.77082e-05	SUPT4H1/SUPT5H/NELFE/CDK9/THOC5/RECQL5/HEXIM1/EAPP/HTATSF1/RNF168/LEO1/AXIN1/CBX7/NELFB/CDK13/LDB1/CCAR2/RNF8/CCNT2/GTF2F1/ALYREF/TCEA2/NELFCD/HNRNPU/SUPT6H/SUPT16H/ZNF326/VHL/HMGN1/SCAF8/NELFA/CDK12/CCNT1/CCNK/THOC1/KAT7/BRD4/ELL/LARP7/EAF1/CDC73/CTNNB1/ERCC6/ELL3/TSFM	45
BP	GO:0007160	cell-matrix adhesion	152/9555	235/18800	1.11163e-05	0.000139459	9.81669e-05	DUSP3/CDK5/RAC1/ZYX/FERMT3/ACTN1/BST1/PXN/RHOA/TIMM10B/CX3CL1/TAOK2/ITGAM/PARVG/CSF1/ITGB5/PTPRJ/RRAS/JAG1/PIK3R1/PPM1F/PTPRA/PTK2B/DAPK3/MMP14/CD3E/MAP4K4/RASA1/EPHA1/ITGAL/ILK/ACVRL1/EPDR1/ITGA1/LIMS1/CTTN/CLASP1/NID1/ITGB2/SIGLEC1/MACF1/NF2/TESK2/CD63/SLC9A1/ITGA5/VCL/ITGAX/ACTG1/BCL2/SRF/NRP1/CIB1/HPSE/DISC1/THSD1/ITGA6/HOXA7/PEAK1/DDR1/ITGB4/LDB1/SRC/ADAMTS9/LYVE1/DUSP22/FUT1/TEK/DLC1/POLDIP…	152
BP	GO:2000249	regulation of actin cytoskeleton reorganization	35/9555	42/18800	1.17674e-05	0.000147336	0.000103711	CDK5/ARHGDIB/HCK/FES/CDC42/HCLS1/ARHGDIA/PTK2B/DAPK3/ABI3/TJP1/TRPM2/MDK/GMFG/CSF1R/NRP1/HAX1/RAPGEF3/TEK/HRAS/ESAM/PHPT1/NOTCH2/ABL2/BCAS3/PDGFRA/F11R/BAIAP2/IQGAP2/ABL1/CARMIL1/BAIAP2L1/CD2AP/STAP1/CARMIL2	35
BP	GO:0044409	entry into host	104/9555	153/18800	1.19205e-05	0.000148959	0.000104854	TRIM26/VPS18/TRIM21/TRIM68/TRIM27/NECTIN2/GRK2/TRIM38/SNX3/TRIM62/TRIM5/HYAL2/LGALS9/CD4/CTSL/SELPLG/TRIM22/TNFRSF14/ITGB5/VAMP8/IFITM3/CTSB/CD209/TRIM34/EFNB2/DYNLT1/FCN3/RNASEK/CD81/PLSCR1/SMPD1/EXOC2/GSN/GAS6/MRC1/TRIM25/SIGLEC1/CCR5/LGALS1/FCN1/TRIM6/PHB1/ITGA5/CIITA/LAMP1/NRP1/EXOC7/HLA-DRB1/SCARB2/UVRAG/FUCA2/CD74/SLC3A2/SRC/CD46/ITCH/IFITM1/CAV2/CD80/TRIM14/P4HB/CAV1/NPC1/CD86/SIVA1/ICAM1/…	104
BP	GO:1990542	mitochondrial transmembrane transport	64/9555	87/18800	1.19911e-05	0.000149547	0.000105267	SFXN5/TIMM50/ABCB8/SFXN3/SLC25A38/MRPL18/TOMM40L/SLC25A28/SLC8B1/SLC25A51/MPC1/SLC25A1/AIFM1/CPT1A/CCDC51/DNAJC19/MICU1/SLC39A8/AFG3L2/TST/ABCB7/PSEN2/SLC25A5/PMPCB/LETM1/UCP2/MAIP1/TOMM40/TIMM17B/ROMO1/SLC25A13/SMDT1/TOMM7/CHCHD4/CPT2/MICU2/TIMM21/GRPEL1/SLC25A3/MCU/PNPT1/TIMM23/STOML2/SLC25A12/TOMM70/SLC25A18/SLC25A29/VDAC1/MCUR1/SLC25A37/TIMM17A/TIMM44/SLC25A6/MCUB/PAM16/GRPEL2/SLC25A32/TOMM20…	64
BP	GO:0019083	viral transcription	41/9555	51/18800	1.2028e-05	0.000149713	0.000105385	TRIM21/MON1B/TRIM27/TRIM62/CDK9/TRIM32/HDAC1/MDFIC/IFITM3/SMARCB1/USF1/HEXIM1/SP1/GTF2B/TAF11/USF2/TARDBP/INPP5K/TRIM13/PSMC3/CCNT2/TARBP2/DHX9/TRIM14/SNW1/REST/UBP1/CCL5/TRIM11/CCNT1/CTDP1/MID2/CCL4/NUCKS1/LARP7/LEF1/RRP1B/EP300/TRIM31/CCL3/TRIM8	41
BP	GO:0047496	vesicle transport along microtubule	37/9555	45/18800	1.21695e-05	0.000150883	0.000106208	BLOC1S3/KIF3B/BORCS5/KIFAP3/AP3B1/NDE1/BLOC1S5/KIF13A/HTT/TRAK2/TRAK1/BLOC1S2/STK11/CLN3/BLOC1S4/AP3M1/RAB1A/KIF1C/BLOC1S6/PAFAH1B1/AP3S1/BLOC1S1/RASGRP1/DYNC1H1/NDEL1/AP3D1/SNAPIN/AP3S2/KIF3A/FBXW11/AP3M2/FYCO1/DTNBP1/KIF5B/MAP2/DYNC1I1/BICDL1	37
BP	GO:0072583	clathrin-dependent endocytosis	37/9555	45/18800	1.21695e-05	0.000150883	0.000106208	DAB2/PIP5K1C/AP2A2/AP2S1/CLTC/LMBRD1/AP2M1/AP2A1/HIP1/CLTA/ITSN1/GAK/DNM2/SIGLEC1/FNBP1L/GPR107/UBQLN2/PICALM/AP2B1/AAK1/PIK3CB/HIP1R/SCYL2/NEU3/ITSN2/UNC119/FCHSD2/INPP5F/CLTB/FCHO2/WASL/SMAP1/CANX/FCHO1/DGKD/BMP2K/SLC9B2	37
BP	GO:0031109	microtubule polymerization or depolymerization	86/9555	123/18800	1.24427e-05	0.000153969	0.00010838	RAC1/FES/DCTN1/EML2/DRG1/NDE1/CSNK1D/MAP1S/GAS2L1/MAPRE2/NCKAP5L/TUBGCP2/TUBGCP5/CLASP1/HDAC6/GBA2/SKA2/MAPRE1/TUBG2/MECP2/CDH5/HAUS2/CIB1/MID1IP1/TBCD/TOGARAM1/ARL2/INPP5J/TUBG1/FKBP4/TTBK2/KIF2C/ARL3/KIF18B/MAPRE3/KIF2A/CDK5RAP2/KATNB1/CEP192/NDEL1/ZNF207/STMN1/TUBGCP4/KIF24/NUMA1/HDGFL3/ANKRD53/SLAIN2/CCDC57/CDKN1B/SKA1/TUBGCP6/DYRK1A/MAP7D3/NEDD1/NIN/TPX2/GIT1/GOLGA2/NAV3/CENPJ/CLIP1/RANBP9/H…	86
BP	GO:0046634	regulation of alpha-beta T cell activation	75/9555	105/18800	1.32133e-05	0.000163187	0.000114869	HFE/HLA-E/NCKAP1L/HLA-A/IRF1/ITPKB/RHOA/LGALS9/TGFBR2/SASH3/FOXP3/TNFRSF14/VSIR/PTPRC/AP3B1/LILRB4/CD3E/LILRB1/RASAL3/IL4R/CCR2/NKAP/CD81/IL12RB1/EBI3/SOCS1/RIPK2/ANXA1/IL18/TYK2/HLA-DRB1/PRDM1/ZAP70/CRTAM/HSPH1/ITCH/TBX21/RARA/CD300A/NLRP3/CD80/HLA-DRA/SOCS5/TNFSF4/CD86/SYK/AP3D1/MALT1/CD274/CD83/CBLB/NFKBID/RUNX1/LOXL3/ADA/PTPN22/HMGB1/GLI3/JAK2/RC3H2/AGER/ZBTB7B/RUNX3/GATA3/TWSG1/IFNG/HLX/LGAL…	75
BP	GO:0051223	regulation of protein transport	298/9555	495/18800	1.34067e-05	0.000165254	0.000116324	CDK5/PSEN1/GRIPAP1/HSPA1L/CDC42/UBE2L3/MAVS/HCLS1/OAZ2/LEPROT/SNX3/TLR4/SNX12/PRNP/ABLIM3/SP100/STX4/NR1H2/NR1H3/HYAL2/ATP13A2/KLF7/CSK/EDEM2/PINK1/TMED10/PFKFB2/ITGAM/TM9SF4/OAZ1/SAE1/STOM/APOE/RAB8A/PPARG/VPS35/EXOC1/CHP1/NMT1/LRRC8A/BCAP31/VEGFC/TSG101/HPS4/ARF6/MDFIC/PIK3R1/PPM1F/BAP1/ATG13/ARNTL/RNF31/LCP1/GDI1/SRI/PTPN23/ARIH2/C2CD5/FLNA/ATP5IF1/RAB11FIP3/UBE2J2/MICALL2/P3H1/PRKCD/TLR2/MAPK…	298
BP	GO:0070302	regulation of stress-activated protein kinase signaling cascade	132/9555	201/18800	1.35086e-05	0.000166187	0.000116981	DUSP3/RIPK1/MYD88/MAP3K3/CDC42/SH3RF3/SIRPA/TLR4/MAP3K5/LTBR/SDCBP/PYCARD/PINK1/IGBP1/TAOK2/DACT1/MDFIC/SEMA4C/PTK2B/NOD1/ARL6IP5/SPI1/MAP4K4/MAPK1/MAP3K11/NCF1/MMP8/RASSF2/NBR1/QARS1/HDAC3/AXIN1/CLEC7A/PLCB1/ZMPSTE24/PPIA/TREM2/TRAF6/MAP3K10/TAOK3/F2RL1/FOXM1/FCGR2B/RIPK2/PDCD10/XIAP/EMC10/CD27/CYLD/DUSP16/MBIP/COPS5/RNF13/DLG1/LYN/STK25/DUSP22/FAS/PAFAH1B1/MAPK3/DNAJA1/TRAF2/SPHK1/HRAS/KLHDC10/…	132
BP	GO:0002260	lymphocyte homeostasis	50/9555	65/18800	1.36298e-05	0.000167354	0.000117802	BAK1/NCKAP1L/CORO1A/LGALS9/SIT1/BAX/FOXP3/BCL10/DOCK10/SLC39A3/RIPK3/STAT5B/DOCK11/SPTA1/TNFSF14/HIF1A/IL2RA/FADD/PPP3CB/BCL2/AKT1/PPP2R3C/RAG1/LYN/TSC22D3/CD74/LGALS2/FAS/PKN1/DNAJA3/GPR174/TNFSF13B/P2RX7/GPAM/SOS2/SOS1/SLC40A1/CCNB2/GAPT/LAT/ADA/TRAF3IP2/RC3H2/ABL1/ZC3H8/CASP3/TCIRG1/TNFAIP3/JAK3/BCL2L11	50
BP	GO:0034250	positive regulation of cellular amide metabolic process	112/9555	167/18800	1.45428e-05	0.00017822	0.000125451	IFNGR1/MIF4GD/RHOA/PINK1/EIF2AK4/SIRT3/NCK2/NSUN5/PTK2B/YTHDF2/PYM1/RPS27L/KHDRBS1/SP1/EIF6/PRKCD/DHX29/POLR2G/POLDIP3/SPHK2/MPV17L2/POLR2D/EIF4G2/COA3/RCC1L/PTAFR/ELAVL1/PCIF1/EIF4A3/NAT10/NFE2L2/YTHDF1/UQCC2/EIF2B5/GSK3A/PLD1/PKM/METTL14/NCK1/MRPS27/METTL3/VIM/PAIP1/MTOR/PICALM/PLXNB2/EIF4G1/RMND1/RELA/EIF3D/USP16/FASTKD2/SOX4/TRUB2/TARBP2/DHX36/DHX9/LARP6/CDK5RAP1/CTIF/HNRNPU/ROCK2/HNRNPD/PASK…	112
BP	GO:0001776	leukocyte homeostasis	65/9555	89/18800	1.52773e-05	0.00018686	0.000131532	BAK1/NCKAP1L/CORO1A/ITPKB/MERTK/LGALS9/SIT1/BAX/FOXP3/XKR8/BAP1/BCL10/SH2B3/DOCK10/SLC39A3/RIPK3/CCR2/STAT5B/DOCK11/SPTA1/TNFSF14/HIF1A/IL2RA/FADD/PPP3CB/BCL2/AKT1/ANXA1/PPP2R3C/RAG1/LYN/TSC22D3/CD74/LGALS2/FAS/PKN1/DNAJA3/GPR174/PIK3CB/TNFSF13B/SLC15A4/P2RX7/GPAM/SOS2/SOS1/SLC40A1/PIK3CD/CCNB2/GAPT/LAT/ADA/HMGB1/ADAM17/TRAF3IP2/RC3H2/KITLG/ABL1/ZC3H8/CASP3/TCIRG1/TNFAIP3/PDE4B/JAK3/BCL2L11/IL6	65
BP	GO:0030038	contractile actin filament bundle assembly	76/9555	107/18800	1.61078e-05	0.000196261	0.00013815	BBS4/RAC1/RHOC/ZYX/CDC42/WAS/LIMK1/PXN/ARAP1/RHOA/TPM1/ITGB5/PAK2/PFN1/PIK3R1/PPM1F/PTK2B/MKKS/TJP1/ARRB1/WASF2/EPHA1/TGFBR1/S1PR1/TNFAIP1/CLASP1/CGNL1/NF2/INPP5K/SLC9A1/ACTG1/GPR65/SRF/NRP1/MTOR/ARHGEF10L/SRC/RAPGEF3/DLC1/TTC8/SERPINF2/ARHGEF15/ASAP3/FHOD1/FAM171A1/PTGER4/ROCK2/ALMS1/STMN1/ITGB1BP1/PDLIM1/PHACTR1/EVL/SORBS3/BAG4/ARHGEF18/CUL3/FERMT2/F11R/ROCK1/CCN2/ARHGAP6/TSC1/LIMCH1/ARHGAP28/T…	76
BP	GO:0043149	stress fiber assembly	76/9555	107/18800	1.61078e-05	0.000196261	0.00013815	BBS4/RAC1/RHOC/ZYX/CDC42/WAS/LIMK1/PXN/ARAP1/RHOA/TPM1/ITGB5/PAK2/PFN1/PIK3R1/PPM1F/PTK2B/MKKS/TJP1/ARRB1/WASF2/EPHA1/TGFBR1/S1PR1/TNFAIP1/CLASP1/CGNL1/NF2/INPP5K/SLC9A1/ACTG1/GPR65/SRF/NRP1/MTOR/ARHGEF10L/SRC/RAPGEF3/DLC1/TTC8/SERPINF2/ARHGEF15/ASAP3/FHOD1/FAM171A1/PTGER4/ROCK2/ALMS1/STMN1/ITGB1BP1/PDLIM1/PHACTR1/EVL/SORBS3/BAG4/ARHGEF18/CUL3/FERMT2/F11R/ROCK1/CCN2/ARHGAP6/TSC1/LIMCH1/ARHGAP28/T…	76
BP	GO:0016242	negative regulation of macroautophagy	30/9555	35/18800	1.6645e-05	0.000202419	0.000142485	TIGAR/EHMT2/RUBCN/CLEC16A/PINK1/MTM1/CHMP4B/FEZ2/BECN1/PHF23/HMOX1/RNF41/SEC22B/AKT1/MTOR/USP30/USP36/POLDIP2/QSOX1/SMCR8/NPC1/TSC2/CHMP4A/TMEM39A/PIK3CA/SMG1/SCFD1/TSC1/NUPR1/LRRK2	30
BP	GO:0071260	cellular response to mechanical stimulus	53/9555	70/18800	1.69076e-05	0.000205219	0.000144456	TNFRSF1A/BAK1/MYD88/CASP1/ENG/IRF1/TLR4/LTBR/BCL10/NFKB1/MAP3K1/CASP8/MAP3K14/TNFSF14/CNN2/TLR8/SLC9A1/FADD/MTPN/MAP2K4/SLC38A2/TLR7/MAP3K2/BAG3/CASP2/FAS/MAPK3/BAD/CD40/PTGER4/PDE2A/CYBA/HABP4/PIEZO1/CRADD/F11R/GCLC/AQP1/IL1B/KCNJ2/GADD45A/DAG1/TNFRSF8/TLR5/PLEC/MAPK8/TMEM150C/TNFRSF10A/TLR3/AGT/PIEZO2/ITGA2/KCNK4	53
BP	GO:2001242	regulation of intrinsic apoptotic signaling pathway	114/9555	171/18800	1.85616e-05	0.000224864	0.000158284	PARP1/UBB/LCK/PYCARD/PINK1/TRIM32/TMBIM6/BAX/GPX1/TXNDC12/PTPN2/HDAC1/BCAP31/NCK2/CXCL12/STYXL1/MAGEA3/RIPK3/BCL2L1/BECN1/NDUFS3/MAPK7/DNM1L/HNRNPK/NFE2L2/TAF9/NONO/PPIA/HTRA2/PTPMT1/TREM2/RRN3/PTTG1IP/HIF1A/WFS1/PIAS4/PLEKHF1/ARMC10/BCL2/AKT1/NCK1/PTPN1/CREB3/TRIAP1/PARL/S100A9/GRINA/CYLD/FBH1/FIS1/SFPQ/FLCN/UBQLN1/CD74/SRC/CCAR2/SEPTIN4/TAF9B/BID/DNAJA1/SIAH1/ZNF385A/BAD/PIK3CB/ERP29/OPA1/P4HB/…	114
BP	GO:0022604	regulation of cell morphogenesis	191/9555	305/18800	1.89299e-05	0.00022889	0.000161118	MUL1/DBNL/DAB2/RHOG/PARVA/RAC1/FBXO31/RHOC/UNC13D/CFL1/HCK/ANAPC2/FES/CDC42/ARPC2/MSN/PLXND1/CYFIP1/CORO1A/CAPZB/ARAP1/RHOA/TPM1/MYL12B/TAOK2/MYH9/CORO1B/EPS8/GNA12/CAPRIN2/RND3/TBCCD1/ZMYM6/PTK2B/DAPK3/FBLIM1/CFDP1/FITM2/HEXB/TRIOBP/GBP1/ARHGAP18/RASA1/ARHGAP15/CDC42SE2/FLNA/ILK/SPTA1/SMURF1/SEPTIN7/LST1/RHOBTB2/LIMS1/ARPIN/DNM2/CCL2/ANKRD27/CFAP410/WDR1/ITGB2/RAB21/MDK/LIMS2/MACF1/PLXNA2/PLXNC1…	191
BP	GO:0097191	extrinsic apoptotic signaling pathway	143/9555	221/18800	1.93743e-05	0.000233818	0.000164587	PML/TNFRSF1A/BAK1/RIPK1/ZDHHC3/DAXX/CFLAR/RBCK1/CTNNA1/TRADD/SP100/STX4/HYAL2/TNFSF12/LTBR/PYCARD/CX3CL1/RNF34/BAX/GPX1/PAK2/IFI6/PTPRC/PIK3R1/ACVR1B/ZC3HC1/TMBIM1/BCL10/PPP1CA/SPI1/MAP2K5/CASP8/TGFBR1/BCL2L1/TNFRSF1B/GABARAP/PSME3/WWOX/HMOX1/CTTN/PARP2/TNFRSF10C/HTT/RNF41/MAPK7/DIABLO/IL7/ACVR1/PEA15/TMC8/SGPP1/HTRA2/IFI27/PPP2R1A/BLOC1S2/MADD/GSK3A/FADD/BCL2/ITM2C/MKNK2/AKT1/DAPK1/TNFSF10/ITPRI…	143
BP	GO:0009299	mRNA transcription	34/9555	41/18800	1.94474e-05	0.000233883	0.000164633	NR1H3/TAF6/PPARG/AP3B1/TAF12/TAF10/TAF13/TFCP2/STAT3/EPAS1/NCBP1/TAF11/TAF9/DDX5/TAF1/NCBP2/ZBTB1/C5AR1/RARA/TBP/RXRA/TAF8/SUPT6H/VDR/TAF3/HIPK3/HSF1/TAF4/TAF5/NCOA1/TAF7/ATF4/MED1/THRB	34
BP	GO:0031440	regulation of mRNA 3'-end processing	25/9555	28/18800	1.94903e-05	0.000233883	0.000164633	SUPT5H/PAF1/NELFE/CDK9/RNF20/VIRMA/AHCYL1/NCBP1/LEO1/RNF40/CTR9/NCBP2/ZC3H3/DHX36/SNRPA/YTHDC1/NUDT21/CPSF6/PAPOLA/ZC3H14/HSF1/CCNT1/ZFP36L1/CDC73/BARD1	25
BP	GO:1903649	regulation of cytoplasmic transport	25/9555	28/18800	1.94903e-05	0.000233883	0.000164633	DAB2/MSN/SNX3/SNX12/CHMP3/PTPN23/MAPK1/RAB21/USP7/ARFIP1/VPS11/SRC/MAPK3/ATP9A/DENND10/EZR/MAP2K2/MAP2K1/EIPR1/SORL1/DNAJC13/MTMR2/RAB29/MAP2/LRRK2	25
BP	GO:0023035	CD40 signaling pathway	16/9555	16/18800	1.97007e-05	0.000235518	0.000165783	RNF31/PHB2/TREM2/PHB1/ITGA5/TNIP2/SHARPIN/CD40LG/CD40/CD86/FANCD2/SLAMF1/TRAF3IP2/FANCA/TNFAIP3/ITGB1	16
BP	GO:0035751	regulation of lysosomal lumen pH	16/9555	16/18800	1.97007e-05	0.000235518	0.000165783	CCDC115/GRN/ATP6AP2/TMEM165/CLN5/VPS33A/CLN6/TMEM106B/CLN3/TASL/PPT1/TMEM175/TMEM9/TMEM199/SNAPIN/LRRK2	16
BP	GO:0050856	regulation of T cell receptor signaling pathway	36/9555	44/18800	1.98508e-05	0.000236422	0.00016642	PRKD2/DUSP3/IKBKG/NECTIN2/BTN2A2/PRNP/LCK/DGKZ/PTPN2/PTPRJ/BCL10/LAPTM5/PTPN6/LILRB4/GBP1/CD81/CARD11/ELF1/SLA2/DUSP22/RELA/LGALS3/PHPT1/CD300A/THY1/EZR/MALT1/CBLB/UBASH3A/ADA/CCR7/PTPN22/SH2D1A/RAB29/TESPA1/CD226	36
BP	GO:1902116	negative regulation of organelle assembly	36/9555	44/18800	1.98508e-05	0.000236422	0.00016642	EHMT2/PINK1/MTM1/CHMP4B/TRIM37/FEZ2/NBDY/LIMK2/STYXL1/BECN1/PHF23/MAP4/DNM2/RBM14/ODF2L/TCHP/SEC22B/TBC1D30/KAT2B/SMCR8/GDI2/TBC1D7/CDK10/CDK5RAP2/SMAD4/KIF24/BRCA1/KAT2A/CHMP4A/TMEM39A/SCFD1/EVI5L/TESK1/CEP97/NUPR1/LRRK2	36
BP	GO:0045786	negative regulation of cell cycle	237/9555	387/18800	1.99571e-05	0.000237243	0.000166998	PML/CDK5/TRIM39/TSPYL2/ZFYVE19/FBXO31/NUBP1/PSMG2/BTN2A2/CHMP2A/ZBTB17/HHEX/PPP1R10/RHNO1/FBXO4/TAF6/BABAM2/TAOK2/EIF2AK4/GPNMB/CTDSP1/DACT1/FBXO7/MIIP/BRD7/INIP/TRIM37/IL10/RPS6KA2/RPS27L/RNF167/TERF2/LILRB1/THOC5/VPS4A/PABIR1/HEXIM1/RAD17/HEXIM2/BABAM1/CTDSPL/MAPK14/RPA2/SIPA1/RAD1/RRP8/METTL13/GJC2/CCL2/TP53BP1/ACVR1/PRPF19/RBM14/HTRA2/CDK5RAP3/CEBPA/DCUN1D3/NAA10/RBL2/TAOK3/MAD2L1BP/BCL2/SMAR…	237
BP	GO:0010822	positive regulation of mitochondrion organization	56/9555	75/18800	2.00554e-05	0.00023788	0.000167446	MUL1/ADCK1/AMBRA1/PYCARD/PINK1/BAX/VPS35/FBXO7/NMT1/RALA/ATP5IF1/HTT/VPS13D/DNM1L/HTRA2/TREM2/HIF1A/CAMKK2/MIEF1/GSK3A/ZDHHC6/TNFSF10/ZNF205/FIS1/SLC25A5/BID/RALBP1/BAD/HIP1R/KDR/MIEF2/PARK7/PPIF/SSBP1/PDCD5/MCU/CHCHD10/MOAP1/STOML2/PGAM5/GSK3B/VDAC1/GZMB/DCN/MARCHF5/DDHD1/MFF/BMF/CIDEB/MAPK8/SPIRE1/DDHD2/PLAUR/AURKA/BCL2L11/ENDOG	56
BP	GO:0032092	positive regulation of protein binding	61/9555	83/18800	2.00857e-05	0.00023788	0.000167446	TRIM21/RALB/CDK5/HFE/ADD1/PSEN1/PLXND1/MFNG/FLOT1/ANXA2/FKBP1A/APOE/DACT1/B2M/CAPRIN2/AMFR/DTX3L/SPTA1/ACE/AKTIP/MAPRE1/TAF1/RIPK2/SPPL3/LFNG/STING1/NRP1/PPP2CA/PPP2CB/POLDIP2/MEN1/HIP1R/PLCL2/USP33/MAPRE3/CAV1/WNT5A/PIN1/NVL/RAN/TICAM1/APP/DERL1/HSF1/GSK3B/STK3/TIAM1/BMP4/MARK3/ABL1/EPB41L5/TRIB3/HSP90AB1/SPAG8/IDE/EP300/VTN/BLK/RFNG/PLCL1/LRRK2	61
BP	GO:0032392	DNA geometric change	69/9555	96/18800	2.06817e-05	0.000244483	0.000172094	CHD4/CHTF8/RECQL5/GINS3/ERCC2/MTERF1/SETX/RAD51/MCM5/CHD3/RFC2/RECQL/ERCC3/GINS1/ANXA1/MCM7/FBH1/NBN/XRCC5/WRNIP1/DDX11/CHD8/XRCC6/UPF1/RUVBL2/RAD54L2/POT1/DHX36/DHX9/RAD54L/MCM6/RPA1/ATRX/SSBP1/RFC3/HNRNPA2B1/RAD50/FANCM/MCM4/MCM8/CHTF18/IGHMBP2/G3BP1/MNAT1/PURA/HMGB1/CDC45/SMARCAD1/GTF2F2/ZRANB3/MCM3/HMGB3/RUVBL1/RFC4/GINS2/GINS4/CHD9/CHD2/DDX3X/SUPV3L1/NAV2/MCM2/DDX1/MCM9/TWNK/RECQL4/ERCC6L/RA…	69
BP	GO:0042158	lipoprotein biosynthetic process	72/9555	101/18800	2.18525e-05	0.000257365	0.000181162	ATG7/PIGK/ZDHHC7/ZDHHC3/ZDHHC18/MPPE1/RAB3GAP1/APOE/PIGQ/NMT1/ATG16L1/PIGH/PIGV/ATG13/DPM2/ZDHHC5/WIPI2/ZDHHC4/WDR45/WDR45B/PIGG/PIGT/ZDHHC16/PIGS/PGAP3/ATG5/ZDHHC6/ZDHHC13/ATG101/WIPI1/PIGW/PIGC/GLUL/ZDHHC8/ULK1/DBI/PIGU/PPM1A/PIGP/PIGB/PIGX/ZDHHC14/ATG12/PGAP2/GPAA1/ZDHHC1/ZDHHC12/RABL3/LCAT/SELENOK/ZDHHC9/PPM1B/PIGF/ATG16L2/RAB3GAP2/PIGN/GOLGA7/PIK3C3/ZDHHC17/ZDHHC20/PIGM/ZDHHC2/HHAT/PIGL/PIGZ…	72
BP	GO:1904029	regulation of cyclin-dependent protein kinase activity	72/9555	101/18800	2.18525e-05	0.000257365	0.000181162	ACTB/PSMD10/HHEX/FBXO7/CNPPD1/CCNJL/HEXIM1/CCNYL1/HEXIM2/CDC37/SERTAD1/CDK5RAP3/CEBPA/CCNH/AKT1/SRC/CCNY/PKMYT1/CCNT2/MEN1/KAT2B/GTF2H1/CCNI/CDK7/PDGFB/CDKN2C/CDK5RAP1/MAPRE3/CDK5RAP2/CKS2/BCCIP/CCNB1/CCNB2/LATS2/EGFR/INCA1/CDKN1B/DIRAS3/CCNF/PKD2/LATS1/CDC6/CCNT1/MNAT1/CCNK/ADAM17/PTEN/CCND3/PSRC1/CKS1B/GADD45A/CCND1/HERC5/APC/HSP90AB1/CASP3/GTPBP4/NR2F2/CCNG1/CCNG2/CDC25C/TNFAIP3/IPO7/PLK1/CCNJ…	72
BP	GO:0001933	negative regulation of protein phosphorylation	211/9555	341/18800	2.20295e-05	0.000258969	0.000182291	BAK1/DUSP3/CALM3/TRIM27/PSEN1/ENG/SIRPA/PRNP/HHEX/HYAL2/RTRAF/SNX6/PYCARD/CHMP6/BAX/APOE/PPARG/PTPN2/VPS25/NUP62/PARP14/PTPRJ/CTDSP1/CHP1/PAK2/FBXO7/TSG101/NCK2/PTPRC/PPM1F/CACTIN/SH2B3/WARS1/SIRT2/PTPN6/MVP/TERF2IP/LILRB4/PTPRB/HEXIM1/GNAQ/MICAL1/FKBP8/EPHA1/RASSF2/YWHAG/PRKCD/QARS1/HEXIM2/CTDSPL/PRKRIP1/SAMSN1/SMPD1/DGKQ/PWP1/PPP4C/ARRB2/SLIT2/DUSP6/CALM1/PTPRO/PPIA/NF2/TARDBP/CRKL/CDK5RAP3/CEB…	211
BP	GO:0043488	regulation of mRNA stability	106/9555	158/18800	2.38444e-05	0.000279427	0.000196692	MYD88/PARN/FASTK/FTO/MAPKAPK2/RBM10/HNRNPM/YTHDF2/MLH1/CELF1/PRKCD/MAPK14/POLR2G/DIS3L2/POLR2D/TUT7/LSM1/APEX1/ELAVL1/YTHDF1/SAMD4B/EIF4ENIF1/TARDBP/RNASEL/METTL14/IKBKE/AKT1/FASTKD5/HNRNPA0/DCP1B/SLC11A1/PUM1/METTL3/VIM/CNOT6/PAIP1/THRAP3/CNOT2/CNOT8/UPF1/HNRNPC/TRAF2/CNOT1/TBRG4/FASTKD2/FUS/CNOT3/DHX36/EXOSC3/FASTKD1/PAN2/MOV10/DHX9/NT5C3B/PDE12/HNRNPU/ROCK2/GIGYF2/HNRNPD/PATL1/RIDA/YBX1/EXOSC7…	106
BP	GO:0009314	response to radiation	265/9555	438/18800	2.38579e-05	0.000279427	0.000196692	PML/BAK1/GRB2/GTF2H5/CDK5/ALAD/TIGAR/N4BP1/PARP1/TMEM109/CAT/RIC8A/ERCC4/SLC24A1/RHNO1/HYAL2/DDB2/ST20/FBXO4/UBE2A/TRIM32/B4GALT2/SWI5/BAX/BABAM2/GPX1/EIF2AK4/FOXP3/DYNLRB1/NMT1/TANK/PTPRC/PIK3R1/KARS1/SLC1A3/INIP/MC1R/FKBPL/PPP1CA/CXCL12/USF1/EXT1/PDE1B/GNAQ/YY1/SDF4/IFI16/KRAS/ERCC2/XRCC4/PRKCD/BCL2L1/BABAM1/MAPK14/RAD51/CARD16/RAD1/CASP7/CTNS/RNF168/SMPD1/DNM2/TENT2/TP53BP1/NPTN/MMP2/INO80/COP…	265
BP	GO:0032273	positive regulation of protein polymerization	67/9555	93/18800	2.39688e-05	0.00028021	0.000197243	GRB2/RAC1/SNX9/HCK/FES/NCKAP1L/ARPC2/VASP/AMBRA1/DCTN1/RHOA/PYCARD/PINK1/ARF6/PFN1/NCK2/PTK2B/DRG1/CTTN/CLASP1/MAPRE1/MECP2/CDC42EP2/NCK1/MTOR/TOGARAM1/DLG1/WASHC2C/ARL2/ARL3/CDK5RAP2/C15orf62/CDC42EP1/FCHSD1/FCHSD2/NUMA1/CDC42EP4/FMN1/ANKRD53/EVL/SLAIN2/MLST8/CDKN1B/BAG4/CCR7/NIN/BAIAP2/GIT1/NAV3/CLIP1/HSPA1A/PSRC1/PRKCE/CKAP5/PAK1/NCKAP1/FER/KIRREL1/CARMIL1/BIN1/AKAP9/BAIAP2L1/RICTOR/PFN2/LMOD1…	67
BP	GO:0006469	negative regulation of protein kinase activity	138/9555	213/18800	2.44272e-05	0.000285043	0.000200645	DUSP3/TRIM27/PSEN1/HHEX/HYAL2/RTRAF/SNX6/PYCARD/CHMP6/APOE/PPARG/PTPN2/VPS25/NUP62/PTPRJ/CHP1/PAK2/FBXO7/TSG101/PTPRC/PPM1F/SH2B3/WARS1/PTPN6/MVP/LILRB4/PTPRB/HEXIM1/GNAQ/EPHA1/YWHAG/PRKCD/QARS1/HEXIM2/PRKRIP1/SMPD1/PTPRO/PPIA/NF2/CDK5RAP3/CEBPA/INPP5K/SPRED1/GSKIP/GGNBP2/UBASH3B/AKT1/FABP4/PRKAR1A/ADAR/PTPN1/STK38/ADARB1/AKT1S1/DUSP16/LYN/LRP6/PDPK1/DUSP22/PKN1/DNAJA1/MEN1/KAT2B/TARBP2/SOCS4/SMC…	138
BP	GO:0036257	multivesicular body organization	27/9555	31/18800	2.45063e-05	0.000285442	0.000200925	CHMP1A/IST1/CHMP2A/RAB11A/SNF8/CHMP6/VPS25/CHMP3/TSG101/CHMP4B/CHMP1B/VPS4A/STAM2/VPS37C/STAM/VPS28/RAB27A/VTA1/CHMP2B/CHMP7/HGS/VPS4B/PDCD6IP/VPS37B/CHMP4A/CHMP5/MVB12A	27
BP	GO:0090307	mitotic spindle assembly	52/9555	69/18800	2.54416e-05	0.000295793	0.000208212	CHMP1A/KIF3B/CHMP2A/RAB11A/RHOA/CHMP6/CHMP3/CHMP4B/CHMP1B/DRG1/FLNA/AAAS/CLASP1/EML3/KPNB1/CHMP2B/KIFC1/CHMP7/TOGARAM1/MAP10/RACGAP1/POLDIP2/LSM14A/ABRAXAS2/VPS4B/KIF4A/KIF2A/CHEK2/CEP192/HNRNPU/WRAP73/BCCIP/ZNF207/SMC1A/STAG2/CDC20/CHMP4A/TPX2/GOLGA2/CCDC61/HSPA1A/CLASP2/CHMP5/PRC1/AURKB/CEP97/PLK1/NEK2/STAG1/PIBF1/HSPA1B/TOGARAM2	52
BP	GO:0072384	organelle transport along microtubule	62/9555	85/18800	2.5539e-05	0.000296384	0.000208627	BLOC1S3/KIF3B/UBB/CDC42/ACTR10/KIF3C/BORCS5/KIFAP3/AP3B1/NDE1/BLOC1S5/MAP1S/KIF13A/HDAC6/HTT/TRAK2/COPG1/PEX14/COPG2/TRAK1/HIF1A/BLOC1S2/ARMCX3/STK11/LAMP1/CLN3/BLOC1S4/ARHGAP21/HSBP1/AP3M1/RHOT2/RAB1A/KIF1C/MREG/BLOC1S6/BICD2/PAFAH1B1/UXT/AP3S1/OPA1/BLOC1S1/RASGRP1/DYNC1H1/NDEL1/AP3D1/SNAPIN/AP3S2/RHOT1/KIF3A/FBXW11/AP3M2/RAB6A/FYCO1/AGBL4/AGTPBP1/DTNBP1/KIF5B/MAP2/TMEM201/DYNC1I1/SPAST/BICDL1	62
BP	GO:0032729	positive regulation of interferon-gamma production	57/9555	77/18800	2.61793e-05	0.000303136	0.00021338	BTN3A1/TRIM27/HLA-A/TLR4/LGALS9/SASH3/PYCARD/HAVCR2/CD276/ARID5A/CD3E/LILRB1/BTN3A2/CCR2/ISG15/IL27RA/IL12RB1/CLEC7A/TLR8/EBI3/CD14/FADD/F2RL1/CD2/RIPK2/IL18/HLA-DPB1/TYK2/SLC11A1/CRTAM/TLR7/HRAS/RASGRP1/TNFSF4/WNT5A/IRF8/HLA-DPA1/CEBPG/SLAMF1/KLRK1/BCL3/PTPN22/IL1B/JAK2/TNF/IL1R1/ABL1/ISL1/SLAMF6/LTA/ZFPM1/CYRIB/PDE4B/TLR3/IL27/TXK/CD226	57
BP	GO:0018105	peptidyl-serine phosphorylation	196/9555	315/18800	2.62164e-05	0.000303136	0.00021338	CREBL2/PRKD2/BAK1/CDK5/RIPK1/GRK2/HCLS1/MAST4/VRK3/TGFBR2/MAPKAP1/PINK1/MAPKAPK2/BAX/NEK6/CSNK1G1/PAK2/NCK2/PPM1F/CAPRIN2/RPS6KA2/TERF2IP/DYRK4/MAPK1/ULK3/RPS6KA4/MKNK1/ILK/RASSF2/CSNK1D/TGFBR1/RAMP3/PRKCD/VRK2/MAPK14/RPTOR/MAPKAPK3/SH2D3C/HDAC6/PRKACA/PRKCH/DGKQ/PWP1/RPS6KA1/MAPK7/AXIN1/ARRB2/GAS6/AKT2/INPP5K/CAB39/TRIM6/TNKS1BP1/MAP3K10/TAF1/GGNBP2/BCL2/IKBKE/MKNK2/AKT1/WNK1/NCK1/RIPK2/MAP3K12/…	196
BP	GO:0032760	positive regulation of tumor necrosis factor production	73/9555	103/18800	2.65596e-05	0.000305435	0.000214999	IFNGR1/HLA-E/RIPK1/MYD88/PSEN1/MAVS/TLR4/LGALS9/SASH3/TYROBP/PYCARD/FRMD8/IFIH1/MAPKAPK2/HAVCR2/PTPRJ/TMEM106A/ARID5A/PTPRC/PIK3R1/LY96/NOD1/CCR2/OAS1/MMP8/TLR2/SPHK2/STAT3/OAS3/PTAFR/DDT/CLEC7A/TLR1/OAS2/CD14/FADD/CD2/RIPK2/SETD4/PLCG2/CYBB/LILRA2/SPN/DHX9/PTPN11/CYBA/RASGRP1/CARD9/SYK/WNT5A/SELENOK/TICAM1/APP/HMGB1/PF4/JAK2/TIRAP/AGER/DDX58/HDAC2/ISL1/LBP/CD84/TNFRSF8/IFNG/IL33/NOD2/TWIST1/TLR3…	73
BP	GO:0042102	positive regulation of T cell proliferation	73/9555	103/18800	2.65596e-05	0.000305435	0.000214999	HLA-E/NCKAP1L/HLA-A/CORO1A/LGALS9/TGFBR2/SASH3/PYCARD/HAVCR2/FOXP3/CD276/PDCD1LG2/NCK2/PTPRC/CD209/CD6/CD3E/RASAL3/CCR2/STAT5B/AIF1/IL27RA/LILRB2/SPTA1/EFNB1/CD81/CARD11/IL6ST/IL12RB1/CCDC88B/EBI3/TRAF6/IL2RA/FADD/NCK1/RIPK2/ANXA1/IL18/HLA-DPB1/TYK2/HLA-DMB/ZAP70/CD46/DNAJA3/CD40LG/CD80/TNFSF13B/TNFSF4/CD86/GPAM/SYK/VCAM1/CCL5/CD274/SELENOK/HLA-DPA1/SLAMF1/HES1/PTPN22/IL1B/HMGB1/JAK2/CLECL1/AGER/…	73
BP	GO:0048024	regulation of mRNA splicing, via spliceosome	73/9555	103/18800	2.65596e-05	0.000305435	0.000214999	RBMXL1/SRSF4/RBM42/SAP18/RBM23/RBM10/TRA2A/JMJD6/KHDRBS1/RBM5/CELF1/ZC3H10/ZBTB7A/NCBP1/FAM172A/NUP98/SRSF7/HNRNPK/PRPF19/MBNL1/DDX5/HNRNPL/WTAP/U2AF2/SFSWAP/SMU1/SON/RBM15B/TRA2B/SRSF3/THRAP3/PUF60/SRSF2/SF3B4/SRSF9/MAGOH/HSPA8/SRSF10/RBM8A/SNW1/YTHDC1/REST/HNRNPU/MBNL3/RBM39/SF1/SNRNP70/HNRNPA2B1/NOVA2/SRSF6/RNPS1/TIA1/RBM3/CIRBP/DYRK1A/RBMX/RBM25/CWC22/DDX17/QKI/RBFOX2/SRPK2/RBM4/MBNL2/SRRM1/L…	73
BP	GO:0006896	Golgi to vacuole transport	19/9555	20/18800	2.67065e-05	0.000305464	0.000215019	VTI1B/VPS52/AP4M1/AP1G1/LAPTM5/CCDC91/RNF215/ANKFY1/GAK/LAMP1/VTI1A/RBSN/CLN3/EHD3/AP3S1/AP3D1/AP3S2/VPS54/SORT1	19
BP	GO:0015919	peroxisomal membrane transport	19/9555	20/18800	2.67065e-05	0.000305464	0.000215019	PEX16/PEX26/PEX7/ABCD4/LONP2/RAB8B/ABCD3/PEX14/PEX10/ABCD1/PEX3/PEX5/PEX19/PEX13/PEX1/PEX6/PEX2/PEX12/ABCD2	19
BP	GO:1904263	positive regulation of TORC1 signaling	19/9555	20/18800	2.67065e-05	0.000305464	0.000215019	GPR137/MIOS/CLEC16A/OTUD5/PIP4P1/CTNS/PIH1D1/TELO2/RRAGA/KLHL22/FLCN/LAMTOR5/GPR137B/SEH1L/RRAGB/LARS1/WAC/GPR137C/RRAGD	19
BP	GO:0009267	cellular response to starvation	107/9555	160/18800	2.69867e-05	0.000308114	0.000216884	RALB/MAX/ATG7/EHMT2/PRKAG1/ZFYVE1/MIOS/CLEC16A/MAP3K5/VPS41/EIF2AK4/ITFG2/LAMP2/RRAGC/KPTN/WIPI2/COMT/MAPK1/WDR45/GABARAPL1/IFI16/GAS2L1/BECN1/WDR45B/RPTOR/GABARAP/RRP8/WDR59/GAS6/SESN2/NFE2L2/GABARAPL2/NPRL3/MAP1LC3B/WDR24/RRAGA/BCL2/ATG5/EIF2S1/UPP1/RIPOR1/WIPI1/PPM1D/MTOR/GLUL/SLC38A2/FLCN/TFEB/FBXO22/UCP2/ATG14/MTMR3/SH3GLB1/PPARA/FAS/DEPDC5/MAPK3/PIK3R4/SESN1/PRKAA1/HSPA5/USP33/HSPA8/SZT2/TB…	107
BP	GO:0002705	positive regulation of leukocyte mediated immunity	94/9555	138/18800	2.70532e-05	0.000308319	0.000217029	HLA-E/NECTIN2/MAVS/LAG3/HLA-A/STX7/STX4/VAV1/TNFSF13/SASH3/TYROBP/RAET1G/AP1G1/ITGAM/FOXP3/ARID5A/PTPRC/B2M/SPI1/MLH1/STAT5B/NCR3/FBXO38/STAT6/BTK/HMCES/CD81/PTAFR/HLA-B/IL12RB1/TP53BP1/CLEC7A/HLA-F/ITGB2/TREM2/SHLD3/TRAF6/FADD/F2RL1/ZBTB1/SHLD1/IL18/LAMP1/MAD2L2/PLCG2/HLA-DRB1/CRTAM/MAP3K7/MR1/TRAF2/TBX21/DHX36/EXOSC3/NLRP3/CD40/EXOSC6/HLA-DRA/TGFB1/RASGRP1/TNFSF4/P2RX7/KLRC3/HLA-G/MALT1/RSAD2/S…	94
BP	GO:0002244	hematopoietic progenitor cell differentiation	85/9555	123/18800	2.81704e-05	0.000320476	0.000225586	PSEN1/PLEK/HYAL2/CIAO3/LMBR1L/RBM47/PTPRC/ARL11/AP3B1/PTPN6/YTHDF2/SPI1/EXT1/BATF/CITED2/ERCC2/ACP6/ACE/SLC7A6OS/TENT2/WDR7/SIN3A/NFE2L2/HERC6/BLOC1S2/BCL2/METTL14/ZBTB1/SRF/ADAR/CSF1R/DPF2/METTL3/XRCC5/SETD1A/FLCN/MLF1/PLD4/SBDS/SOX4/PDCD2/ITCH/DHX36/N4BP2L2/TGFB1/KDR/REST/NUDT21/SOS2/SOS1/ZNF784/ZSWIM9/ZFAT/PDGFRA/HES1/RRS1/ZBTB24/FNIP1/ARMC6/SIPA1L3/FLT4/DHTKD1/KITLG/EIF2AK2/CDK6/BMP4/TMEM91/G…	85
BP	GO:0006303	double-strand break repair via nonhomologous end joining	50/9555	66/18800	2.84695e-05	0.0003233	0.000227574	CYREN/TFIP11/ERCC4/PARP9/IFFO1/PARP3/XRCC1/DCLRE1B/MLH1/DTX3L/XRCC4/ZBTB7A/SMARCAL1/HMCES/TP53BP1/PRPF19/POLM/ERCC1/SHLD3/ERCC8/SHLD1/MAD2L2/SIRT7/XRCC5/PNKP/UVRAG/XRCC6/RNF8/POT1/NUDT16L1/APLF/POLL/SETMAR/SMCHD1/AUNIP/HSF1/PSMD14/HMGB1/POLA1/DEK/DCLRE1C/KDM4D/NSD2/KMT5B/ERCC6/POLB/PRKDC/MRNIP/LIG4/USP51	50
BP	GO:0006909	phagocytosis	193/9555	310/18800	2.86428e-05	0.000324687	0.00022855	ARHGAP25/RHOG/MYD88/RAC1/UNC13D/HCK/PIP5K1C/CDC42/NCKAP1L/NCF4/DOCK2/LIMK1/SIRPA/CORO1A/SNX3/RUBCN/ANXA11/TLR4/NR1H3/MERTK/VAV1/CSK/TYROBP/PYCARD/ITGAM/LYST/TM9SF4/MYH9/PTPRJ/BIN2/XKR8/PTPRC/SIRPG/RAB14/LMAN2/RAB7B/MYO7A/JMJD6/CCR2/FCGR1A/ARL8B/AIF1/RAB7A/CDC42SE2/ITGAL/SPG11/PRKCD/PIP4P2/BECN1/FCN3/TLR2/C2/RHOBTB2/PLSCR1/FCER1G/DNM2/CCL2/CLEC7A/ELMO2/GSN/GAS6/APPL2/RAB31/ITGB2/CNN2/TUSC2/FCN1/TR…	193
BP	GO:1901983	regulation of protein acetylation	60/9555	82/18800	2.93518e-05	0.000332131	0.00023379	PML/TADA2B/WBP2/FOXP3/ARID5A/CTCF/BRD7/SMARCB1/ARNTL/CTBP1/TERF2IP/SPI1/RPS6KA4/ARRB1/MAGEA2B/SPHK2/PYGO2/SIN3A/GLYR1/ZMPSTE24/PIH1D1/NFYC/THAP7/HINT2/MAGEA2/ATG5/EID1/IWS1/FLCN/NFYB/RAPGEF3/RUVBL2/MAPK3/SOX4/KAT5/PRKAA1/SNAI2/PARK7/SMAD4/NOC2L/BRCA1/DIP2A/KAT2A/DIP2B/SIRT1/SET/IL1B/GSK3B/NFYA/TAOK1/KAT7/GATA3/HDAC2/ISL1/TAF7/TADA2A/DDX3X/TWIST1/GATA2/ZNF451	60
BP	GO:0032872	regulation of stress-activated MAPK cascade	129/9555	198/18800	2.99006e-05	0.000337739	0.000237738	DUSP3/RIPK1/MYD88/MAP3K3/CDC42/SH3RF3/SIRPA/TLR4/MAP3K5/LTBR/SDCBP/PYCARD/PINK1/IGBP1/TAOK2/DACT1/MDFIC/SEMA4C/PTK2B/NOD1/ARL6IP5/SPI1/MAP4K4/MAPK1/MAP3K11/NCF1/MMP8/RASSF2/NBR1/QARS1/HDAC3/AXIN1/CLEC7A/PLCB1/PPIA/TREM2/TRAF6/MAP3K10/TAOK3/F2RL1/FOXM1/FCGR2B/RIPK2/PDCD10/XIAP/EMC10/CD27/CYLD/DUSP16/MBIP/COPS5/DLG1/STK25/DUSP22/FAS/PAFAH1B1/MAPK3/DNAJA1/TRAF2/SPHK1/HRAS/KLHDC10/MEN1/TRAF1/SERPINF2…	129
BP	GO:0031023	microtubule organizing center organization	98/9555	145/18800	3.02036e-05	0.000340555	0.00023972	CHMP1A/BBS4/NUBP1/KIF3B/FES/CHMP2A/DCTN1/NSFL1C/SDCCAG8/NUP62/CHMP3/CHMP4B/FBXW5/TRIM37/CHMP1B/CETN2/NDE1/E2F4/HAUS4/CLASP1/NAT10/RBM14/CHD3/XPO1/CEP131/HAUS2/ODF2/CHMP2B/PLK2/GCC2/UVRAG/ARL2/CEP76/PAFAH1B1/CNTROB/KAT2B/UXT/HAUS7/MPDZ/USP33/VPS4B/CDK5RAP2/CEP135/CEP192/HAUS8/ROCK2/NDEL1/PDCD6IP/ALMS1/PPP1R12A/CEP120/BCAS3/BRCA1/CEP250/KAT2A/CCDC57/SIRT1/KIF3A/CCNF/FBXW11/HAUS5/PKD2/MARK4/NIN/PARD…	98
BP	GO:1905168	positive regulation of double-strand break repair via homologous recombination	31/9555	37/18800	3.07374e-05	0.000345959	0.000243524	ACTB/PARP1/WAS/MEAF6/HDGFL2/DMAP1/MORF4L1/ACTR2/MORF4L2/RUVBL2/EPC2/WDR48/FUS/KAT5/BRD8/VPS72/RAD51AP1/MMS19/EPC1/ACTL6A/ARID2/TRRAP/RUVBL1/POGZ/EP400/TIMELESS/MRGBP/ING3/ERCC6/YEATS4/MRNIP	31
BP	GO:0034341	response to interferon-gamma	95/9555	140/18800	3.11045e-05	0.000349472	0.000245997	TRIM21/CASP1/HCK/CALCOCO2/ZYX/CDC42/WAS/SIRPA/IRF1/TLR4/SP100/STX4/NR1H2/NR1H3/PARP9/LGALS9/CX3CL1/ACTR3/PPARG/PTPN2/PARP14/NMI/VAMP3/IFITM3/RAB7B/NUB1/DAPK3/GBP1/STAT1/AIF1/GBP2/TLR2/SHFL/CDC37/IL12RB1/CCL2/GBP3/GSN/MRC1/CCL8/MYO1C/SLC26A6/CXCL16/CDC42EP2/SOCS1/RAB20/CIITA/JAK1/ACTG1/DAPK1/NLRC5/SLC11A1/CD58/VIM/STX8/GBP4/CD74/ACTR2/IFITM1/EDN1/CD40/CCL22/PDE12/BST2/GBP5/WNT5A/IRF8/CCL5/CDC42EP4…	95
BP	GO:0061462	protein localization to lysosome	37/9555	46/18800	3.16625e-05	0.000352946	0.000248442	M6PR/NAGPA/ATP13A2/MFSD1/AP4M1/MEAK7/LMBRD1/LAMP2/KPTN/AP3B1/LAPTM5/LAMTOR4/VPS4A/RAB7A/CD81/RTN4/SH3BP4/GGA3/GLMP/NCOA4/SCARB2/AP3M1/GCC2/LAMTOR5/GPR137B/HGS/HSPA8/SZT2/GNPTAB/KICS2/ROCK2/AP3D1/NEDD4/SORL1/SORT1/ZFYVE16/SNX16	37
BP	GO:0032615	interleukin-12 production	48/9555	63/18800	3.16918e-05	0.000352946	0.000248442	IRF1/TLR4/LGALS9/IRF5/NFKB1/LAPTM5/IL10/LILRB1/LTB/TLR2/MAPK14/HLA-B/CLEC7A/ARRB2/PLCB1/MDK/TLR8/TRAF6/TIGIT/RIPK2/CMKLR1/PLCG2/MAPK11/CD40LG/RELA/CD40/TNFSF4/MAST2/HLA-G/SYK/IRF8/SCIMP/SLAMF1/CCR7/HMGB1/IDO1/TIRAP/AGER/ISL1/FOXP1/CD47/IFNG/NOD2/TLR3/JAK3/IL16/PIBF1/LILRA5	48
BP	GO:0032623	interleukin-2 production	48/9555	63/18800	3.16918e-05	0.000352946	0.000248442	PRKD2/HDAC7/TRIM27/VSIG4/LAG3/PRNP/CD4/SASH3/HAVCR2/FOXP3/PTPRC/LAPTM5/LILRB4/CD3E/GBP1/CCR2/STAT5B/HOMER3/CARD11/CLEC7A/TRAF6/RIPK2/ANXA1/PLCG2/MAP3K7/TRAF2/CD34/TBX21/KAT5/CD80/EZR/CARD9/CD86/MALT1/CD83/STOML2/CR1/RUNX1/IL1B/SPTBN1/NAV3/GATA3/ABL1/GLMN/TNFAIP3/NOD2/PDE4B/PNP	48
BP	GO:0032655	regulation of interleukin-12 production	48/9555	63/18800	3.16918e-05	0.000352946	0.000248442	IRF1/TLR4/LGALS9/IRF5/NFKB1/LAPTM5/IL10/LILRB1/LTB/TLR2/MAPK14/HLA-B/CLEC7A/ARRB2/PLCB1/MDK/TLR8/TRAF6/TIGIT/RIPK2/CMKLR1/PLCG2/MAPK11/CD40LG/RELA/CD40/TNFSF4/MAST2/HLA-G/SYK/IRF8/SCIMP/SLAMF1/CCR7/HMGB1/IDO1/TIRAP/AGER/ISL1/FOXP1/CD47/IFNG/NOD2/TLR3/JAK3/IL16/PIBF1/LILRA5	48
BP	GO:0032663	regulation of interleukin-2 production	48/9555	63/18800	3.16918e-05	0.000352946	0.000248442	PRKD2/HDAC7/TRIM27/VSIG4/LAG3/PRNP/CD4/SASH3/HAVCR2/FOXP3/PTPRC/LAPTM5/LILRB4/CD3E/GBP1/CCR2/STAT5B/HOMER3/CARD11/CLEC7A/TRAF6/RIPK2/ANXA1/PLCG2/MAP3K7/TRAF2/CD34/TBX21/KAT5/CD80/EZR/CARD9/CD86/MALT1/CD83/STOML2/CR1/RUNX1/IL1B/SPTBN1/NAV3/GATA3/ABL1/GLMN/TNFAIP3/NOD2/PDE4B/PNP	48
BP	GO:0000184	nuclear-transcribed mRNA catabolic process, nonsense-mediated decay	33/9555	40/18800	3.19944e-05	0.000355693	0.000250376	SKIV2L/PARN/SMG8/PNRC2/PYM1/MAGOHB/NCBP1/EIF4A3/SMG9/NCBP2/HNRNPAB/GSPT1/DCP1B/HELZ2/GSPT2/UPF1/MAGOH/ETF1/RBM8A/DHX34/CTIF/SMG5/NBAS/CASC3/SMG7/SMG6/SECISBP2/RNPS1/DCP2/UPF2/EXOSC10/SMG1/UPF3B	33
BP	GO:0043280	positive regulation of cysteine-type endopeptidase activity involved in apoptotic process	86/9555	125/18800	3.2917e-05	0.000364672	0.000256696	PML/MUL1/BAK1/CASP10/CASP1/CFLAR/CARD8/MAP3K5/LCK/RHOA/CTSD/BCL2L13/LGALS9/ST20/PYCARD/BAX/PPARG/BCAP31/PPM1F/BCL10/LAPTM5/NOD1/ARL6IP5/HIP1/RPS27L/CASP8/MTCH1/DIABLO/CLEC7A/GSN/NLRC4/HTRA2/AIFM1/VCP/DAPK1/TNFSF10/S100A9/F2R/FIS1/KHDC1/CASP2/FAS/BID/DLC1/CASP9/BAD/PDCD2/HIP1R/NLRP3/NLRP1/UACA/PDCD6/CARD9/REST/ANP32B/SYK/SENP1/MALT1/DAP/PDCD5/CTSH/CRADD/PIDD1/SIRT1/TNFSF15/NDUFA13/HSF1/HMGB1/JAK2/…	86
BP	GO:0050868	negative regulation of T cell activation	86/9555	125/18800	3.2917e-05	0.000364672	0.000256696	DUSP3/HFE/VSIG4/BTN2A2/NCKAP1L/LAG3/IRF1/PRNP/LGALS9/HAVCR2/FOXP3/PTPN2/TNFRSF14/VSIR/PDCD1LG2/GPNMB/LAPTM5/IL10/PTPN6/LILRB4/LILRB1/IL4R/LILRB2/TNFAIP8L2/MDK/IL2RA/SOCS1/TMEM131L/TIGIT/FCGR2B/ANXA1/PRKAR1A/HLA-DRB1/DLG1/CRTAM/CD74/DUSP22/MAD1L1/ITCH/LGALS3/TBX21/SPN/CD300A/CD80/FGL2/SOCS5/TNFSF4/CD86/HLA-G/CD274/CBLB/LAX1/CR1/RUNX1/LOXL3/TNFRSF21/PTPN22/NDFIP1/HMGB1/GLI3/IDO1/RC3H2/IL4I1/PAG1/ZB…	86
BP	GO:0006790	sulfur compound metabolic process	209/9555	339/18800	3.33466e-05	0.000368787	0.000259593	STAT5A/CLIC1/GAL3ST4/G6PD/CIAO1/OGDH/ST3GAL2/NUBP1/SQOR/SLC35D2/CHST14/ISCA2/SUOX/ACSS2/ACOT2/ACSF2/ACSL5/AKR1A1/ELOVL1/CIAO3/TPST2/MVD/MMACHC/GPX1/SLC35B3/MLYCD/GSTK1/ETHE1/ABHD14B/TPST1/GGT1/ST3GAL3/ARL6IP5/FITM2/EXT2/NDST1/GSS/GLRX5/B3GNT2/GLCE/EXT1/XYLT2/HSCB/ACSF3/STAT5B/MICAL1/SP1/CHST7/GNS/NFU1/SPOCK2/PDK2/DLST/ACOT9/BTD/IDH1/ACOT1/AHCYL1/CTNS/NFS1/PAPSS1/NDOR1/NFE2L2/ACOT8/SLC35B2/SLC25A1…	209
BP	GO:0007044	cell-substrate junction assembly	66/9555	92/18800	3.43457e-05	0.000379177	0.000266907	DUSP3/RAC1/ACTN1/RHOA/TAOK2/PTPRJ/PPM1F/TLN1/PTPRA/PTK2B/DAPK3/MMP14/MAP4K4/ACVRL1/LIMS1/CTTN/CLASP1/MACF1/TESK2/SLC9A1/ITGA5/VCL/ACTG1/BCL2/NRP1/THSD1/ITGA6/PEAK1/ITGB4/LDB1/SRC/DUSP22/TEK/DLC1/POLDIP2/CORO1C/THY1/BCR/KDR/ROCK2/ITGB1BP1/FMN1/EPHA3/BCAS3/AJUBA/LAMC1/FERMT2/RCC2/ROCK1/TRIP6/PTEN/ARHGAP6/TSC1/LIMCH1/ABL1/EPB41L5/CLASP2/WHAMM/ARHGEF7/PTK2/PTPRK/PLEC/ITGA2/PHLDB2/SDC4/COL16A1	66
BP	GO:0090311	regulation of protein deacetylation	46/9555	60/18800	3.50647e-05	0.000386442	0.00027202	PRKD2/PINK1/FOXP3/SAP30BP/CTBP1/C6orf89/TADA3/SPHK2/BRMS1/KAT14/RRP8/DR1/PRMT6/SPRED1/MBIP/CCAR2/APLNR/KDM5A/PRKAA1/ZZZ3/SPRED2/NEK3/SGF29/BEX4/UCN/NIPBL/KAT2A/AKAP8/SIRT1/WDR5/JDP2/NNMT/SKI/DYRK1A/SUV39H1/CAMK2D/FNTA/AKAP8L/ING2/ZBTB7B/TADA2A/IFNG/MAPK8/EP300/BCL6/LRRK2	46
BP	GO:0006612	protein targeting to membrane	90/9555	132/18800	3.7564e-05	0.000413269	0.000290904	CDK5/ZDHHC7/PEX16/ZDHHC3/PEX26/RTP4/PRNP/UBL4A/SRP14/ZDHHC18/SDCBP/BAG6/GET3/TAOK2/ITGAM/STOM/CHP1/SEC61B/CHMP4B/GDI1/ZDHHC4/NCF1/C2CD5/SRP68/RAB8B/VPS37C/ITGB2/MYO1C/AKT2/INPP5K/MIEF1/SGTA/ZDHHC6/CIB1/ICMT/YIF1B/PEX3/SRP9/PEX5/FIS1/PEX19/RABGEF1/HRAS/SRP54/ATG3/HSPA5/ZDHHC14/SEC61A1/GET4/ZDHHC1/SIL1/MIEF2/ZDHHC12/FYN/TRAM1/MICALL1/ITGB1BP1/ARL6IP1/VPS37B/ZFAND2B/SEC63/ZDHHC9/SRP19/TRAM2/CHMP4A/G…	90
BP	GO:0150116	regulation of cell-substrate junction organization	51/9555	68/18800	3.81168e-05	0.000417903	0.000294166	DUSP3/RAC1/RHOA/PTPRJ/ARF6/PIK3R1/PPM1F/PTPRA/DAPK3/MMP14/MAP4K4/LAMTOR2/ACVRL1/MAPRE2/LIMS1/CLASP1/MACF1/SLC9A1/VCL/ACTG1/NRP1/PEAK1/LDB1/SRC/DUSP22/TEK/DLC1/POLDIP2/CORO1C/THY1/IQSEC1/KDR/ROCK2/ITGB1BP1/FMN1/EPHA3/BCAS3/FERMT2/RCC2/ROCK1/PTEN/ARHGAP6/TSC1/LIMCH1/ABL1/EPB41L5/CLASP2/PTK2/PHLDB2/SDC4/COL16A1	51
BP	GO:2000756	regulation of peptidyl-lysine acetylation	51/9555	68/18800	3.81168e-05	0.000417903	0.000294166	PML/TADA2B/WBP2/FOXP3/ARID5A/CTCF/BRD7/SMARCB1/CTBP1/SPI1/RPS6KA4/ARRB1/SPHK2/PYGO2/SIN3A/GLYR1/ZMPSTE24/PIH1D1/NFYC/THAP7/HINT2/ATG5/EID1/IWS1/FLCN/NFYB/RUVBL2/MAPK3/SOX4/PRKAA1/SNAI2/PARK7/SMAD4/NOC2L/BRCA1/DIP2A/KAT2A/DIP2B/SIRT1/SET/IL1B/NFYA/KAT7/GATA3/HDAC2/ISL1/TAF7/TADA2A/TWIST1/GATA2/ZNF451	51
BP	GO:1903557	positive regulation of tumor necrosis factor superfamily cytokine production	75/9555	107/18800	3.83302e-05	0.000419518	0.000295303	IFNGR1/HLA-E/RIPK1/MYD88/PSEN1/MAVS/TLR4/LGALS9/SASH3/TYROBP/PYCARD/FRMD8/IFIH1/MAPKAPK2/HAVCR2/PTPRJ/TMEM106A/ARID5A/PTPRC/PIK3R1/BCL10/LY96/NOD1/CCR2/OAS1/MMP8/TLR2/SPHK2/STAT3/OAS3/PTAFR/DDT/CLEC7A/TLR1/OAS2/CD14/FADD/CD2/RIPK2/SETD4/PLCG2/CYBB/LILRA2/SPN/DHX9/PTPN11/CYBA/RASGRP1/CARD9/CD86/SYK/WNT5A/SELENOK/TICAM1/APP/HMGB1/PF4/JAK2/TIRAP/AGER/DDX58/HDAC2/ISL1/LBP/CD84/TNFRSF8/IFNG/IL33/NOD2/…	75
BP	GO:0018023	peptidyl-lysine trimethylation	44/9555	57/18800	3.85204e-05	0.000420874	0.000296257	ETFBKMT/SMYD5/KDM4A/SMARCB1/PWP1/ATPSCKMT/PIH1D1/WDR82/NFYC/MECP2/CTR9/SETD1B/VCPKMT/SETD4/LMNA/IWS1/WDR61/SETD1A/ANTKMT/NFYB/EEF2KMT/ZNF335/SETD3/RTF1/ZNF304/ATRX/ZNF274/KMT2E/SIRT1/SUV39H1/ARID4A/TET3/NFYA/SUV39H2/SETD2/BRD4/KDM4D/KMT2D/KMT5B/BEND3/H1-2/KDM4C/NSD3/OGT	44
BP	GO:0006620	post-translational protein targeting to endoplasmic reticulum membrane	15/9555	15/18800	3.87922e-05	0.000423114	0.000297835	UBL4A/BAG6/GET3/SEC61B/CHMP4B/SGTA/HSPA5/SEC61A1/GET4/SEC63/CHMP4A/SGTB/SEC61G/SEC62/SEC61A2	15
BP	GO:0032609	interferon-gamma production	81/9555	117/18800	3.89323e-05	0.000423188	0.000297887	BTN3A1/TRIM27/HLA-A/SIRPA/TLR4/PRNP/LGALS9/SASH3/PYCARD/HAVCR2/FOXP3/CD276/VSIR/PDCD1LG2/ARID5A/LAPTM5/IL10/LILRB4/CD3E/LILRB1/BTN3A2/RIPK3/CCR2/ISG15/IL27RA/IL12RB1/CLEC7A/GAS6/TLR8/EBI3/CD14/FADD/F2RL1/CD2/RIPK2/IL18/HLA-DPB1/TYK2/SLC11A1/HLA-DRB1/CRTAM/TLR7/HRAS/RARA/RASGRP1/TNFSF4/WNT5A/IRF8/CD274/HLA-DPA1/CEBPG/SLAMF1/CR1/KLRK1/BCL3/CCR7/PTPN22/IL1B/HMGB1/JAK2/TNF/CD96/IL1R1/GATA3/ABL1/ISL1/…	81
BP	GO:0032649	regulation of interferon-gamma production	81/9555	117/18800	3.89323e-05	0.000423188	0.000297887	BTN3A1/TRIM27/HLA-A/SIRPA/TLR4/PRNP/LGALS9/SASH3/PYCARD/HAVCR2/FOXP3/CD276/VSIR/PDCD1LG2/ARID5A/LAPTM5/IL10/LILRB4/CD3E/LILRB1/BTN3A2/RIPK3/CCR2/ISG15/IL27RA/IL12RB1/CLEC7A/GAS6/TLR8/EBI3/CD14/FADD/F2RL1/CD2/RIPK2/IL18/HLA-DPB1/TYK2/SLC11A1/HLA-DRB1/CRTAM/TLR7/HRAS/RARA/RASGRP1/TNFSF4/WNT5A/IRF8/CD274/HLA-DPA1/CEBPG/SLAMF1/CR1/KLRK1/BCL3/CCR7/PTPN22/IL1B/HMGB1/JAK2/TNF/CD96/IL1R1/GATA3/ABL1/ISL1/…	81
BP	GO:0018209	peptidyl-serine modification	208/9555	338/18800	4.09195e-05	0.000444029	0.000312557	CREBL2/PRKD2/BAK1/CDK5/RIPK1/GRK2/PARP1/HCLS1/MAST4/VRK3/TGFBR2/MAPKAP1/PINK1/MAPKAPK2/BAX/NEK6/CSNK1G1/PAK2/NCK2/PPM1F/CAPRIN2/RPS6KA2/TERF2IP/DYRK4/MAPK1/ULK3/RPS6KA4/MKNK1/ILK/RASSF2/CSNK1D/TGFBR1/RAMP3/SPOCK2/PRKCD/VRK2/MAPK14/RPTOR/MAPKAPK3/SH2D3C/HDAC6/PRKACA/PARP2/PRKCH/DGKQ/PWP1/RPS6KA1/MAPK7/AXIN1/ARRB2/GAS6/AKT2/INPP5K/CAB39/TRIM6/TNKS1BP1/MAP3K10/NAA10/NTMT1/TAF1/GGNBP2/BCL2/IKBKE/MKNK…	208
BP	GO:0010952	positive regulation of peptidase activity	125/9555	192/18800	4.14476e-05	0.000448992	0.00031605	PML/MUL1/BAK1/CASP10/GRN/CASP1/LGMN/TBC1D10A/CFLAR/CARD8/MAP3K5/LCK/RHOA/CTSD/BCL2L13/LGALS9/ST20/PYCARD/PINK1/BAX/PPARG/VSIR/BCAP31/TANK/PPM1F/BCL10/LAPTM5/NOD1/ARL6IP5/HIP1/PSME2/RPS27L/CASP8/IFI16/MTCH1/STAT3/AKIRIN2/PSME3/MBP/DIABLO/CLEC7A/ADRM1/GSN/PCOLCE/APH1B/NLRC4/PSME1/HTRA2/APH1A/AIFM1/FADD/VCP/DAPK1/RIPK2/TNFSF10/PRELID1/DDRGK1/S100A9/F2R/PICALM/FIS1/KHDC1/LYN/CASP2/FAS/BID/DLC1/CASP9/…	125
BP	GO:0006986	response to unfolded protein	94/9555	139/18800	4.2004e-05	0.000453727	0.000319383	BAK1/TOR1B/RHBDD2/MBTPS1/BFAR/HSPA1L/DAXX/DNAJB5/PIGBOS1/ATF6B/EDEM2/TMBIM6/BAX/PTPN2/ERP44/MFN2/TMEM129/NCK2/PIK3R1/AMFR/QRICH1/UBE2J2/PARP16/JKAMP/NFE2L2/FAF2/CDK5RAP3/STUB1/WFS1/VCP/EIF2S1/NCK1/RHBDD1/PTPN1/DNAJB2/CREB3/DDRGK1/DERL2/COPS5/DNAJC10/UBXN4/HERPUD2/BAG3/MANF/TM7SF3/HSPH1/DNAJA1/FICD/HSPA5/HSPA8/TBL2/HERPUD1/VAPB/ERLEC1/TRAM1/FBXO6/EDEM1/TMED2/SELENOS/CREBRF/ATF6/SERP1/KBTBD6/DERL1/…	94
BP	GO:0050779	RNA destabilization	67/9555	94/18800	4.20991e-05	0.000453727	0.000319383	PARN/FTO/YTHDF2/MLH1/CELF1/ZC3H18/POLR2G/DIS3L2/TNFRSF1B/POLR2D/TUT7/LSM1/YTHDF1/SAMD4B/EIF4ENIF1/TARDBP/DXO/METTL14/DCP1B/PUM1/METTL3/CNOT6/PAIP1/CNOT2/CNOT8/UPF1/CNOT1/CNOT3/DHX36/EXOSC3/PAN2/MOV10/DHX9/NT5C3B/PDE12/HNRNPU/ROCK2/GIGYF2/HNRNPD/PATL1/RIDA/YBX1/EXOSC7/PNPT1/PATL2/DCP2/ZC3H12D/ROCK1/EXOSC8/RC3H2/CSDE1/CNOT6L/TNRC6A/TNRC6C/NOCT/EXOSC5/NANOS3/PAN3/ZFP36L1/TNRC6B/DCPS/YTHDF3/ZFP36L2/E…	67
BP	GO:0061014	positive regulation of mRNA catabolic process	67/9555	94/18800	4.20991e-05	0.000453727	0.000319383	PARN/FTO/YTHDF2/MLH1/CELF1/POLR2G/DIS3L2/POLR2D/TUT7/LSM1/YTHDF1/SAMD4B/EIF4ENIF1/TARDBP/PRR5L/METTL14/DCP1B/PUM1/METTL3/CNOT6/PAIP1/CNOT2/CNOT8/UPF1/CNOT1/CNOT3/DHX36/EXOSC3/GTPBP1/PAN2/MOV10/DHX9/NT5C3B/PDE12/HNRNPU/ROCK2/GIGYF2/HNRNPD/PATL1/RIDA/YBX1/EXOSC7/TTC5/PNPT1/PATL2/DCP2/ZC3H12D/ROCK1/EXOSC8/RC3H2/CSDE1/CNOT6L/TNRC6A/TNRC6C/NOCT/EXOSC5/NANOS3/PAN3/ZFP36L1/TNRC6B/DCPS/YTHDF3/ZFP36L2/EXO…	67
BP	GO:0032786	positive regulation of DNA-templated transcription, elongation	26/9555	30/18800	4.22875e-05	0.000454215	0.000319726	SUPT4H1/SUPT5H/CDK9/THOC5/EAPP/LEO1/CBX7/CDK13/CCNT2/GTF2F1/ALYREF/SUPT6H/SUPT16H/HMGN1/SCAF8/CDK12/CCNT1/CCNK/THOC1/KAT7/BRD4/ELL/CDC73/CTNNB1/ERCC6/ELL3	26
BP	GO:0036258	multivesicular body assembly	26/9555	30/18800	4.22875e-05	0.000454215	0.000319726	CHMP1A/IST1/CHMP2A/RAB11A/SNF8/CHMP6/VPS25/CHMP3/TSG101/CHMP4B/CHMP1B/VPS4A/STAM2/VPS37C/STAM/VPS28/VTA1/CHMP2B/CHMP7/HGS/VPS4B/PDCD6IP/VPS37B/CHMP4A/CHMP5/MVB12A	26
BP	GO:0010833	telomere maintenance via telomere lengthening	59/9555	81/18800	4.27164e-05	0.000458047	0.000322424	PARN/PARP1/ERCC4/TINF2/FBXO4/TERF2IP/TERF2/MAPK1/DCLRE1B/NOP10/ACD/STN1/RAD51/NAT10/ZBTB48/TELO2/TNKS1BP1/CTC1/GNL3L/XRCC5/PNKP/CCT6A/SRC/TCP1/HNRNPC/MAPK3/GAR1/POT1/DHX36/CCT7/CCT5/NEK7/PTGES3/CCT8/SLX4/HNRNPU/SMG5/RPA1/PKIB/SMG6/CCT4/HNRNPA2B1/RAD50/MAP3K4/DCP2/NHP2/EXOSC10/CCT2/ATR/MAPKAPK5/DKC1/RFC1/TNKS2/HSP90AB1/AURKB/CCT3/TERF1/CTNNB1/NEK2	59
BP	GO:0050764	regulation of phagocytosis	70/9555	99/18800	4.37706e-05	0.000468559	0.000329823	HCK/NCKAP1L/DOCK2/SIRPA/SNX3/MERTK/CSK/PYCARD/PTPRJ/PTPRC/SIRPG/LMAN2/PIP4P2/FCN3/TLR2/C2/PLSCR1/FCER1G/DNM2/CCL2/CLEC7A/GAS6/APPL2/RAB31/CNN2/FCN1/TREM2/CALR/ATG5/F2RL1/FCGR2B/RAB27A/PLCG2/SLC11A1/IL15RA/IL2RG/C4A/MFGE8/FGR/SPHK1/ATG3/CD300A/BCR/CYBA/SOD1/SYK/PTX3/ANO6/C3/ABCA7/IL1B/HMGB1/TGM2/TNF/FER1L5/COLEC11/CD47/ITGAV/IFNG/NOD2/CAMK1D/GATA2/SYT11/PLA2G5/STAP1/FPR2/IL2RB/CD300LF/ITGA2/SIRPB1	70
BP	GO:0006622	protein targeting to lysosome	21/9555	23/18800	4.47698e-05	0.000475248	0.000334532	M6PR/NAGPA/AP4M1/LAMP2/AP3B1/LAPTM5/VPS4A/RAB7A/GGA3/NCOA4/SCARB2/AP3M1/GCC2/HGS/HSPA8/GNPTAB/NEDD4/SORL1/SORT1/ZFYVE16/SNX16	21
BP	GO:0043968	histone H2A acetylation	21/9555	23/18800	4.47698e-05	0.000475248	0.000334532	ACTB/MEAF6/MSL3/SPHK2/DMAP1/MORF4L1/MORF4L2/RUVBL2/EPC2/KAT5/BRD8/VPS72/EPC1/ACTL6A/TRRAP/RUVBL1/EP400/MRGBP/ING3/YEATS4/NAA40	21
BP	GO:0051457	maintenance of protein location in nucleus	21/9555	23/18800	4.47698e-05	0.000475248	0.000334532	PML/CDK5/BBS4/SP100/ARL2BP/SUPT7L/CIZ1/RANGAP1/ARL2/TAF8/HNRNPU/PARK7/SYNE1/SKP1/CHCHD10/TAF3/TXN/SUN2/MORC3/BARD1/TOPORS	21
BP	GO:0140112	extracellular vesicle biogenesis	21/9555	23/18800	4.47698e-05	0.000475248	0.000334532	CHMP2A/RAB11A/SNF8/ATP13A2/SDCBP/TSG101/ARRDC1/VPS4A/RAB7A/STAM/RAB27A/COPS5/HGS/ATP9A/CD34/VPS4B/PDCD6IP/SDC1/ARRDC4/IFNG/SDC4	21
BP	GO:1902410	mitotic cytokinetic process	21/9555	23/18800	4.47698e-05	0.000475248	0.000334532	CHMP1A/CHMP2A/RHOA/CHMP6/NUP62/CHMP3/CHMP4B/CHMP1B/VPS4A/KLHDC8B/ARF1/CHMP2B/CHMP7/CNTROB/MITD1/VPS4B/PDCD6IP/CEP55/CHMP4A/KIF20A/CHMP5	21
BP	GO:0007254	JNK cascade	115/9555	175/18800	4.52111e-05	0.000478717	0.000336974	DUSP3/RIPK1/MYD88/CDC42/DAXX/SH3RF3/SIRPA/TLR4/MAP3K5/LTBR/SDCBP/PYCARD/PINK1/TAOK2/DACT1/MDFIC/NFKB1/PTK2B/NOD1/MAP4K4/MAP3K11/NCF1/MMP8/RASSF2/HDAC3/SH2D3C/AXIN1/PLCB1/GPS1/CRKL/TRAF6/MAP3K10/TAOK3/IRAK4/F2RL1/IRAK1/FCGR2B/RIPK2/MAP3K12/MAPK9/XIAP/ARHGEF6/MAP2K4/CD27/CYLD/DUSP16/MBIP/COPS5/MAP3K7/TLR7/DUSP22/PAFAH1B1/DNAJA1/TRAF2/HRAS/MEN1/TRAF1/SERPINF2/ITCH/MINK1/MARVELD3/MAP4K1/CRACR2A/MAP3K…	115
BP	GO:0030490	maturation of SSU-rRNA	40/9555	51/18800	4.52474e-05	0.000478717	0.000336974	GTF2H5/TSR2/ABT1/WDR46/ERCC2/TSR3/NAT10/NGDN/TBL3/RRP36/UTP3/NOB1/UTP4/NOP9/LSM6/RPS16/SNU13/NOL10/MRPS11/UTP25/NOP14/RIOK2/RRS1/HEATR1/DHX37/UTP6/BMS1/DDX52/UTP20/NOL11/BYSL/DCAF13/RIOK1/RIOK3/RPP40/KRI1/TSR1/WDR3/RCL1/RPS14	40
BP	GO:0002285	lymphocyte activation involved in immune response	130/9555	201/18800	4.67518e-05	0.000493811	0.000347599	PSEN1/UNC13D/NCKAP1L/MFNG/CORO1A/TLR4/APBB1IP/TNFSF13/LGALS9/HAVCR2/PARP3/AP1G1/EIF2AK4/FOXP3/ITFG2/PTPRC/SWAP70/PTK2B/IL10/DOCK10/SPI1/LCP1/LILRB1/IL4R/MLH1/BATF/DOCK11/ITGAL/STAT6/IL27RA/HMCES/CD81/STAT3/FCER1G/RNF168/IL12RB1/TP53BP1/HLA-F/MDK/LGALS1/ERCC1/SHLD3/RELB/F2RL1/VAMP7/FCGR2B/RAB27A/RIPK2/SHLD1/ANXA1/IL18/LAMP1/LFNG/MAD2L2/PLCG2/SLC11A1/HLA-DRB1/CD180/MTOR/NBN/HLA-DMB/CD74/ATP7A/CD46/…	130
BP	GO:0098813	nuclear chromosome segregation	179/9555	287/18800	4.74669e-05	0.000500531	0.000352329	CHMP1A/EHMT2/PSMG2/CDC42/CHMP2A/HDAC8/RAB11A/ERCC4/NUDC/CHTF8/BAG6/RMI2/CHMP6/NEK6/ACTR3/NUP62/CHMP3/CTCF/CHMP4B/CHMP1B/TTL/SIRT2/MLH1/VPS4A/ZCWPW1/PHB2/BECN1/KLHDC8B/ANAPC11/DIS3L2/NSL1/INO80/RAD51C/NCAPH/TUBG2/CDC26/PPP2R1A/NAA10/EML3/CDC23/MAD2L1BP/KPNB1/SMARCA5/IK/CHMP2B/RMDN1/P3H4/LCMT1/MAD2L2/KIFC1/SIRT7/CHMP7/NCAPD2/SFPQ/KLHL22/CHFR/MAP10/DDX11/ZWILCH/RACGAP1/ACTR2/CDCA8/DCTN2/BAZ1B/TUBG1/…	179
BP	GO:0030100	regulation of endocytosis	134/9555	208/18800	4.76103e-05	0.000501211	0.000352808	DAB2/HFE/CALM3/RAB5C/RAC1/EHD4/RUFY1/TOR1A/CDC42/NCKAP1L/FLOT1/RUBCN/SNX12/AP2S1/SNX33/RIN3/ANXA2/NR1H2/NR1H3/SDCBP/APOE/AP2M1/TSG101/ARF6/B2M/NUMB/HIP1/EFNB2/RAB5B/LILRB1/ARRB1/BTBD9/CBLL1/ANKFY1/ARF1/SMPD1/SYNJ2BP/SNX17/DNM2/DGKQ/ARRB2/LRPAP1/RAB4B/APPL2/HNRNPK/SCAMP5/RAB31/RAB21/CD151/TREM2/CD63/CD14/PPP3CB/TBC1D5/VPS28/F2RL1/LRSAM1/PTPN1/UBQLN2/CLN3/MCTP1/ANKRD13D/PLCG2/PPT1/PICALM/AP2B1/CD22…	134
BP	GO:0002431	Fc receptor mediated stimulatory signaling pathway	28/9555	33/18800	4.7818e-05	0.000502565	0.00035376	HCK/LIMK1/VAV1/CSK/PTPRJ/PTPRC/PRKCD/PLSCR1/FCER1G/APPL2/FCGR2B/LYN/SRC/RABGEF1/FGR/PLD2/FYN/SYK/MYO1G/PRKCE/YES1/ABL1/PAK1/VAV3/CD47/PTK2/BLK/CD226	28
BP	GO:0032757	positive regulation of interleukin-8 production	47/9555	62/18800	4.80016e-05	0.00050366	0.000354531	PRKD2/RIPK1/MYD88/MAVS/TLR4/HYAL2/LGALS9/PYCARD/BCL10/NOD1/TLR2/STAT3/CLEC7A/TLR1/TLR8/FCN1/CD14/FADD/F2RL1/CD2/CD58/F2R/LILRA2/RAB1A/AFAP1L2/LAMTOR5/CD74/TLR7/RELA/PARK7/SYK/WNT5A/ZNF580/IL1B/HMGB1/TIRAP/HSPA1A/TNF/DDX58/LBP/TLR5/F3/NOD2/FFAR2/TLR3/HSPA1B/IL6	47
BP	GO:0033673	negative regulation of kinase activity	150/9555	236/18800	4.8747e-05	0.000510482	0.000359333	DUSP3/TRIM27/PSEN1/RUBCN/HHEX/HYAL2/RTRAF/SNX6/CSK/PYCARD/CHMP6/APOE/PPARG/PTPN2/VPS25/NUP62/PTPRJ/CHP1/PAK2/COX11/FBXO7/TSG101/PTPRC/PPM1F/SH2B3/WARS1/PTPN6/MVP/LILRB4/PTPRB/HEXIM1/GNAQ/EPHA1/PIP4K2A/YWHAG/PIK3IP1/PRKCD/QARS1/HEXIM2/PRKRIP1/SMPD1/PTPRO/PPIA/NF2/CDK5RAP3/CEBPA/INPP5K/SPRED1/PIP4K2B/GSKIP/GGNBP2/UBASH3B/AKT1/FABP4/PRKAR1A/ADAR/PTPN1/STK38/ADARB1/PPP2R5A/AKT1S1/DUSP16/LYN/LRP6/PDPK…	150
BP	GO:0051090	regulation of DNA-binding transcription factor activity	271/9555	452/18800	4.88126e-05	0.000510482	0.000359333	TRIM26/TRIM21/PRKD2/TRIM68/CTNNBIP1/IKBKG/RIPK1/TRIM27/MYD88/PSMD10/HCK/FLOT2/TRIM38/MAVS/RHEBL1/HCLS1/FLOT1/CAT/TLR4/TRIM62/CFLAR/RBCK1/PRNP/LPAR5/TRADD/SP100/TRIM5/CARD8/LGALS9/PARP10/PYCARD/CX3CL1/PINK1/TRIM32/HAVCR2/RNF25/TRIM22/EIF2AK4/NFAM1/FOXP3/PPARG/CHP1/COMMD7/CACTIN/RAB7B/BCL10/SMARCB1/COMMD1/TRIM37/TRIM34/NOD1/IL10/RNF31/TERF2IP/SPI1/TAF12/SRI/NFKBIB/RIPK3/RPS6KA4/MAP2K5/ARRB1/FLNA/TM…	271
BP	GO:0033077	T cell differentiation in thymus	57/9555	78/18800	4.9167e-05	0.000512499	0.000360754	DOCK2/CLPTM1/ITPKB/FOXP3/PTPN2/PTPRC/B2M/CD3E/JMJD6/RIPK3/STAT5B/CD3D/NKAP/CARD11/FADD/STK11/BCL2/ATG5/MAFB/TMEM131L/SRF/RAG1/ZAP70/CD74/DNAJA3/MR1/CD3G/RASGRP1/SOD1/RABL3/SOS2/SOS1/ZEB1/IL7R/ADA/CCR7/IL1B/GLI3/ADAM17/CDK6/BMP4/GATA3/ZC3H8/ZFP36L1/NCAPH2/FZD8/FZD7/ZFP36L2/VNN1/CTNNB1/CAMK4/GBA/PRKDC/TESPA1/TOX/LIG4/ERBB2	57
BP	GO:1903533	regulation of protein targeting	57/9555	78/18800	4.9167e-05	0.000512499	0.000360754	CDK5/HSPA1L/UBE2L3/LEPROT/PRNP/ABLIM3/PINK1/ITGAM/SAE1/STOM/CHP1/HPS4/BAP1/ATG13/RNF31/GDI1/ARIH2/C2CD5/ATP5IF1/UBE2J2/MICALL2/ITGB2/MYO1C/AKT2/HTRA2/INPP5K/MIEF1/GSK3A/UBE2D3/CIB1/CSNK2A2/PARL/FIS1/HAX1/VPS11/HUWE1/SH3GLB1/BAG3/USP36/HRAS/UBL5/PRKAA1/TOMM7/MIEF2/FYN/ITGB1BP1/PDCD5/NPEPPS/BAG4/RAC2/MFF/PDZK1/TCAF1/HPCA/ERBB2/LRRK2/MTCL1	57
BP	GO:1902774	late endosome to lysosome transport	18/9555	19/18800	5.0092e-05	0.000519614	0.000365761	CHMP1A/VPS39/PLEKHM1/CHMP2A/CHMP6/VPS41/VPS35/CHMP3/CHMP4B/CHMP1B/ARL8B/CHMP2B/CHMP7/SNAPIN/C9orf72/CHMP4A/CHMP5/LRRK2	18
BP	GO:0010569	regulation of double-strand break repair via homologous recombination	52/9555	70/18800	5.00951e-05	0.000519614	0.000365761	ACTB/PARP1/WAS/RMI2/MEAF6/TERF2IP/RECQL5/HDGFL2/RPA2/RAD51/PPP4C/TP53BP1/SHLD3/DMAP1/MAGEF1/MORF4L1/SHLD1/SIRT6/MAD2L2/FBH1/ACTR2/MORF4L2/RUVBL2/EPC2/WDR48/FUS/KAT5/BRD8/VPS72/RAD51AP1/MMS19/EPC1/SPIDR/ACTL6A/KDM1A/ARID2/TRRAP/SMCHD1/CGAS/SETD2/RUVBL1/POGZ/EP400/TIMELESS/MRGBP/PARPBP/ING3/ERCC6/YEATS4/PPP4R2/MRNIP/USP51	52
BP	GO:0045911	positive regulation of DNA recombination	52/9555	70/18800	5.00951e-05	0.000519614	0.000365761	ACTB/PARP1/WAS/TNFSF13/PTPRC/MEAF6/MLH1/ERCC2/HDGFL2/STAT6/ZCWPW1/HMCES/TP53BP1/SHLD3/DMAP1/MORF4L1/SHLD1/MAD2L2/ACTR2/MORF4L2/RUVBL2/EPC2/WDR48/FUS/TBX21/KAT5/BRD8/VPS72/EXOSC3/RAD51AP1/CD40/EXOSC6/MMS19/UBE2B/TGFB1/TNFSF4/EPC1/ACTL6A/ARID2/TRRAP/RUVBL1/POGZ/EP400/TIMELESS/NSD2/KMT5B/MRGBP/MSH2/ING3/ERCC6/YEATS4/MRNIP	52
BP	GO:0031295	T cell costimulation	36/9555	45/18800	5.05759e-05	0.000523746	0.00036867	CD5/LCK/VAV1/CSK/TNFRSF14/PDCD1LG2/EFNB2/PTPN6/LILRB4/CD3E/LILRB2/EFNB1/CD81/CARD11/TNFSF14/LGALS1/AKT1/LYN/SRC/CD40LG/CD80/TNFSF13B/PTPN11/CAV1/TNFSF4/CD86/FYN/CD274/KLRK1/CCR7/PIK3CA/YES1/TNFRSF13C/ICOS/TMIGD2/MAP3K8	36
BP	GO:0007098	centrosome cycle	89/9555	131/18800	5.09748e-05	0.000525624	0.000369992	CHMP1A/BBS4/NUBP1/KIF3B/FES/CHMP2A/DCTN1/NSFL1C/SDCCAG8/NUP62/CHMP3/CHMP4B/FBXW5/TRIM37/CHMP1B/CETN2/NDE1/HAUS4/NAT10/RBM14/CHD3/XPO1/CEP131/HAUS2/ODF2/CHMP2B/PLK2/UVRAG/ARL2/CEP76/CNTROB/KAT2B/UXT/HAUS7/USP33/VPS4B/CDK5RAP2/CEP135/CEP192/HAUS8/ROCK2/NDEL1/PDCD6IP/ALMS1/PPP1R12A/CEP120/BRCA1/CEP250/KAT2A/CCDC57/SIRT1/KIF3A/CCNF/HAUS5/PKD2/MARK4/NIN/PARD6A/GOLGA2/CENPJ/CDK2/HAUS1/KIAA1614/KIAA0753…	89
BP	GO:0007031	peroxisome organization	30/9555	36/18800	5.10885e-05	0.000525624	0.000369992	PEX16/PEX26/MAVS/PEX7/SCP2/ABCD4/LONP2/PEX11G/PEX11B/RAB8B/ZFAND6/ABCD3/DNM1L/PEX14/ACOT8/PEX10/ABCD1/PEX3/PEX5/FIS1/PEX19/PEX13/PEX1/PJVK/PEX6/PEX2/HACL1/MFF/PEX12/ABCD2	30
BP	GO:0039694	viral RNA genome replication	30/9555	36/18800	5.10885e-05	0.000525624	0.000369992	CDC42/RESF1/ATG16L1/SMARCB1/APOBEC3C/APOBEC3B/PCBP1/INPP5K/PHB1/APOBEC3G/ATG5/MPHOSPH8/TRIM28/RAB5A/TASOR/PCBP2/APOBEC3F/PI4KA/TMEM41B/ROCK2/APOBEC3D/APOBEC3H/TOP2B/MORC2/SETDB1/ATG16L2/APOBEC3A/RAB29/FMR1/TOP2A	30
BP	GO:1903749	positive regulation of establishment of protein localization to mitochondrion	30/9555	36/18800	5.10885e-05	0.000525624	0.000369992	HSPA1L/UBE2L3/LEPROT/ABLIM3/PINK1/SAE1/NMT1/HPS4/BAP1/ATG13/RNF31/ARIH2/UBE2J2/MICALL2/HTRA2/GSK3A/UBE2D3/CSNK2A2/VPS11/HUWE1/SH3GLB1/USP36/UBL5/PRKAA1/TOMM7/PDCD5/NPEPPS/RAC2/GZMB/MAPK8	30
BP	GO:0002573	myeloid leukocyte differentiation	135/9555	210/18800	5.19706e-05	0.000533834	0.000375771	GPR137/CTNNBIP1/GAB3/RIPK1/NRROS/PSEN1/PARP1/TCTA/FES/CDC42/ATP6AP1/HCLS1/TLR4/TFE3/ANXA2/LTBR/LILRB3/CD4/TGFBR2/TYROBP/MYH9/PPARG/PTPN2/CSF1/PIK3R1/MITF/AP3B1/EVI2B/LILRB4/SPI1/LILRB1/THOC5/PDE1B/CASP8/BATF/CITED2/IFI16/RASSF2/NKAP/TLR2/MAPK14/C1QC/CD81/INPP5D/CEBPA/TREM2/TRAF6/IL31RA/FADD/BATF3/RELB/UBASH3B/MAFB/F2RL1/CSF1R/CCR1/ACIN1/HLA-DRB1/MTOR/HAX1/HOXA7/EIF2AK1/LYN/CD74/GPR137B/SRC/LRRK1/…	135
BP	GO:0070897	transcription preinitiation complex assembly	34/9555	42/18800	5.20876e-05	0.000534171	0.000376008	UBTF/TAF6/THRA/SMARCB1/TAF12/TAF10/TAF13/TAF1C/GTF2B/GTF2A2/TAF11/TAF9/DR1/PIH1D1/RRN3/TAF1/PSMC6/ATF7IP/TAF6L/BRF2/TBP/TAF8/BAZ2A/TAF3/CAND1/TAF1B/HMGB1/TAF4/TAF5/TAF7/BDP1/ESR1/MIRLET7I/POLR1E	34
BP	GO:0062207	regulation of pattern recognition receptor signaling pathway	74/9555	106/18800	5.34664e-05	0.000547138	0.000385136	FLOT1/IFI35/IRF1/TLR4/GPATCH3/NR1H3/SLC15A3/DHX58/GPR108/CACTIN/RAB7B/ZDHHC5/ERBIN/TLR2/NPLOC4/UFD1/RTN4/ARRB2/TLR1/APPL2/TREM2/WDFY1/TLR6/F2RL1/NLRX1/NINJ1/TASL/XIAP/PUM1/NFKBIL1/LILRA2/LYN/UBQLN1/PDPK1/TKFC/CD300A/DDX60/IRF7/SLC15A4/CYBA/CAV1/ZCCHC3/SEC14L1/RSAD2/LRRC14/USP15/PJA2/ANKRD17/GPS2/PTPN22/HMGB1/TIRAP/HSPA1A/MFHAS1/GFI1/OTUD4/SARM1/LBP/RIOK3/OASL/DDX3X/ESR1/TLR5/GRAMD4/TSPAN6/TNFAIP3…	74
BP	GO:0048041	focal adhesion assembly	60/9555	83/18800	5.35244e-05	0.000547138	0.000385136	DUSP3/RAC1/ACTN1/RHOA/TAOK2/PTPRJ/PPM1F/PTPRA/PTK2B/DAPK3/MMP14/MAP4K4/ACVRL1/LIMS1/CTTN/CLASP1/MACF1/TESK2/SLC9A1/VCL/ACTG1/BCL2/NRP1/THSD1/PEAK1/LDB1/SRC/DUSP22/TEK/DLC1/POLDIP2/CORO1C/THY1/BCR/KDR/ROCK2/ITGB1BP1/FMN1/EPHA3/BCAS3/AJUBA/FERMT2/RCC2/ROCK1/TRIP6/PTEN/ARHGAP6/TSC1/LIMCH1/ABL1/EPB41L5/CLASP2/WHAMM/ARHGEF7/PTK2/PTPRK/ITGA2/PHLDB2/SDC4/COL16A1	60
BP	GO:0046632	alpha-beta T cell differentiation	77/9555	111/18800	5.37919e-05	0.000548989	0.000386439	NCKAP1L/IRF1/ITPKB/RHOA/LGALS9/TGFBR2/CTSL/SASH3/FOXP3/FUT7/AP3B1/LILRB4/IL4R/BATF/STAT6/NKAP/STAT3/IL12RB1/TNFSF8/ARMC5/SOCS1/RELB/BCL2/RIPK2/ANXA1/IL18/HLA-DRB1/MTOR/PRDM1/ZAP70/ATP7A/TBX21/SPN/RARA/NLRP3/CD80/CRACR2A/HLA-DRA/PTGER4/TMEM98/SOCS5/TNFSF4/CD86/SYK/AP3D1/MALT1/CD83/RSAD2/NFKBID/RUNX1/LOXL3/BCL3/ADA/HMGB1/GLI3/RC3H2/IL6R/ZBTB7B/RUNX3/GATA3/ABL1/FOXP1/SLAMF6/EOMES/ZFPM1/IFNG/LEF1/ENT…	77
BP	GO:0070227	lymphocyte apoptotic process	55/9555	75/18800	5.64827e-05	0.000575525	0.000405118	BAK1/RIPK1/GIMAP8/DOCK8/LGALS9/BAX/LMBR1L/BCL10/IL10/ORMDL3/RIPK3/BTK/CRKL/HIF1A/IL2RA/FADD/AKT1/RAG1/PRELID1/CD27/LYN/TSC22D3/CD74/KDELR1/FAS/PKN1/DNAJA3/CD3G/LGALS3/P2RX7/GPAM/WNT5A/CCL5/CD274/NOC2L/TNFRSF21/IL7R/ADA/FNIP1/GLI3/IDO1/TRAF3IP2/PTEN/SLC39A10/BMP4/ZC3H8/FOXP1/AURKB/HSH2D/DFFA/JAK3/BLK/FASLG/BCL2L11/BCL6	55
BP	GO:0010950	positive regulation of endopeptidase activity	114/9555	174/18800	5.91429e-05	0.000601665	0.000423518	PML/MUL1/BAK1/CASP10/CASP1/LGMN/TBC1D10A/CFLAR/CARD8/MAP3K5/LCK/RHOA/CTSD/BCL2L13/LGALS9/ST20/PYCARD/BAX/PPARG/VSIR/BCAP31/PPM1F/BCL10/LAPTM5/NOD1/ARL6IP5/HIP1/PSME2/RPS27L/CASP8/IFI16/MTCH1/STAT3/AKIRIN2/PSME3/MBP/DIABLO/CLEC7A/ADRM1/GSN/APH1B/NLRC4/PSME1/HTRA2/APH1A/AIFM1/FADD/VCP/DAPK1/RIPK2/TNFSF10/PRELID1/S100A9/F2R/PICALM/FIS1/KHDC1/LYN/CASP2/FAS/BID/DLC1/CASP9/BAD/PDCD2/HIP1R/NLRP3/NLRP1/U…	114
BP	GO:0045931	positive regulation of mitotic cell cycle	87/9555	128/18800	6.01101e-05	0.000610526	0.000429755	DUSP3/LGMN/MBLAC1/LSM10/KLHL18/CDC25B/RAB11A/PPP1R10/TTL/MEPCE/STAT5B/AIF1/PHB2/ANAPC11/RPTOR/TMOD3/APEX1/DBF4B/PLCB1/SIN3A/RAD51C/MECP2/CDC23/MAD2L1BP/DYNLT3/AKT1/ANXA1/EIF4G1/PAFAH1B1/CUL4B/POLDIP2/SPHK1/LSM11/PLRG1/VPS4B/PTPN11/RRM1/CDK10/CPSF3/UBE2E2/CDC16/CCNB1/CDC27/CDT1/RAD51B/EGFR/ADAMTS1/ANAPC7/CCDC57/APP/KMT2E/EIF4E/HES1/CUL3/ANAPC4/ANKRD17/RCC2/DTL/HSF1/CDC6/ADAM17/CENPJ/CDCA5/CCND3/HY…	87
BP	GO:0016226	iron-sulfur cluster assembly	23/9555	26/18800	6.06245e-05	0.000611835	0.000430677	CIAO1/NUBP1/ISCA2/CIAO3/GLRX5/HSCB/NFU1/NFS1/NDOR1/CIAO2B/NUBP2/CIAPIN1/ABCB7/ISCA1/FXN/NUBPL/IBA57/MMS19/CIAO2A/ISCU/LYRM4/GLRX3/HSPA9	23
BP	GO:0031163	metallo-sulfur cluster assembly	23/9555	26/18800	6.06245e-05	0.000611835	0.000430677	CIAO1/NUBP1/ISCA2/CIAO3/GLRX5/HSCB/NFU1/NFS1/NDOR1/CIAO2B/NUBP2/CIAPIN1/ABCB7/ISCA1/FXN/NUBPL/IBA57/MMS19/CIAO2A/ISCU/LYRM4/GLRX3/HSPA9	23
BP	GO:0046755	viral budding	23/9555	26/18800	6.06245e-05	0.000611835	0.000430677	CHMP1A/CHMP2A/SNF8/CHMP6/CHMP3/TSG101/CHMP4B/CHMP1B/VPS4A/VPS37C/VPS28/LRSAM1/VTA1/CHMP2B/CHMP7/MVB12B/VPS4B/PDCD6IP/VPS37B/NEDD4/CHMP4A/CHMP5/MVB12A	23
BP	GO:0051204	protein insertion into mitochondrial membrane	23/9555	26/18800	6.06245e-05	0.000611835	0.000430677	TIMM10B/BAX/NMT1/COX18/AGK/SAMM50/TIMM22/MAIP1/ROMO1/TIMM8A/TOMM22/TIMM9/TRMT10B/TIMM29/PDCD5/TIMM10/MOAP1/NDUFA13/TOMM70/HSPA4/GZMB/TIMM8B/MAPK8	23
BP	GO:1903076	regulation of protein localization to plasma membrane	72/9555	103/18800	6.27376e-05	0.000631155	0.000444276	ACTB/DAB2/CDK5/VTI1B/RHOG/ZDHHC7/GRIPAP1/CNPY4/PPP1R9B/STX7/PTPN9/PRNP/STX4/CSK/CLTC/VAMP8/AP2M1/ARF6/PIK3R1/TMBIM1/ZDHHC5/RER1/NUMB/MMP14/GBP1/VPS4A/ABI3/SQSTM1/RAMP3/BCL2L1/PRKCH/TREM2/AKT1/CLN3/CIB1/PPP2R5A/PICALM/DLG1/STX8/ZDHHC8/TAMALIN/PDPK1/LGALS3/TMEM59/CNST/EZR/TGFB1/NHLRC1/ACSL3/HECTD1/ITGA3/EPHA3/EGFR/LDLRAP1/GOPC/RHOQ/SPTBN1/STX3/TNF/PRKCE/RANGRF/ZDHHC2/PGRMC1/IFNG/ATP2B4/ATP2C1/KIF5B…	72
BP	GO:1905477	positive regulation of protein localization to membrane	72/9555	103/18800	6.27376e-05	0.000631155	0.000444276	CDK5/RHOG/CNPY4/PPP1R9B/PTPN9/PRNP/STX4/ITGAM/STOM/CHP1/NMT1/ARF6/PIK3R1/ZDHHC5/RER1/C2CD5/SQSTM1/RAMP3/CD81/PRKCH/ITGB2/MYO1C/AKT2/TREM2/MIEF1/AKT1/MESD/CLN3/CIB1/FIS1/DLG1/ZDHHC8/AP2B1/PDPK1/HRAS/LGALS3/CNST/EZR/ACSL3/MIEF2/FYN/ITGA3/ITGB1BP1/PDCD5/EPHA3/EGFR/SPTBN1/GZMB/STX3/TNF/MFF/PRKCE/RANGRF/ZDHHC2/NLGN2/PGRMC1/PDZK1/IFNG/DLG4/ATP2B4/TCAF1/MAPK8/HPCA/ATP2C1/KIF5B/AKAP5/STAC/EFCAB7/ERBB2/IT…	72
BP	GO:0006900	vesicle budding from membrane	48/9555	64/18800	6.42799e-05	0.000645647	0.000454477	PEF1/SNX3/ANXA2/TMED10/CHMP6/ARFGAP2/PPP6C/AP2M1/CHMP4B/VAPA/AP3B1/VPS4A/RAB7A/TMED9/CSNK1D/SEC13/KLHL12/TBC1D20/SCAP/RILP/FNBP1L/GBF1/CHMP7/PICALM/RAB1A/SEC16A/SAR1B/SEC24C/VAPB/PDCD6/P2RX7/TFG/AP3D1/SEC24B/SEC23B/TMED2/WASL/SAR1A/CUL3/CHMP4A/GOLPH3/SEC23A/MIA3/DNM1/CHMP5/SEC24D/ARFGAP3/GOLPH3L	48
BP	GO:0033143	regulation of intracellular steroid hormone receptor signaling pathway	53/9555	72/18800	6.47449e-05	0.00064929	0.000457042	VPS18/TRIM68/DAB2/PARP1/RHOA/WBP2/HDAC1/ARNTL/RNF14/ZBTB7A/PHB2/HDAC6/CRY2/DDX5/PHB1/CALR/DDRGK1/CNOT2/VPS11/SRC/UFM1/PKN1/CNOT1/CLOCK/PRMT2/SAFB2/PARK7/CNOT9/KANK2/BRCA1/KDM1A/SIRT1/LATS1/STRN3/CARM1/NCOR2/CYP7B1/CRY1/ZNF366/NCOR1/RNF6/ISL1/PAK1/FOXP1/KMT2D/PAGR1/DNAAF4/MED1/EP300/KDM4C/PIAS2/UBA5/SKP2	53
BP	GO:0044774	mitotic DNA integrity checkpoint signaling	61/9555	85/18800	6.63031e-05	0.000663868	0.000467303	PML/TRIM39/FBXO31/PPP1R10/BABAM2/TAOK2/RPS27L/RAD17/BABAM1/RPA2/CDK5RAP3/TAOK3/ZNF830/BRCC3/PLK2/XPC/NEK11/TRIAP1/HUS1/NBN/CASP2/RFWD3/FOXO4/FZR1/TIPIN/NAE1/CHEK2/GIGYF2/SYF2/EME1/PLK3/UIMC1/FANCD2/BRCA1/SETMAR/ORC1/CRADD/PIDD1/MDC1/CDKN1B/DTL/CDC6/MUS81/CDK2/WAC/RAD9A/TAOK1/CLSPN/RINT1/CCND1/MSH2/CCNG1/FOXN3/DONSON/PRKDC/PLK1/GTSE1/MRNIP/TOPBP1/SDE2/CDK1	61
BP	GO:0032508	DNA duplex unwinding	64/9555	90/18800	6.96842e-05	0.000695527	0.000489589	CHD4/CHTF8/RECQL5/GINS3/ERCC2/SETX/RAD51/MCM5/CHD3/RFC2/RECQL/ERCC3/GINS1/ANXA1/MCM7/FBH1/NBN/XRCC5/WRNIP1/DDX11/CHD8/XRCC6/UPF1/RUVBL2/RAD54L2/POT1/DHX36/DHX9/RAD54L/MCM6/RPA1/ATRX/SSBP1/RFC3/RAD50/FANCM/MCM4/MCM8/CHTF18/IGHMBP2/G3BP1/MNAT1/PURA/CDC45/SMARCAD1/GTF2F2/MCM3/RUVBL1/RFC4/GINS2/GINS4/CHD9/CHD2/DDX3X/SUPV3L1/NAV2/MCM2/DDX1/MCM9/TWNK/RECQL4/ERCC6L/RAD54B/TOP2A	64
BP	GO:0061157	mRNA destabilization	64/9555	90/18800	6.96842e-05	0.000695527	0.000489589	PARN/FTO/YTHDF2/MLH1/CELF1/POLR2G/DIS3L2/POLR2D/TUT7/LSM1/YTHDF1/SAMD4B/EIF4ENIF1/TARDBP/METTL14/DCP1B/PUM1/METTL3/CNOT6/PAIP1/CNOT2/CNOT8/UPF1/CNOT1/CNOT3/DHX36/EXOSC3/PAN2/MOV10/DHX9/NT5C3B/PDE12/HNRNPU/ROCK2/GIGYF2/HNRNPD/PATL1/RIDA/YBX1/EXOSC7/PNPT1/PATL2/DCP2/ZC3H12D/ROCK1/EXOSC8/RC3H2/CSDE1/CNOT6L/TNRC6A/TNRC6C/NOCT/EXOSC5/NANOS3/PAN3/ZFP36L1/TNRC6B/DCPS/YTHDF3/ZFP36L2/EXOSC9/TOB1/ZC3H12A/M…	64
BP	GO:0043281	regulation of cysteine-type endopeptidase activity involved in apoptotic process	131/9555	204/18800	7.17358e-05	0.000714881	0.000503212	PML/MUL1/BAK1/CASP10/CASP1/CFLAR/CARD8/MAP3K5/LCK/RHOA/CTSD/BCL2L13/LGALS9/TNFAIP8/ST20/PYCARD/IGBP1/RNF34/BAX/POR/GPX1/PPARG/DNAJB6/PAK2/BCAP31/IFI6/PPM1F/BCL10/LAPTM5/NOD1/ARL6IP5/HIP1/RPS27L/MAGEA3/MAP2K5/MICAL1/CASP8/MTCH1/CARD16/TNFSF14/RPS6KA1/DIABLO/CLEC7A/ARRB2/GSN/GAS6/NLRC4/HTRA2/PIH1D1/AIFM1/VCP/AKT1/DAPK1/TNFSF10/RAG1/TRIAP1/XIAP/S100A9/CD27/F2R/FIS1/KHDC1/LAMTOR5/SRC/RFFL/CASP2/FAS/B…	131
BP	GO:0030865	cortical cytoskeleton organization	46/9555	61/18800	7.23654e-05	0.000720024	0.000506832	CDK5/RHOG/RAC1/RHOC/NCKAP1L/PLEK/RHOA/ARF6/TLN1/RND3/LCP1/VPS4A/EHD2/RHOBTB2/WDR1/RAB13/CALR/LLGL1/FMNL1/PPP2R3C/STRIP1/FMNL3/DLG1/CAVIN3/RACGAP1/IKBKB/PAFAH1B1/RHOB/FHOD1/EZR/RHOF/ROCK2/PDCD6IP/RHOBTB1/RAC2/RHOQ/ROCK1/FMNL2/TNF/ANLN/RHOH/NCKAP1/EPB41L2/RTKN/PLEC/AKAP11	46
BP	GO:0034067	protein localization to Golgi apparatus	25/9555	29/18800	7.26393e-05	0.000720492	0.000507161	TMED10/CSNK1D/GAK/VPS13D/ARFRP1/RIPOR1/GBF1/VPS13C/SYS1/GCC2/BICD2/RAB33B/ARL5A/COG7/ARL1/PACS1/GBP5/SORL1/IFT20/GOLPH3/RAB6A/PAQR3/OPTN/ARL5B/ARL5C	25
BP	GO:0050686	negative regulation of mRNA processing	25/9555	29/18800	7.26393e-05	0.000720492	0.000507161	SUPT5H/NELFE/CDK9/SRSF4/RBM42/SAP18/RNF20/RBM10/SRSF7/HNRNPK/RNF40/CTR9/U2AF2/SFSWAP/SRSF9/SRSF10/HNRNPA2B1/SRSF6/RNPS1/DYRK1A/ZC3H14/RBMX/CCNT1/BARD1/PCBP4	25
BP	GO:0007004	telomere maintenance via telomerase	51/9555	69/18800	7.40301e-05	0.00073314	0.000516065	PARN/TINF2/FBXO4/TERF2IP/TERF2/MAPK1/NOP10/ACD/STN1/NAT10/TELO2/TNKS1BP1/CTC1/GNL3L/XRCC5/PNKP/CCT6A/SRC/TCP1/HNRNPC/MAPK3/GAR1/POT1/CCT7/CCT5/NEK7/PTGES3/CCT8/HNRNPU/SMG5/RPA1/PKIB/SMG6/CCT4/RAD50/MAP3K4/DCP2/NHP2/EXOSC10/CCT2/ATR/MAPKAPK5/DKC1/RFC1/TNKS2/HSP90AB1/AURKB/CCT3/TERF1/CTNNB1/NEK2	51
BP	GO:0036230	granulocyte activation	37/9555	47/18800	7.58221e-05	0.000749718	0.000527734	GRN/MYD88/STX4/TYROBP/ITGAM/KARS1/SPI1/CCR2/PRKCD/STXBP2/FCER1G/PTAFR/ITGB2/F2RL1/VAMP7/FCGR2B/ANXA1/IL18/DNASE1/LILRA2/PLPP6/CD300A/BCR/DNASE1L3/VAMP2/ENPP3/SYK/CCL5/KMT2E/TRAF3IP2/PRAM1/STXBP3/TNF/CXCR2/ANXA3/CCL3/PREX1	37
BP	GO:0044794	positive regulation by host of viral process	14/9555	14/18800	7.63808e-05	0.000754068	0.000530796	CFL1/STOM/APOE/VAPA/IGF2R/TBC1D20/CSF1R/ZNF502/CAV2/HSPA8/YTHDC2/PPIB/NUCKS1/PC	14
BP	GO:2001021	negative regulation of response to DNA damage stimulus	59/9555	82/18800	7.69995e-05	0.000758995	0.000534264	CYREN/TFIP11/PSMD10/ERCC4/PPP1R10/TRIM32/RMI2/XRCC1/TERF2/CXCL12/THOC5/RECQL5/YJU2/BCL2L1/TP53BP1/TAF9/ERCC1/PTTG1IP/SHLD3/MAGEF1/BCL2/SHLD1/MAD2L2/TRIAP1/TRIP12/FBH1/CD74/CCAR2/OTUB1/TAF9B/BID/ZNF385A/NUDT16L1/OGG1/USP47/SNAI2/CHEK2/KDM1A/SIRT1/DYRK1A/SMCHD1/CD44/AUNIP/HSF1/THOC1/DYRK3/CGAS/ING2/DDIAS/FBXO5/TPT1/TMEM161A/PARPBP/MARCHF7/ERCC6/ELL3/TWIST1/OTUB2/CDKN2D	59
BP	GO:0031669	cellular response to nutrient levels	136/9555	213/18800	7.85388e-05	0.000772968	0.0005441	RALB/MAX/ATG7/EHMT2/FES/PRKAG1/ZFYVE1/MIOS/CLEC16A/MAP3K5/FOLR2/VPS41/EIF2AK4/ITFG2/LAMP2/RRAGC/KPTN/WIPI2/COMT/MAPK1/USF1/WDR45/GABARAPL1/IFI16/PDK2/GAS2L1/BECN1/WDR45B/RPTOR/TXN2/GABARAP/HMOX1/RRP8/WDR59/GAS6/NDOR1/PRKAB1/SESN2/NFE2L2/GABARAPL2/POSTN/NPRL3/USF2/MAP1LC3B/AIFM1/WDR24/RRAGA/BCL2/ATG5/EIF2S1/UPP1/RIPOR1/SRF/WIPI1/PPM1D/MTOR/EIF4G1/GLUL/SLC38A2/FLCN/TFEB/ULK1/FBXO22/UCP2/ATG14/MTMR3…	136
BP	GO:0062208	positive regulation of pattern recognition receptor signaling pathway	35/9555	44/18800	8.03844e-05	0.000789593	0.000555803	FLOT1/IFI35/TLR4/NR1H3/SLC15A3/DHX58/ZDHHC5/TLR2/RTN4/TLR1/WDFY1/F2RL1/NINJ1/TASL/PUM1/DDX60/SLC15A4/CYBA/CAV1/ZCCHC3/RSAD2/USP15/PJA2/ANKRD17/PTPN22/HMGB1/TIRAP/HSPA1A/MFHAS1/LBP/OASL/DDX3X/TLR5/TLR3/HSPA1B	35
BP	GO:1903955	positive regulation of protein targeting to mitochondrion	27/9555	32/18800	8.04768e-05	0.000789593	0.000555803	HSPA1L/UBE2L3/LEPROT/ABLIM3/PINK1/SAE1/HPS4/BAP1/ATG13/RNF31/ARIH2/UBE2J2/MICALL2/HTRA2/GSK3A/UBE2D3/CSNK2A2/VPS11/HUWE1/SH3GLB1/USP36/UBL5/PRKAA1/TOMM7/PDCD5/NPEPPS/RAC2	27
BP	GO:0006289	nucleotide-excision repair	44/9555	58/18800	8.10573e-05	0.000794061	0.000558948	GTF2H5/ERCC4/DDB2/RPA3/COMMD1/CETN2/XAB2/ERCC2/RPA2/ERCC1/USP7/ERCC8/RNF111/GTF2H2C/ERCC3/XPC/GTF2H4/HUS1/PNKP/RAD52/POLK/POLD1/GTF2H1/ATXN3/OGG1/RAD23B/MMS19/SLX4/DDB1/RPA1/POLL/GTF2H3/ERCC5/SIRT1/UVSSA/MNAT1/XPA/KAT7/CUL4A/ERCC6/SLC30A9/POLE/FAN1/LIG4	44
BP	GO:0046578	regulation of Ras protein signal transduction	121/9555	187/18800	8.16927e-05	0.000799053	0.000562462	RGL2/RAC1/CYTH1/ARHGDIB/FLOT1/ITPKB/STK19/CYTH4/CYTH2/MAPKAP1/RASGRP4/ARHGDIA/APOE/EPS8/NUP62/LPAR6/CSF1/MFN2/ARF6/LZTR1/PSD4/MAP4K4/RASAL3/ARRB1/STARD8/RASA1/CDC42SE2/SQSTM1/KRAS/ERBIN/ARHGEF3/MAPRE2/TNFAIP1/GABARAP/DNM2/CYTH3/KCTD10/STAMBP/MADD/RASGRF2/ADGRG1/GPR65/F2RL1/FOXM1/GBF1/NRP1/ARHGAP17/DENND3/RASA3/CRK/SH3BP1/AKAP13/F2R/P2RY8/DENND1A/FLCN/GPR199P/LRRC59/ARHGAP35/ARFGAP1/RABGEF1/PPP2CB…	121
BP	GO:0016579	protein deubiquitination	103/9555	156/18800	8.3152e-05	0.000812075	0.000571628	TRIM21/USP5/TADA2B/OTUD5/USP4/SF3B3/TAF6/BABAM2/USP11/ATXN7L3/TANK/BAP1/USP8/TAF12/TAF10/USP40/TADA3/JOSD1/BABAM1/EIF3F/SF3B5/USP39/TAF9/STAMBP/SUPT7L/USP7/USP42/VCP/TNIP1/BRCC3/SUPT20H/USP27X/USP46/UBXN1/USP32/USP31/STAMBPL1/CYLD/JOSD2/COPS5/USP19/USP48/TAF6L/USP10/SPATA2/OTUB1/USP20/DESI2/USP30/USP36/SART3/USP16/WDR48/ITCH/ENY2/ATXN3/USP33/ABRAXAS2/USP18/USP47/USP24/SENP8/VCPIP1/PARK7/OTULIN/US…	103
BP	GO:0006458	'de novo' protein folding	33/9555	41/18800	8.37508e-05	0.000816667	0.00057486	TOR1B/TOR1A/HSPA1L/SELENOF/FKBP1A/DNAJB5/ENTPD5/UGGT1/GAK/DNAJC7/TOR2A/SDF2L1/DNAJB12/SDF2/FKBP1B/CD74/HSPH1/HSPA5/CHCHD4/HSPA8/PTGES3/CCT2/ST13/HSPA1A/DNAJB4/HSPE1/HSPA14/DNAJC2/DNAJB14/HSPA9/DNAJB1/HSPA1B/HSPA2	33
BP	GO:0051492	regulation of stress fiber assembly	65/9555	92/18800	8.43504e-05	0.000821252	0.000578088	BBS4/RAC1/RHOC/CDC42/WAS/LIMK1/PXN/ARAP1/RHOA/TPM1/PAK2/PFN1/PIK3R1/PPM1F/MKKS/TJP1/WASF2/EPHA1/TGFBR1/S1PR1/CLASP1/CGNL1/NF2/INPP5K/SLC9A1/ACTG1/GPR65/NRP1/MTOR/ARHGEF10L/RAPGEF3/DLC1/TTC8/SERPINF2/ARHGEF15/ASAP3/FHOD1/PTGER4/ROCK2/ALMS1/STMN1/ITGB1BP1/EVL/SORBS3/BAG4/ARHGEF18/FERMT2/F11R/ROCK1/CCN2/ARHGAP6/TSC1/LIMCH1/ARHGAP28/TESK1/ABL1/CLASP2/PAK1/CD47/CARMIL1/LPAR1/CCDC88A/PFN2/PHLDB2/SDC4	65
BP	GO:0010389	regulation of G2/M transition of mitotic cell cycle	68/9555	97/18800	8.63271e-05	0.000837927	0.000589825	TRIM39/ZFYVE19/CDC25B/RAB11A/BABAM2/TAOK2/MIIP/INIP/VPS4A/PABIR1/RAD17/BABAM1/DBF4B/SIN3A/RAD51C/CDK5RAP3/MECP2/TAOK3/ZNF830/CTC1/BRCC3/NABP1/HUS1/NBN/CHFR/AVEN/FOXO4/FZR1/VPS4B/NABP2/USP47/RRM1/NAE1/SYF2/CCNB1/UIMC1/RAD51B/BRCA1/ORC1/RNASEH2B/APP/RCC2/DTL/CDC6/CDK2/TAOK1/CLSPN/MTA3/BRD4/INTS3/RINT1/CCND1/FBXO5/AURKB/CCNG1/FOXN3/RRM2B/DONSON/CDC25C/PLK1/CCNB3/MRNIP/AURKA/TOPBP1/CDC7/CDC25A/CDK1/H…	68
BP	GO:0051304	chromosome separation	68/9555	97/18800	8.63271e-05	0.000837927	0.000589825	PSMG2/ERCC4/NEK6/RECQL5/MLH1/ANAPC11/DIS3L2/PLSCR1/NCAPH/CDC26/PPP2R1A/CDC23/MAD2L1BP/IK/LCMT1/MAD2L2/CSNK2A2/KLHL22/CHFR/ZWILCH/MAD1L1/CSNK2A1/CDK5RAP2/SLX4/BUB1/ZNF207/CDC16/TOP2B/CCNB1/CDC27/EME1/NUMA1/TACC3/CDT1/DYNC1LI1/FANCM/ANAPC1/ANAPC7/RIOK2/CUL3/ANAPC4/ANAPC15/CDC6/HECW2/MUS81/SMARCAD1/RMI1/RB1/NDC80/CENPX/M1AP/TOP3A/NCAPH2/ANAPC5/APC/FBXO5/AURKB/ZWINT/DLGAP5/ESPL1/PLK1/BUB1B/TTK/TEX14/…	68
BP	GO:0002456	T cell mediated immunity	77/9555	112/18800	8.67494e-05	0.00084074	0.000591806	GNL1/HFE/HLA-E/NECTIN2/WAS/NCKAP1L/HLA-A/BTN3A3/STX7/SASH3/FOXP3/ARID5A/JAG1/PTPRC/B2M/FUT7/LILRB4/LILRB1/BTN3A2/CD8A/RIPK3/CCR2/FBXO38/TNFRSF1B/CD81/HLA-B/IL12RB1/HLA-F/PRF1/MICA/TRAF6/FADD/PPP3CB/RFTN1/ZBTB1/FCGR2B/RAB27A/IL18/AHR/HLA-DRB1/MAP3K7/CD46/DUSP22/MR1/EMP2/TRAF2/CTSC/TBX21/NLRP3/HLA-DRA/TNFSF4/P2RX7/HLA-G/MALT1/HPRT1/RSAD2/ICAM1/CTSH/SLAMF1/IL7R/PVR/MYO1G/GZMM/IL1B/HMGB1/IL4I1/AGER/K…	77
BP	GO:0033209	tumor necrosis factor-mediated signaling pathway	74/9555	107/18800	8.74081e-05	0.000845834	0.000595391	TNFRSF1A/RIPK1/CASP1/NKIRAS2/TRADD/CARD8/PYCARD/TRIM32/PTPN2/TNFRSF14/COMMD7/SPPL2A/PTK2B/LAPTM5/EXT1/STAT1/CASP8/ILK/TMSB4X/TNFRSF1B/CARD16/LIMS1/GAS6/TRAIP/TRAF6/PIAS4/RRAGA/F2RL1/ACTN4/SPPL2B/CASP4/NKIRAS1/XIAP/CYLD/UBE2K/SHARPIN/SPATA2/IKBKB/RFFL/FAS/PPP2CB/TRAF2/RELA/CDIP1/SPHK1/NFKBIA/TRAF1/CPNE1/TXNDC17/TNFSF13B/SYK/OTULIN/PLVAP/GPS2/TRAF5/JAK2/ADAM17/TRAF3IP2/TNFRSF19/HSPA1A/TNF/TNFRSF11A…	74
BP	GO:0008360	regulation of cell shape	100/9555	151/18800	8.77764e-05	0.000848104	0.000596989	RHOG/PARVA/RAC1/RHOC/HCK/FES/MSN/PLXND1/CYFIP1/CORO1A/ARAP1/RHOA/TPM1/MYL12B/TAOK2/MYH9/EPS8/GNA12/RND3/TBCCD1/PTK2B/DAPK3/FBLIM1/CFDP1/HEXB/ARHGAP18/RASA1/ARHGAP15/CDC42SE2/SPTA1/SEPTIN7/LST1/RHOBTB2/CCL2/CFAP410/WDR1/ITGB2/PLXNA2/PLXNC1/ZMPSTE24/DIAPH1/CDC42EP2/ANXA1/CSF1R/FMNL1/PEAK3/CRK/MYH10/DNMBP/PLXNB2/FMNL3/DLG1/ARHGAP35/FGR/DLC1/FGD6/RHOB/GNA13/PLEKHO1/FAM171A1/EZR/RHOF/C15orf62/CDC42SE1…	100
BP	GO:0006414	translational elongation	42/9555	55/18800	9.02537e-05	0.000870715	0.000612905	TRIP4/ASCC2/ALKBH1/EEFSEC/SHFL/DPH3/TRNAU1AP/DPH2/EIF4A3/DPH5/GTPBP2/SELENOT/AARS1/SRP9/USP16/MTRFR/GTPBP1/ABTB1/SEPSECS/CPEB2/DPH7/GFM1/MRPL44/SECISBP2/MTRES1/EEF2K/DPH6/DNAJC24/ZNF598/NEMF/EFL1/SECISBP2L/DIO2/EEF1A1/DPH1/EIF5A2/HBS1L/EIF5A/LTN1/EEF2/RPLP2/TSFM	42
BP	GO:0140694	non-membrane-bounded organelle assembly	229/9555	379/18800	9.28726e-05	0.000894603	0.00062972	DBNL/CHMP1A/KIF3B/HCK/CHMP2A/MSN/ZFYVE1/RAB11A/CSRP1/CFLAR/RNF213/TUBB/RHOA/TPM1/ABT1/CHMP6/NEK6/NUP62/BIN2/CHMP3/OGFOD1/CHMP4B/CDS2/TRIM37/CHMP1B/CETN2/NBDY/FLII/FITM2/MYL9/YTHDF2/RPS27L/LCP1/DRG1/STYXL1/MLH1/RNF4/E2F4/FLNA/HAUS4/EIF6/CSNK1D/DHX29/HDAC3/MAPRE2/DHX30/MPV17L2/TMOD3/TUBGCP2/AAAS/TUBGCP5/CLASP1/MRPL20/KIF9/GSN/CCDC69/WDR1/BSCL2/YTHDF1/INO80/EDC3/EIF4ENIF1/MAPRE1/RBM14/DDX28/VCX/EML3…	229
BP	GO:0006625	protein targeting to peroxisome	17/9555	18/18800	9.37163e-05	0.000894603	0.00062972	PEX16/PEX26/PEX7/LONP2/RAB8B/ZFAND6/PEX14/PEX10/PEX3/PEX5/PEX19/PEX13/PEX1/PEX6/PEX2/HACL1/PEX12	17
BP	GO:0034138	toll-like receptor 3 signaling pathway	17/9555	18/18800	9.37163e-05	0.000894603	0.00062972	FLOT1/HAVCR2/OAS1/WDFY1/RFTN1/F2RL1/TNIP2/UBQLN1/UNC93B1/CAV1/SCIMP/PTPN22/TIRAP/TNF/COLEC12/TNFAIP3/TLR3	17
BP	GO:0072662	protein localization to peroxisome	17/9555	18/18800	9.37163e-05	0.000894603	0.00062972	PEX16/PEX26/PEX7/LONP2/RAB8B/ZFAND6/PEX14/PEX10/PEX3/PEX5/PEX19/PEX13/PEX1/PEX6/PEX2/HACL1/PEX12	17
BP	GO:0072663	establishment of protein localization to peroxisome	17/9555	18/18800	9.37163e-05	0.000894603	0.00062972	PEX16/PEX26/PEX7/LONP2/RAB8B/ZFAND6/PEX14/PEX10/PEX3/PEX5/PEX19/PEX13/PEX1/PEX6/PEX2/HACL1/PEX12	17
BP	GO:1904872	regulation of telomerase RNA localization to Cajal body	17/9555	18/18800	9.37163e-05	0.000894603	0.00062972	PARN/NOP10/CCT6A/TCP1/RUVBL2/SHQ1/CCT7/CCT5/CCT8/CCT4/DCP2/NHP2/EXOSC10/CCT2/DKC1/RUVBL1/CCT3	17
BP	GO:2000641	regulation of early endosome to late endosome transport	17/9555	18/18800	9.37163e-05	0.000894603	0.00062972	DAB2/MSN/SNX3/SNX12/CHMP3/PTPN23/MAPK1/RAB21/VPS11/SRC/MAPK3/DENND10/EZR/MAP2K2/MAP2K1/DNAJC13/MTMR2	17
BP	GO:0019646	aerobic electron transport chain	60/9555	84/18800	9.47131e-05	0.000898576	0.000632517	PINK1/NDUFB2/UQCR10/NDUFS3/NDUFAF1/NDUFB10/NDUFC2/SLC25A51/SDHAF2/NDUFV3/COQ9/COX15/NDUFA8/NDUFA9/COX4I1/COX5B/NDUFA2/NDUFA4/NDUFC1/NDUFA10/NDUFB1/NDUFS2/NDUFAB1/NDUFB6/NDUFS4/NDUFA1/NDUFS7/NDUFB3/COX6A1/NDUFS8/NDUFS5/NDUFA6/DLD/NDUFB4/SDHC/PARK7/NDUFS1/NDUFB5/NDUFB8/NDUFA3/NDUFB7/ISCU/NDUFV1/SDHD/COX5A/COX7A2L/NDUFA5/UQCRQ/COX7C/CYCS/CYC1/COX4I2/SDHA/UQCRB/COX1/UQCRH/UQCRFS1/NDUFV2/ND6/DNAJC15	60
BP	GO:0031397	negative regulation of protein ubiquitination	60/9555	84/18800	9.47131e-05	0.000898576	0.000632517	CDK5/PSEN1/N4BP1/HDAC8/LIMK1/USP4/PARP10/CHP1/TRIM44/DTX3L/ARRB1/SQSTM1/ISG15/ARRB2/PPIA/TAF1/VPS28/ATG5/U2AF2/AKT1/GNL3L/UBXN1/MAD2L2/SIRT7/TRIP12/SVBP/OTUB1/SENP2/DNAJA1/SOX4/CAV1/PARK7/FYN/CDC20/GPS2/GCLC/PER2/TSPO/SPOPL/HSPA1A/CRY1/BAG5/PRKCE/ABL1/GLMN/IVNS1ABP/FBXO5/GTPBP4/PLAA/MARCHF7/TNFAIP3/SPRY2/BUB1B/NXN/PRMT3/MINAR1/OGT/OTUB2/MAD2L1/HSPA1B	60
BP	GO:1900182	positive regulation of protein localization to nucleus	60/9555	84/18800	9.47131e-05	0.000898576	0.000632517	PSEN1/PARP1/MAVS/HCLS1/HYAL2/CARD10/PARP9/PIK3R1/MEPCE/LIMK2/ORMDL3/DTX3L/FLNA/PRKCD/MAPK14/HDAC3/RBM22/SESN2/TARDBP/CDK5RAP3/DMAP1/STK11/AKT1/LAMTOR5/CCT6A/SRC/MCRS1/TCP1/BAG3/TRIM28/CCT7/CCT5/TGFB1/CCT8/PARK7/FYN/JUP/RAN/CCT4/FERMT2/PIK3R2/CCT2/GLI3/JAK2/SMO/DKC1/KAT7/PYHIN1/TESK1/EIF2AK3/HSP90AB1/LARP7/CCT3/IFNG/PLK1/CD2AP/ZC3H12A/EFCAB7/CDK1/TRIM8	60
BP	GO:0050766	positive regulation of phagocytosis	52/9555	71/18800	9.48403e-05	0.000898576	0.000632517	NCKAP1L/DOCK2/SIRPA/MERTK/PYCARD/PTPRJ/PTPRC/SIRPG/LMAN2/FCN3/C2/FCER1G/DNM2/CCL2/CLEC7A/GAS6/APPL2/RAB31/FCN1/TREM2/CALR/F2RL1/FCGR2B/RAB27A/PLCG2/SLC11A1/IL15RA/IL2RG/C4A/MFGE8/BCR/CYBA/SOD1/PTX3/ANO6/C3/ABCA7/IL1B/TNF/COLEC11/CD47/IFNG/NOD2/CAMK1D/GATA2/PLA2G5/STAP1/FPR2/IL2RB/CD300LF/ITGA2/SIRPB1	52
BP	GO:0099518	vesicle cytoskeletal trafficking	52/9555	71/18800	9.48403e-05	0.000898576	0.000632517	BLOC1S3/KIF3B/BORCS5/KIFAP3/AP3B1/MYO7A/NDE1/BLOC1S5/KIF13A/MYO1F/HTT/TRAK2/MYO5A/FNBP1L/MYO1C/TRAK1/BLOC1S2/STK11/ACTN4/CLN3/BLOC1S4/AP3M1/RAB1A/KIF1C/BLOC1S6/PAFAH1B1/MYO7B/AP3S1/BLOC1S1/RASGRP1/DYNC1H1/NDEL1/AP3D1/SNAPIN/AP3S2/WASL/KIF3A/MYO1G/FBXW11/MYO1E/AP3M2/MYO1D/FYCO1/PPFIA2/TANC2/DTNBP1/MYO1B/KIF5B/MAP2/F8A3/DYNC1I1/BICDL1	52
BP	GO:0097581	lamellipodium organization	63/9555	89/18800	9.86477e-05	0.000933257	0.000656929	TWF2/RAC1/CDC42/WAS/SNX1/ARPC2/CYFIP1/CAPZB/ABLIM3/ACTR3/CORO1B/SNX2/NCK2/PIK3R1/BRK1/NUP85/ABI3/WASF2/S1PR1/CTTN/ARPIN/DNM2/SLIT2/PTPRO/VCL/RREB1/NCK1/ARHGEF6/MTOR/ACTR2/ATP7A/SRC/TWF1/CORO1C/PLEKHO1/FSCN1/ARPC5/ARFIP2/PARVB/ABI1/ABI2/AJUBA/RAC2/AVIL/CD44/BIN3/PIK3CA/GOLPH3/SRGAP2/SPATA13/WHAMM/NCKAP1/VAV3/FER/ARHGEF7/CARMIL1/CCDC88A/ENPP2/CDH13/ITGB1/KIT/CARMIL2/ABLIM1	63
BP	GO:0099111	microtubule-based transport	127/9555	198/18800	9.9009e-05	0.000935282	0.000658354	BLOC1S3/KIF3B/UBB/FLOT2/CDC42/ACTR10/KIF3C/BBS12/IFT27/BORCS5/IFT122/TTLL1/KIFAP3/IFT43/AP3B1/TERF2/SPG7/ARL8B/NDE1/SPG11/BLOC1S5/MAP1S/KIF13A/RAB27B/HDAC6/HTT/TRAK2/COPG1/TTC30B/PEX14/IFT52/RAB21/COPG2/TRAK1/HIF1A/BLOC1S2/TRAF3IP1/IFT140/ARL8A/ARMCX3/STK11/SPAG16/CEP131/LAMP1/CILK1/KATNIP/CLN3/BLOC1S4/DYNC1I2/SSNA1/ARHGAP21/DYNLT2B/HSBP1/AP3M1/RHOT2/SFPQ/RAB1A/KIF1C/MREG/BLOC1S6/BAG3/BICD2/PAFAH…	127
BP	GO:0007163	establishment or maintenance of cell polarity	139/9555	219/18800	9.96239e-05	0.000939692	0.000661459	ACTB/RHOG/PARVA/RAC1/RHOC/CYTH1/FLOT2/CDC42/NCKAP1L/DOCK2/MSN/DCTN1/CAP1/CTNNA1/NSFL1C/DOCK8/PDZD11/RHOA/SDCCAG8/ACTR3/MYH9/PARVG/ARF6/RND3/PTK2B/DLG3/DYNLT1/NDE1/ILK/ERBIN/MAP4/RHOBTB2/CLASP1/SYNJ2BP/HTT/CYTH3/RAB10/GSN/WDR1/CRKL/SLC9A1/STK11/LLGL1/CDH5/ARHGEF11/GBF1/ARF4/LMNA/CRK/SH3BP1/DLG1/CRTAM/ACTR2/STK25/ARHGAP35/MAP7/TEK/PAFAH1B1/RPGRIP1L/CD3G/RHOB/LRRC7/TTC8/SPN/PALS1/FRMD4A/KIF2C/FSCN1/…	139
BP	GO:0002449	lymphocyte mediated immunity	221/9555	365/18800	0.000102146	0.000962053	0.000677199	GNL1/HFE/HLA-E/MYD88/NECTIN2/UNC13D/WAS/NCKAP1L/LAG3/HLA-A/GFER/CORO1A/BTN3A3/STX7/TUBB/C1R/VAV1/TNFSF13/LGALS9/CSF2RB/CFI/SASH3/RAET1G/HAVCR2/PARP3/AP1G1/LYST/FOXP3/PLEKHM2/ARID5A/JAG1/RNF19B/PTPRC/B2M/FUT7/BCL10/SWAP70/IL10/HLA-DMA/PTPN6/LILRB4/LILRB1/BTN3A2/CD8A/IL4R/MLH1/RIPK3/CCR2/FCGR1A/ARL8B/STAT5B/BATF/NCR3/FBXO38/STAT6/C1QA/IL27RA/PRKCD/BTK/C1QC/HMCES/TNFRSF1B/C2/CD81/INPP5D/FCER1G/RNF16…	221
BP	GO:0019693	ribose phosphate metabolic process	237/9555	394/18800	0.000105662	0.000993697	0.000699473	MPP1/G6PD/OGDH/TIGAR/PANK2/ADPGK/PSEN1/PARP1/PRKAG1/DNAJC30/ACSS2/ACOT2/ACSF2/ACSL5/NUDT16/ELOVL1/RHOA/VPS9D1/TPST2/MVD/UPRT/PINK1/PFKFB2/SLC35B3/MLYCD/ABHD14B/TPST1/ENTPD5/DGUOK/FITM2/GNAI3/UCK1/HK3/ACSF3/GUK1/EIF6/TMSB4X/ZBTB7A/PDK2/DLST/ACOT9/PRPS1/SPHK2/CARD11/STAT3/ACOT1/PRPSAP1/PAPSS1/RPIA/ATP5F1E/GIMAP7/ACOT8/NUDT3/SLC35B2/SLC25A1/ATPSCKMT/HSD17B12/TREM2/SUCLG2/HIF1A/LRGUK/PKM/COASY/VCP/AC…	237
BP	GO:0032469	endoplasmic reticulum calcium ion homeostasis	22/9555	25/18800	0.000106233	0.000997587	0.000702212	PML/BAK1/PSEN1/TMBIM6/BAX/BCAP31/KCTD17/THADA/WFS1/PACS2/BCL2/GRINA/FIS1/CCDC47/HERPUD1/RAP1GDS1/SELENOK/APP/CAMK2D/TGM2/TMCO1/ATP2A2	22
BP	GO:0046854	phosphatidylinositol phosphate biosynthetic process	50/9555	68/18800	0.000108893	0.00102105	0.000718729	PI4K2A/PIP5K1C/ITPKB/CISH/PIK3R1/IP6K1/PIK3R3/PIP4K2A/BECN1/PIP4K2B/SLA2/SOCS1/IP6K2/BPNT1/TMEM150A/PI4KB/UVRAG/OCRL/FIG4/ATG14/PIK3R4/SOCS4/PIK3C2B/FAM126B/PIK3CB/PI4KA/PIK3CG/SOCS5/SYNJ1/TTC7A/TTC7B/PIK3CD/ITPKC/PIK3R2/EFR3A/PIK3CA/PIK3C2A/PIK3C3/PIP4K2C/SMG1/PIK3R6/SOCS6/INPP1/FAM126A/INPP4A/SOCS3/SYNJ2/IMPA1/SOCS2/IPMK	50
BP	GO:2001056	positive regulation of cysteine-type endopeptidase activity	95/9555	143/18800	0.000109078	0.00102128	0.000718886	PML/MUL1/BAK1/CASP10/CASP1/LGMN/TBC1D10A/CFLAR/CARD8/MAP3K5/LCK/RHOA/CTSD/BCL2L13/LGALS9/ST20/PYCARD/BAX/PPARG/BCAP31/PPM1F/BCL10/LAPTM5/NOD1/ARL6IP5/HIP1/RPS27L/CASP8/IFI16/MTCH1/DIABLO/CLEC7A/GSN/NLRC4/HTRA2/AIFM1/FADD/VCP/DAPK1/RIPK2/TNFSF10/S100A9/F2R/FIS1/KHDC1/CASP2/FAS/BID/DLC1/CASP9/BAD/PDCD2/HIP1R/NLRP3/NLRP1/UACA/PDCD6/CARD9/REST/ANP32B/FYN/SYK/SENP1/MALT1/DAP/PDCD5/CTSH/CRADD/PIDD1/SIR…	95
BP	GO:0120032	regulation of plasma membrane bounded cell projection assembly	125/9555	195/18800	0.000116313	0.00108742	0.000765444	TWF2/RHOG/BBS4/RAC1/PLEKHM1/CDC42/WAS/ARPC2/CYFIP1/CAPZB/ABITRAM/ARAP1/SDCCAG8/ACTR3/EPS8/ARF6/PFN1/PIK3R1/ATMIN/BRK1/RALA/LIMK2/ABI3/WASF2/DOCK11/TGFBR1/KCTD17/PRKCD/SEPTIN7/MAP4/TRPM2/DNM2/HTT/SLIT2/FNBP1L/RABEP2/ODF2L/TCHP/IFT140/PLD1/CDC42EP2/ATG5/F2RL1/SRF/ODF2/NRP1/CLN3/DYNLT2B/TBC1D30/CYLD/MTOR/PLEK2/ACTR2/ATP7A/ARHGAP35/TWF1/MIEN1/CNTROB/HRAS/ATG3/RAB5A/FAM98A/GDI2/DEF8/CORO1C/TBC1D7/FSCN…	125
BP	GO:0035307	positive regulation of protein dephosphorylation	36/9555	46/18800	0.000118664	0.00110777	0.000779768	CALM3/PTPA/CNEP1R1/AMBRA1/PPP1R7/VRK3/PINK1/GNA12/PTPRC/SYMPK/PRKCD/LILRB2/ITGA1/SMPD1/CALM1/PPIA/CDH5/SPPL3/ANKLE2/CD33/PPP2R5A/MTOR/CALM2/PPP2R5D/DLC1/CD300A/TGFB1/PIN1/PPP1R12A/PDGFRB/JAK2/PPP1R16B/SLC39A10/HSP90AB1/GBA/PPP1R15A	36
BP	GO:0045824	negative regulation of innate immune response	53/9555	73/18800	0.000119721	0.00111599	0.000785555	TRIM21/MUL1/SAMHD1/STAT2/HLA-E/GRN/VSIG4/HLA-A/GFER/NR1H2/NR1H3/LGALS9/HAVCR2/PPARG/PTPN2/PARP14/DHX58/NMI/CACTIN/YTHDF2/LILRB1/OAS1/FAM3A/IFI16/ISG15/NLRC3/OAS3/SERPING1/HLA-B/ARRB2/HLA-F/MICA/ADAR/NLRX1/NLRC5/CRK/METTL3/TRAFD1/USP18/HLA-G/BANF1/SLAMF8/USP15/CR1/SERPINB9/KLRD1/CD96/TTLL12/YTHDF3/TNFAIP3/TYRO3/KLRC1/DUSP10	53
BP	GO:0019395	fatty acid oxidation	73/9555	106/18800	0.000120383	0.00112052	0.000788744	ETFBKMT/ECH1/HSD17B10/ADIPOR2/PEX7/DECR1/SCP2/ADH5/POR/CRAT/BDH2/MLYCD/ACAA1/IVD/ABCD4/HADHB/HADHA/LONP2/ECI1/AMACR/MAPK14/ABCD3/ETFA/APPL2/SESN2/ACOT8/AKT2/ACAD10/ACAA2/MTLN/CPT1A/ECI2/AKT1/ABCD1/ACOX1/HSD17B4/PEX5/ECHS1/ACADS/DECR2/PPARA/ETFB/PHYH/ACACB/PEX13/PPARD/PRKAA1/CPT2/GCDH/MCAT/ECHDC1/SLC25A17/ILVBL/ACADVL/PRKAG2/CYP4V2/ETFDH/AUH/PEX2/ADIPOR1/HACL1/CROT/ACADM/ACOX3/EHHADH/PDK4/ECHDC2/A…	73
BP	GO:0062125	regulation of mitochondrial gene expression	24/9555	28/18800	0.000124171	0.00115408	0.000812371	MALSU1/ALKBH1/TACO1/MTG2/MPV17L2/COA3/RCC1L/UQCC2/METTL4/MRPS27/NSUN3/RMND1/FASTKD2/TRUB2/PRKAA1/CDK5RAP1/RPUSD3/CHCHD10/FASTKD3/MTRES1/NGRN/MTG1/SHMT2/TSFM	24
BP	GO:0051310	metaphase plate congression	48/9555	65/18800	0.000124712	0.00115742	0.000814717	CHMP1A/CHMP2A/RAB11A/NUDC/CHMP6/NUP62/CHMP3/CHMP4B/CHMP1B/TTL/MLH1/VPS4A/BECN1/EML3/CDC23/KPNB1/CHMP2B/RMDN1/KIFC1/CHMP7/CDCA8/DCTN2/MAD1L1/BOD1/TRAPPC12/MIS12/KIF2C/VPS4B/HNRNPU/SEH1L/DYNC1H1/CCNB1/NUMA1/CDT1/ANKRD53/RRS1/CUL3/CHMP4A/CDCA5/CENPC/PSRC1/NDC80/KIF22/CHMP5/AURKB/CENPQ/KIF18A/PIBF1	48
BP	GO:0060491	regulation of cell projection assembly	126/9555	197/18800	0.00012648	0.00117211	0.000825057	TWF2/RHOG/BBS4/RAC1/PLEKHM1/CDC42/WAS/ARPC2/CYFIP1/CAPZB/ABITRAM/ARAP1/SDCCAG8/ACTR3/EPS8/ARF6/PFN1/PIK3R1/ATMIN/BRK1/RALA/LIMK2/ABI3/WASF2/DOCK11/TGFBR1/KCTD17/PRKCD/SEPTIN7/MAP4/TRPM2/DNM2/HTT/SLIT2/FNBP1L/RABEP2/ODF2L/TCHP/IFT140/PLD1/CDC42EP2/ATG5/F2RL1/SRF/ODF2/NRP1/CLN3/DYNLT2B/TBC1D30/CYLD/MTOR/PLEK2/ACTR2/ATP7A/ARHGAP35/SRC/TWF1/MIEN1/CNTROB/HRAS/ATG3/RAB5A/FAM98A/GDI2/DEF8/CORO1C/TBC1D7/…	126
BP	GO:0031063	regulation of histone deacetylation	34/9555	43/18800	0.000127095	0.00117609	0.000827862	PRKD2/PINK1/FOXP3/SAP30BP/CTBP1/C6orf89/TADA3/SPHK2/KAT14/RRP8/DR1/PRMT6/MBIP/APLNR/KDM5A/ZZZ3/SGF29/UCN/NIPBL/KAT2A/AKAP8/SIRT1/WDR5/JDP2/SKI/SUV39H1/CAMK2D/AKAP8L/ING2/ZBTB7B/TADA2A/MAPK8/BCL6/LRRK2	34
BP	GO:0009259	ribonucleotide metabolic process	231/9555	384/18800	0.000127588	0.00117722	0.000828656	MPP1/OGDH/TIGAR/PANK2/ADPGK/PSEN1/PARP1/PRKAG1/DNAJC30/ACSS2/ACOT2/ACSF2/ACSL5/NUDT16/ELOVL1/RHOA/VPS9D1/TPST2/MVD/UPRT/PINK1/PFKFB2/SLC35B3/MLYCD/ABHD14B/TPST1/ENTPD5/DGUOK/FITM2/GNAI3/UCK1/HK3/ACSF3/GUK1/EIF6/TMSB4X/ZBTB7A/PDK2/DLST/ACOT9/SPHK2/CARD11/STAT3/ACOT1/PAPSS1/ATP5F1E/GIMAP7/ACOT8/NUDT3/SLC35B2/SLC25A1/ATPSCKMT/HSD17B12/TREM2/SUCLG2/HIF1A/LRGUK/PKM/COASY/VCP/ACSL4/UPP1/PPCDC/TAFAZZIN/…	231
BP	GO:0050900	leukocyte migration	231/9555	384/18800	0.000127588	0.00117722	0.000828656	MPP1/RHOG/MYD88/RAC1/STK10/HCK/LGMN/PIP5K1C/CDC42/NCKAP1L/GPSM3/MSN/SIRPA/CORO1A/SELL/BST1/RIN3/LCK/DOCK8/RHOA/VAV1/LGALS9/SELPLG/PYCARD/CX3CL1/LYST/MYH9/EPS8/TNFRSF14/CSF1/TMEM102/VEGFC/CD99L2/FUT7/SWAP70/PTK2B/C3AR1/NUP85/IL10/SPI1/MMP14/CXCL12/MAPK1/EXT1/RIPK3/CCR2/STAT5B/AIF1/ITGAL/CXCR3/IL27RA/S1PR1/P2RX4/SLC8B1/CD81/TRPM2/ITGA1/HMOX1/FCER1G/PTAFR/TNFSF14/DDT/CCL2/SLIT2/DNM1L/PLCB1/GAS6/WDR1…	231
BP	GO:0042157	lipoprotein metabolic process	93/9555	140/18800	0.000128777	0.00118647	0.000835168	ATG7/PIGK/LYPLA2/ZDHHC7/APOL2/ZDHHC3/APOL3/ZDHHC18/CTSD/MPPE1/RAB3GAP1/APOL6/APOE/PIGQ/NMT1/ATG16L1/PIGH/PIGV/ATG13/DPM2/ZDHHC5/WIPI2/ABHD12/ZDHHC4/WDR45/APOL1/WDR45B/PIGG/PIGT/APOM/ZDHHC16/PIGS/PGAP3/ATG5/ZDHHC6/ZDHHC13/ATG101/WIPI1/PIGW/LYPLAL1/PIGC/PPT1/GLUL/ZDHHC8/ULK1/DBI/PIGU/PPM1A/PIGP/PPARA/PIGB/PIGX/ZDHHC14/APOC1/ATG12/PGAP2/GPAA1/ZDHHC1/ZDHHC12/RABL3/LCAT/SELENOK/ZDHHC9/PPM1B/PIGF/ATG16…	93
BP	GO:0070507	regulation of microtubule cytoskeleton organization	100/9555	152/18800	0.000128995	0.00118675	0.000835369	CHMP1A/RAC1/FES/CHMP2A/DCTN1/RHOA/CLTC/EML2/CHMP6/PARP3/NUP62/CHMP3/CHMP4B/CHMP1B/DRG1/RNF4/MAP1S/GAS2L1/MAPRE2/CLASP1/HDAC6/GBA2/SKA2/MAPRE1/TRAF3IP1/MECP2/EML3/CDH5/CHMP2B/CIB1/MID1IP1/CHMP7/CYLD/RASSF1/TBCD/ATAT1/TOGARAM1/ARL2/BICD2/INPP5J/PAFAH1B1/FKBP4/MPDZ/TTBK2/PRKAA1/VPS4B/ARL3/CDK2AP2/MAPRE3/RAE1/CDK5RAP2/KATNB1/HNRNPU/DYNC1H1/STMN1/NUMA1/HDGFL3/TACC3/EPHA3/ANKRD53/SLAIN2/CDKN1B/SKA1/BOR…	100
BP	GO:0030866	cortical actin cytoskeleton organization	32/9555	40/18800	0.000133953	0.00123058	0.000866219	CDK5/NCKAP1L/PLEK/ARF6/TLN1/LCP1/VPS4A/EHD2/RAB13/CALR/LLGL1/FMNL1/STRIP1/FMNL3/DLG1/CAVIN3/RACGAP1/IKBKB/FHOD1/EZR/ROCK2/PDCD6IP/RHOQ/ROCK1/FMNL2/TNF/ANLN/NCKAP1/EPB41L2/RTKN/PLEC/AKAP11	32
BP	GO:0051084	'de novo' post-translational protein folding	30/9555	37/18800	0.000138307	0.00126875	0.000893087	TOR1B/TOR1A/HSPA1L/SELENOF/DNAJB5/ENTPD5/UGGT1/GAK/DNAJC7/TOR2A/SDF2L1/DNAJB12/SDF2/CD74/HSPH1/HSPA5/CHCHD4/HSPA8/PTGES3/CCT2/ST13/HSPA1A/DNAJB4/HSPE1/HSPA14/DNAJB14/HSPA9/DNAJB1/HSPA1B/HSPA2	30
BP	GO:0000423	mitophagy	28/9555	34/18800	0.000139013	0.00127155	0.000895054	TIGAR/AMBRA1/PINK1/MFN2/ATG13/SQSTM1/PHB2/BECN1/CDC37/HDAC6/RNF41/VPS13D/ATG4B/MAP1LC3B/HTRA2/TAFAZZIN/VPS13C/SLC25A5/HUWE1/ATG14/USP30/TOMM7/TSC2/ARFIP2/RIMOC1/VDAC1/OPTN/LRBA	28
BP	GO:0006301	postreplication repair	28/9555	34/18800	0.000139013	0.00127155	0.000895054	PARP10/UBE2A/WDR33/POLD2/NSMCE1/VCP/ZBTB1/MAD2L2/UBE2N/USP10/PCNA/POLDIP2/REV1/POLK/POLD1/RCHY1/FAAP20/UBE2B/UBE2V2/SPRTN/BRCA1/DTL/RAD18/POLH/POLE2/MSH2/POLI/PRIMPOL	28
BP	GO:1902749	regulation of cell cycle G2/M phase transition	74/9555	108/18800	0.000140048	0.00127917	0.000900421	TRIM39/ZFYVE19/ING4/CDC25B/RAB11A/BABAM2/TAOK2/MIIP/INIP/VPS4A/PABIR1/RAD17/BABAM1/DBF4B/SIN3A/CCNQ/RAD51C/CDK5RAP3/MECP2/TAOK3/ZNF830/CTC1/BRCC3/NABP1/HUS1/NBN/CHFR/AVEN/FOXO4/FZR1/VPS4B/NABP2/USP47/RRM1/NAE1/MACROH2A1/SYF2/NEK10/CCNB1/UIMC1/RAD51B/BRCA1/ORC1/RNASEH2B/APP/RCC2/DTL/CDC6/DYRK3/CDK2/TAOK1/CLSPN/MTA3/BRD4/INTS3/RINT1/CCND1/FBXO5/ATF5/AURKB/CCNG1/FOXN3/RRM2B/DONSON/CDC25C/PLK1/CCNB3/…	74
BP	GO:0002718	regulation of cytokine production involved in immune response	68/9555	98/18800	0.000142394	0.00129873	0.00091419	HFE/HLA-E/MAVS/HLA-A/TLR4/SASH3/RAET1G/FOXP3/TNFRSF14/ARID5A/B2M/BCL10/LAPTM5/IL10/LILRB4/LILRB1/LACC1/CCR2/TRIL/BTK/TNFRSF1B/SPHK2/CD81/HMOX1/CLEC7A/HLA-F/TRIM6/TRAF6/ATG5/F2RL1/SEMA7A/IL18/PLCG2/CUEDC2/MAP3K7/CD74/HK1/TRAF2/TBX21/DHX36/NLRP3/TGFB1/TNFSF4/BST2/HLA-G/WNT5A/MALT1/RSAD2/SCIMP/TICAM1/SLAMF1/SIRT1/IL1B/TNF/CD96/IL1R1/GATA3/DDX58/TRPM4/NOD2/DDX1/FFAR2/TLR3/JAK3/BCL6/CD226/KIT/IL6	68
BP	GO:0006353	DNA-templated transcription termination	19/9555	21/18800	0.000145465	0.00131728	0.000927244	SSU72/MED18/CAVIN1/POLR1H/MTERF1/SETX/SMN1/ZMPSTE24/PRMT5/POLR2A/DHX9/XRN2/POLR3K/SCAF8/MTERF2/SCAF4/TTF1/MAZ/TTF2	19
BP	GO:0007252	I-kappaB phosphorylation	19/9555	21/18800	0.000145465	0.00131728	0.000927244	SIRPA/TLR4/CX3CL1/TLR2/IKBKE/AKT1/ERC1/PLCG2/DDRGK1/MAP3K7/TLR7/IKBKB/TRAF2/TNF/CHUK/TLR3/CX3CR1/DAB2IP/PRDX4	19
BP	GO:0044090	positive regulation of vacuole organization	19/9555	21/18800	0.000145465	0.00131728	0.000927244	RALB/GRN/ANXA2/RAB3GAP1/WDR45/PIP4K2A/BECN1/SNX18/PIP4K2B/LRSAM1/WIPI1/ULK1/SH3GLB1/ATG2A/MOAP1/SNX7/RAB3GAP2/PIP4K2C/SNX30	19
BP	GO:0090141	positive regulation of mitochondrial fission	19/9555	21/18800	0.000145465	0.00131728	0.000927244	MUL1/PINK1/VPS35/RALA/DNM1L/MIEF1/FIS1/RALBP1/KDR/MIEF2/MCU/PGAM5/DCN/MARCHF5/DDHD1/MFF/SPIRE1/DDHD2/AURKA	19
BP	GO:0097734	extracellular exosome biogenesis	19/9555	21/18800	0.000145465	0.00131728	0.000927244	CHMP2A/RAB11A/SNF8/ATP13A2/SDCBP/TSG101/VPS4A/RAB7A/STAM/RAB27A/COPS5/HGS/ATP9A/CD34/VPS4B/PDCD6IP/SDC1/IFNG/SDC4	19
BP	GO:0051865	protein autoubiquitination	54/9555	75/18800	0.000149116	0.0013465	0.000947814	TRIM21/TRIM68/RNF185/BFAR/SH3RF3/RNF213/DDB2/RNF141/UBE2A/RNF19B/TRIM37/AMFR/DTX3L/RNF4/RNF146/RNF10/RNF41/RNF220/RNF112/STUB1/TRAF6/TRIM13/RNF181/TAF1/ERCC8/LRSAM1/UBE2D3/RAG1/UBE2D2/RBX1/RNF13/TRIM52/RNF187/RNF8/CNOT4/TRAF2/RNFT1/ITCH/RNF115/UBE2B/HECTD1/BRCA1/RNF11/RNF122/CUL3/RAD18/OBI1/MARCHF5/MARCHF7/UBE2T/LTN1/KLHL24/SASH1/LRRK2	54
BP	GO:0140056	organelle localization by membrane tethering	54/9555	75/18800	0.000149116	0.0013465	0.000947814	VPS18/RALB/VTI1B/MOSPD3/STX12/YKT6/PLEK/SCFD2/STX7/STX4/RAB8A/VAMP8/VAMP3/VMP1/RAB8B/STXBP2/AHCYL1/SNAP29/RAB12/RAB10/CALM1/RAB13/STX1A/PACS2/ESYT1/CLN3/PSEN2/STX5/STX16/VPS11/STX8/ATG14/BLOC1S6/CAV2/RABEPK/VAPB/STX2/CTBP2/STX10/STX17/STX6/STXBP1/SNPH/RAB3D/UNC13B/STXBP3/SNAP25/STX3/NDRG4/RAB3IP/RAB15/STX11/ATP2A2/TSNARE1	54
BP	GO:0070816	phosphorylation of RNA polymerase II C-terminal domain	13/9555	13/18800	0.000150384	0.00135027	0.000950467	GTF2H5/CDK9/CDK13/CCNH/PPIL4/GTF2H4/GTF2H1/CDK7/GTF2H3/CDK12/CCNT1/CCNK/BRD4	13
BP	GO:0072683	T cell extravasation	13/9555	13/18800	0.000150384	0.00135027	0.000950467	CD99L2/RIPK3/CCR2/ITGAL/IL27RA/CCL2/CRKL/FADD/CD99/CRK/ICAM1/F11R/XG	13
BP	GO:0098792	xenophagy	13/9555	13/18800	0.000150384	0.00135027	0.000950467	CALCOCO2/RNF213/ATG16L1/NOD1/RNF31/WIPI2/LGALS8/LRSAM1/RIPK2/MAPK3/TBK1/OPTN/NOD2	13
BP	GO:0106074	aminoacyl-tRNA metabolism involved in translational fidelity	13/9555	13/18800	0.000150384	0.00135027	0.000950467	VARS2/VARS1/DTD1/AARS1/LARS2/DTD2/PRORSD1P/LARS1/IARS1/IARS2/AARS2/AARSD1/TARS2	13
BP	GO:0006120	mitochondrial electron transport, NADH to ubiquinone	39/9555	51/18800	0.000152697	0.0013691	0.000963722	PINK1/NDUFB2/NDUFS3/NDUFAF1/NDUFB10/NDUFC2/NDUFV3/COQ9/NDUFA8/NDUFA9/NDUFA2/NDUFA4/NDUFC1/NDUFA10/NDUFB1/NDUFS2/NDUFAB1/NDUFB6/NDUFS4/NDUFA1/NDUFS7/NDUFB3/NDUFS8/NDUFS5/NDUFA6/DLD/NDUFB4/PARK7/NDUFS1/NDUFB5/NDUFB8/NDUFA3/NDUFB7/ISCU/NDUFV1/NDUFA5/NDUFV2/ND6/DNAJC15	39
BP	GO:0051348	negative regulation of transferase activity	167/9555	270/18800	0.00015519	0.00138948	0.000978072	DUSP3/TRIM27/PSEN1/LIMK1/RUBCN/HHEX/HYAL2/RTRAF/SNX6/CSK/PYCARD/CHMP6/PARP3/APOE/PPARG/PTPN2/VPS25/NUP62/PTPRJ/CHP1/PAK2/COX11/FBXO7/TSG101/PTPRC/PPM1F/SH2B3/WARS1/PTPN6/MVP/LILRB4/PTPRB/ORMDL3/DTX3L/HEXIM1/GNAQ/EPHA1/PIP4K2A/YWHAG/PIK3IP1/PRKCD/QARS1/HEXIM2/PRKRIP1/SMPD1/PTPRO/PPIA/NF2/CDK5RAP3/CEBPA/INPP5K/SPRED1/GSK3A/PIP4K2B/GSKIP/GGNBP2/UBASH3B/AKT1/FABP4/PRKAR1A/ADAR/PTPN1/STK38/ADARB1/MAD2…	167
BP	GO:0018107	peptidyl-threonine phosphorylation	78/9555	115/18800	0.000157849	0.00140932	0.000992032	PRKD2/CDK5/CALM3/GRK2/TGFBR2/S1PR2/ACVR1B/SIRT2/DYRK4/MAPK1/TGFBR1/PRKCD/RPTOR/PRKACA/DGKQ/AXIN1/CSNK2B/ACVR1/CALM1/INPP5K/CAB39/SPRED1/TRIM6/TNKS1BP1/MAP3K10/GSK3A/STK11/TAF1/BCL2/AKT1/WNK1/RIPK2/MAP3K12/CSNK2A2/UBE2K/MTOR/NLK/EIF4G1/CALM2/ULK1/PRKCB/PDPK1/PKN1/SPHK1/DCAF1/TBK1/CSNK2A1/SPRED2/TGFB1/CDK10/ROCK2/WNT5A/PRKAG2/LMTK2/APP/DYRK1A/HIPK3/ROCK1/CAMK2D/GSK3B/DYRK3/STK39/CDC42BPA/CLK1/HIPK4…	78
BP	GO:0030518	intracellular steroid hormone receptor signaling pathway	78/9555	115/18800	0.000157849	0.00140932	0.000992032	VPS18/TRIP4/TRIM68/DAB2/PLPP1/PARP1/DAXX/YWHAH/RHOA/WBP2/HDAC1/ARNTL/RNF14/TADA3/ARID1A/ZBTB7A/PHB2/CALCOCO1/HDAC6/EGLN2/CRY2/DDX5/PHB1/CALR/SAFB/TRERF1/DDRGK1/NCOA4/CNOT2/VPS11/SRC/UFM1/PKN1/CNOT1/NR3C1/FKBP4/RWDD1/CLOCK/PMEPA1/PRMT2/PTGES3/SAFB2/PARK7/CNOT9/KANK2/DDX54/BRCA1/KDM1A/SIRT1/NEDD4/LATS1/JAK2/DDX17/STRN3/RBFOX2/CARM1/NCOR2/CYP7B1/CRY1/ZNF366/NCOR1/RNF6/ISL1/TAF7/PAK1/FOXP1/KMT2D/ESR1…	78
BP	GO:0002704	negative regulation of leukocyte mediated immunity	49/9555	67/18800	0.000159407	0.00141924	0.000999014	HFE/HLA-E/NCKAP1L/HLA-A/GFER/LGALS9/HAVCR2/PARP3/FOXP3/PTPRC/PTPN6/LILRB4/SPI1/LILRB1/CCR2/HMOX1/HLA-B/ARRB2/HLA-F/MICA/PPP3CB/FCGR2B/CRK/AHR/CD46/RABGEF1/DUSP22/TBX21/CD300A/BCR/BST2/HLA-G/SLAMF1/CR1/IL7R/NDFIP1/SERPINB9/THOC1/IL4I1/KLRD1/CD96/CLEC4G/CD84/IL13RA2/NOD2/CX3CR1/JAK3/KLRC1/BCL6	49
BP	GO:0046637	regulation of alpha-beta T cell differentiation	49/9555	67/18800	0.000159407	0.00141924	0.000999014	NCKAP1L/ITPKB/RHOA/LGALS9/TGFBR2/SASH3/FOXP3/AP3B1/LILRB4/IL4R/NKAP/IL12RB1/SOCS1/RIPK2/ANXA1/IL18/HLA-DRB1/PRDM1/ZAP70/TBX21/RARA/NLRP3/CD80/HLA-DRA/SOCS5/TNFSF4/CD86/SYK/AP3D1/MALT1/CD83/NFKBID/RUNX1/LOXL3/ADA/HMGB1/GLI3/RC3H2/ZBTB7B/RUNX3/GATA3/IFNG/HLX/JAK3/ZC3H12A/IL27/PNP/BCL6/ZNF683	49
BP	GO:0035065	regulation of histone acetylation	44/9555	59/18800	0.000162067	0.00144089	0.00101426	TADA2B/WBP2/FOXP3/ARID5A/CTCF/BRD7/SMARCB1/CTBP1/SPI1/RPS6KA4/ARRB1/SPHK2/PYGO2/SIN3A/GLYR1/ZMPSTE24/PIH1D1/NFYC/THAP7/ATG5/EID1/IWS1/FLCN/NFYB/RUVBL2/MAPK3/SNAI2/PARK7/SMAD4/NOC2L/BRCA1/KAT2A/SIRT1/SET/IL1B/NFYA/KAT7/GATA3/ISL1/TAF7/TADA2A/TWIST1/GATA2/ZNF451	44
BP	GO:0001910	regulation of leukocyte mediated cytotoxicity	60/9555	85/18800	0.000162897	0.00144625	0.00101803	HLA-E/NECTIN2/NCKAP1L/LAG3/HLA-A/GFER/STX7/VAV1/LGALS9/TYROBP/HAVCR2/AP1G1/ITGAM/PTPRC/B2M/SPI1/LILRB1/RIPK3/STAT5B/NCR3/HLA-B/IL12RB1/ARRB2/HLA-F/MICA/FADD/PPP3CB/F2RL1/FCGR2B/LAMP1/DNASE1/CRK/HLA-DRB1/CRTAM/MR1/DNASE1L3/HLA-DRA/RASGRP1/P2RX7/KLRC3/HLA-G/ICAM1/IL7R/KLRK1/PVR/SERPINB9/SH2D1A/PIK3R6/KLRC4/RAET1E/AGER/KLRD1/SLAMF6/CD1D/CYRIB/CX3CR1/KLRC1/STAP1/KLRC2/CD226	60
BP	GO:0033674	positive regulation of kinase activity	281/9555	476/18800	0.000163843	0.00145262	0.00102251	RALB/CDK5/CALM3/LCP2/PSMD10/TIGAR/DAZAP2/SNX9/PSEN1/MOB3C/PRKAG1/CDC42/DAXX/NCKAP1L/MOB2/CDC25B/AMBRA1/TLR4/PRNP/MERTK/MAP3K5/CARD10/RHOA/VAC14/CSK/CD4/TGFBR2/PINK1/DGKZ/PFKFB2/TAOK2/MOB3A/CSF1/MOB1A/PAK2/VEGFC/PTPRC/BCL10/PTK2B/TAB1/DLG3/STRADA/MAP3K11/NCF1/MMD/RIPK3/FCGR1A/MAP2K5/CCNYL1/EPHA1/RASSF2/LAMTOR3/PRKCD/PHB2/ADRB2/RPTOR/CD81/PARP16/ACE/DBF4B/DGKQ/COPS8/AXIN1/GAS6/CALM1/RAP1A/PPIA/PIH1…	281
BP	GO:0071216	cellular response to biotic stimulus	159/9555	256/18800	0.000164571	0.00145704	0.00102563	PAF1/MYD88/TIGAR/CASP1/HCK/IRF3/GFER/SIRPA/TLR4/TRIM5/NR1H3/CARD8/RHOA/PYCARD/CX3CL1/HAVCR2/PDCD1LG2/ARID5A/CACTIN/BCL10/CD6/NFKB1/LY96/IL10/SIRT2/EFNB2/SPI1/LILRB1/MAPK1/NFKBIB/LY86/LILRB2/TLR2/MAPK14/BTK/CAPN2/TNFRSF1B/CARD16/TRIM41/PTAFR/CCL2/CLEC7A/TLR1/MRC1/ZMPSTE24/CCR5/TREM2/TRAF6/CD14/WFS1/CTR9/TLR6/AKT1/TNIP2/IRAK1/FCGR2B/TNIP1/RIPK2/SIGIRR/IL18/CDA/PLCG2/CD180/VIM/NFKBIL1/FBH1/LILRA2/TX…	159
BP	GO:0031341	regulation of cell killing	69/9555	100/18800	0.000167082	0.00147515	0.00103837	HLA-E/NECTIN2/NCKAP1L/LAG3/HLA-A/CD59/GFER/STX7/VAV1/LGALS9/TYROBP/HAVCR2/AP1G1/ITGAM/PTPRC/B2M/CFH/SPI1/LILRB1/RIPK3/STAT5B/NCR3/BCL2L1/HLA-B/IL12RB1/CLEC7A/ARRB2/HLA-F/PRF1/MICA/FADD/PPP3CB/F2RL1/FCGR2B/LAMP1/DNASE1/CRK/HLA-DRB1/CRTAM/MR1/DNASE1L3/HLA-DRA/RASGRP1/P2RX7/KLRC3/HLA-G/SYK/ICAM1/IL7R/KLRK1/PVR/SERPINB9/SH2D1A/PIK3R6/KLRC4/RAET1E/AGER/KLRD1/SLAMF6/HSP90AB1/IFNG/CD1D/MAPK8/CYRIB/CX3CR…	69
BP	GO:1901992	positive regulation of mitotic cell cycle phase transition	69/9555	100/18800	0.000167082	0.00147515	0.00103837	MBLAC1/LSM10/KLHL18/CDC25B/RAB11A/MEPCE/AIF1/PHB2/ANAPC11/RPTOR/TMOD3/APEX1/DBF4B/PLCB1/SIN3A/RAD51C/MECP2/CDC23/MAD2L1BP/AKT1/ANXA1/EIF4G1/CUL4B/LSM11/PLRG1/VPS4B/RRM1/CDK10/CPSF3/UBE2E2/CDC16/CCNB1/CDC27/CDT1/RAD51B/EGFR/ADAMTS1/ANAPC7/APP/KMT2E/CUL3/ANAPC4/ANKRD17/RCC2/DTL/CDC6/ADAM17/CENPJ/CDCA5/CCND3/HYAL1/RB1/MTA3/BRD4/CUL4A/CCND1/ANAPC5/FBXO5/DDX3X/SASS6/DLGAP5/ESPL1/RRM2B/STIL/CDC25C/CDC7…	69
BP	GO:0044242	cellular lipid catabolic process	138/9555	219/18800	0.000170745	0.0015054	0.00105967	NEU1/ETFBKMT/PLA2G15/LYPLA2/ECH1/PNPLA6/HSD17B10/ABHD16A/SGPL1/HEXA/GDE1/NAGA/SLC27A4/DAGLB/LPIN2/PEX7/DECR1/SCP2/CRAT/PLB1/FUCA1/BDH2/MLYCD/GM2A/ACAA1/IVD/ABCD4/HADHB/HADHA/LONP2/SIRT2/HEXB/ABHD12/ECI1/AMACR/PNPLA2/PRKCD/ACER3/IDH1/SMPD1/ABCD3/AIG1/SMPD4/PLCB1/ETFA/SESN2/GBA2/ACOT8/ASAH1/AKT2/ACAD10/ACAA2/SMPD2/GLA/MTLN/CPT1A/ECI2/SRD5A3/AKT1/PLA2G4C/ABHD6/ABCD1/ACOX1/PLBD2/NUDT19/PLCG2/HSD17B4/…	138
BP	GO:0006415	translational termination	16/9555	17/18800	0.000174839	0.00152666	0.00107463	APEH/OGFOD1/SHFL/MRPL58/GLE1/GSPT1/MTRF1L/UPF1/MTRFR/ETF1/GFM2/JMJD4/MTRF1/EIF5A2/EIF5A/ABCE1	16
BP	GO:0006744	ubiquinone biosynthetic process	16/9555	17/18800	0.000174839	0.00152666	0.00107463	COQ6/COQ4/COQ9/NDUFA9/COQ10B/PDSS2/COQ7/UBIAD1/COQ2/COQ5/COQ8B/COQ10A/COQ3/COQ8A/FDXR/PDSS1	16
BP	GO:0034134	toll-like receptor 2 signaling pathway	16/9555	17/18800	0.000174839	0.00152666	0.00107463	PIK3AP1/TLR2/TLR1/TREM2/TLR6/F2RL1/TNIP2/IRAK1/RIPK2/LYN/CYBA/PJA2/TIRAP/MFHAS1/TNFAIP3/NOD2	16
BP	GO:0035518	histone H2A monoubiquitination	16/9555	17/18800	0.000174839	0.00152666	0.00107463	PCGF1/DDB2/RING1/TRIM37/RNF168/CUL4B/PCGF5/KDM2B/DDB1/PCGF2/BMI1/SKP1/PCGF3/RNF2/PCGF6/RYBP	16
BP	GO:0061952	midbody abscission	16/9555	17/18800	0.000174839	0.00152666	0.00107463	CHMP1A/CHMP2A/CHMP6/CHMP3/CHMP4B/CHMP1B/VPS4A/CHMP2B/CHMP7/MITD1/VPS4B/PDCD6IP/CEP55/CHMP4A/KIF20A/CHMP5	16
BP	GO:0071816	tail-anchored membrane protein insertion into ER membrane	16/9555	17/18800	0.000174839	0.00152666	0.00107463	EMC8/UBL4A/BAG6/GET3/EMC4/MMGT1/EMC7/EMC3/GET1/EMC1/SGTA/EMC10/GET4/EMC9/EMC6/EMC2	16
BP	GO:1901663	quinone biosynthetic process	16/9555	17/18800	0.000174839	0.00152666	0.00107463	COQ6/COQ4/COQ9/NDUFA9/COQ10B/PDSS2/COQ7/UBIAD1/COQ2/COQ5/COQ8B/COQ10A/COQ3/COQ8A/FDXR/PDSS1	16
[truncated: 2,102 more rows]

## Sheet: GO_High_TELscore
ONTOLOGY	ID	Description	BgRatio	pvalue	p.adjust	qvalue	geneID	Count
BP	GO:0048663	neuron fate commitment	63/18800	0.00163346	0.122387	0.0816873	FEZF2/OLIG3	2
[truncated: 167 more rows]

## Sheet: GSVA_results
	logFC	AveExpr	t	P.Value	adj.P.Val	B
[truncated: 43 more rows]
